# Supplementary material for: Characterizing the salivary RNA landscape to identify potential diagnostic, prognostic, and follow‐up biomarkers for breast cancer
Source: Mol Oncol. 2025 Sep 1;20(2):282–306. doi: 10.1002/1878-0261.70101 (PMC12936433; doi:10.1002/1878-0261.70101)
Supplement: Supplementary file 1 — Table S1. Clinical and demographic data of the study participants. This table provides a detailed description of the patient cohorts, including disease characteristics of breast cancer (BC) patients (n = 40), follow‐up patients (n = 15), and an independent validation cohort of BC (n = 20). Information about control individuals is also included. [file MOL2-20-282-s008.xlsx]

## Sheet: Seq-BC Patients (n=40) 
Subject ID	Age at Diagnosis	Menopause	Side	Tumor size (mm)	Histological Type	Type	Grade	Stage	ER	PR	Her2	FISH	Molecular Subtype	KI67	LN Status
BC-3	66	post	left	9	IC	Invasive	3	IIA	8	5	2+ to 3+	Neg	LumB	20	LN+, Met-
BC-4	60	post	right	82	DCIS	Non invasive	3	0	8	0	NA	NA	NA	NA	LN-, Met-
BC-5	67	post	right	44	IDC	Invasive	2	IA	8	8	2+	Neg	LumA	7	LN+, Met-
BC-16	58	post	left	35	DCIS	Non invasive	2	0	8	8	NA	NA	NA	NA	LN-, Met-
BC-23	69	post	left	14	IDC	Invasive	3	IA	8	7	2+	Neg	LumB	50	LN-, Met-
BC-24	50	peri	left	35	ILC	Invasive	3	IIB	8	8	1+	Neg	LumB	15	LN+, Met-
BC-26	76	post	left	26	ILC	Invasive	2	IIA	8	5	2+	Pos	HER2	15	LN-, Met-
BC-27	88	post	left	28	IDC	Invasive	3	IIA	0	0	3+	Pos	HER2	10	LN-, Met-
BC-29	68	post	right	23	IDC	Invasive	2	IIA	7	0	0	Neg	LumA	6	LN-, Met-
BC-31	65	post	right	14	ILC	Invasive	2	IA	8	8	2+	Neg	LumA	10	LN-, Met-
BC-33	56	post	left	9	IDC	Invasive	1	IA	8	5	3+	Neg	LumA	10	LN-, Met-
BC-35	93	post	left	47	ILC	Invasive	1	IIB	8	7	2+	Neg	LumA	5	LN+, Met-
BC-36	75	post	right	24	ILC	Invasive	2	IIIA	8	0	1+	Neg	LumB	10	LN-, Met-
BC-37	52	per	right	19	IDC	Invasive	3	IA	Neg	Neg	Neg	Neg	TNBC	75	LN-, Met-
BC-38	47	pre	right	21	ILC	Invasive	2	IIA	8	8	1+	NA	LumB	15	LN-, Met-
BC-43	65	post	right	23	ILC	Invasive	2	IIA	8	8	Neg	Neg	LumA	5	LN-, Met-
BC-44	37	pre	left	20	IDC	Invasive	2	IIB	8	4	2+	Neg	LumA	5	LN+, Met-
BC-45	60	post	right	5.4	DCIS	Non invasive	1	0	8	8	NA	NA	NA	NA	LN-, Met-
BC-46	52	pre	left	30	IDC	Invasive	1	IIIA	8	8	1+	NA	LumA	5	LN-, Met-
BC-56	59	post	left	25	IDC+DCIS	Mixed	3	IIA	neg IDC en pos DCIS	neg IDC en pos in DCIS	neg in IDC en pos in DCIS	Neg	TNBC (IDC)	30	LN+, Met-
BC-57	76	post	left	10	ILC	Invasive	2	IA	8	8	0	Neg	LumA	5	LN-, Met-
BC-61	30	pre	left	30	IC	Invasive	3	IIA	8	8	3+	Pos	LumB	15	LN+, Met-
BC-64	70	post	left	9	IDC+DCIS	Mixed	2	IA	8	5	1+	NA	LumB	15	LN-, Met-
BC-66	66	post	right	41	DCIS	Non invasive	2	0	8	8	NA	NA	NA	NA	LN-, Met-
BC-70	34	pre	right	36	DCIS	Non invasive	3	0	pos	pos	NA	NA	NA	NA	LN-, Met-
BC-77	38	pre	right	49	IDC+DCIS	Mixed	3	IV	8	8	Neg	Neg	LumB	Unknown	LN+, Met+
BC-82	70	post	left	5	DCIS	Non invasive	2	0	8	negative	NA	NA	NA	NA	LN-, Met-
BC-83	48	pre	left	29	IDC	Invasive	2	IIA	8	8	2+	Neg	LumA	5	LN-, Met-
BC-86	62	post	left	14	IDC (small)+DCIS	Mixed	1	IA	8	7	1+	NA	LumA	2	LN-, Met-
BC-87	57	post	left	30	IC+DCIS	Mixed	1	IIA	8	6	2+	Neg	LumA	2	LN-, Met-
BC-88	25	pre	right	22	IDC	Invasive	2	IIA	8	8	Pos	Pos	LumB	55	LN-, Met-
BC-89	55	post	right	15	IDC	Invasive	2	IA	8	6	2+	Neg	LumA	5	LN-, Met-
BC-92	49	pre	right	13	IC	Invasive	3	IA	8	8	1+	Neg	LumB	20	LN-, Met-
BC-93	51	post	right	59	DCIS	Non invasive	2	0	6	2	NA	NA	NA	NA	LN-, Met-
BC-94	62	post	left	14	IC+DCIS	Mixed	1	IA	8	8	2+	Neg	LumA	5	LN-, Met-
BC-96	66	post	right	45	IDC	Invasive	3	IIA	0	0	0	0	TNBC	Unknown	LN-, Met-
BC-98	83	post	bilat right/left	right 120 mm left 8 mm	IC	Invasive	3	IIA	8 or 8	8 or 8	2+	Neg	LumB	40	LN+, Met-
BC-99	62	post	left	36	IC	Invasive	2	IIB	6	0	3+	Pos	HER2	20	LN-, Met-
BC-100	65	post	left	2	DCIS	Non invasive	2	0	8	4	NA	NA	NA	NA	LN-, Met-
BC-101	57	post	right	30	IC	Invasive	1	IIB	8	8	1+	NA	LumA	10	LN+, Met-

## Sheet: Seq-Ctrl individuals (n=10)
ID	Age at Diagnosis
Ctrl-1	57
Ctrl-2	61
Ctrl-10	55
Ctrl-22	52
Ctrl-41	46
Ctrl-42	68
Ctrl-59	35
Ctrl-63	32
Ctrl-65	38
Ctrl-71	67

## Sheet: Seq-FL Patients (n=15)
Subject ID	Age at Diagnosis	Menopause	Side	Tumor size (mm)	Histological Type	Type	Grade	Stage	ER	PR	Her2	FISH	Molecular Subtype	KI67	LN Status
BC-23	69	post	left	14	IDC	Invasive	3	IA	8	7	2+	Neg	LumB	50	LN-, Met-
BC-29	68	post	right	23	IDC	Invasive	2	IIA	7	0	0	Neg	LumA	6	LN-, Met-
BC-31	65	post	right	14	ILC	Invasive	2	IA	8	8	2+	Neg	LumA	10	LN-, Met-
BC-38	47	pre	right	21	ILC	Invasive	2	IIA	8	8	1+	NA	LumB	15	LN-, Met-
BC-44	37	pre	left	20	IDC	Invasive	2	IIB	8	4	2+	Neg	LumA	5	LN+, Met-
BC-45	60	post	right	5.4	DCIS	Non invasive	1	0	8	8	NA	NA	NA	NA	LN-, Met-
BC-57	76	post	left	10	ILC	Invasive	2	IA	8	8	0	Neg	LumA	5	LN-, Met-
BC-70	34	pre	right	36	DCIS	Non invasive	3	0	pos	pos	NA	NA	NA	NA	LN-, Met-
BC-86	62	post	left	14	IDC (small)+DCIS	Mixed	1	IA	8	7	1+	NA	LumA	2	LN-, Met-
BC-92	49	pre	right	13	IC	Invasive	3	IA	8	8	1+	Neg	LumB	20	LN-, Met-
BC-96	66	post	right	45	IDC	Invasive	3	IIA	0	0	0	0	TNBC	Unknown	LN-, Met-
BC-98	83	post	bilat right/left	right 120 mm left 8 mm	IC	Invasive	3	IIA	8 or 8	8 or 8	2+	Neg	LumB	40	LN+, Met-
BC-99	62	post	left	36	IC	Invasive	2	IIB	6	0	3+	Pos	HER2	20	LN-, Met-
BC-4	60	post	right	82	DCIS	Non invasive	3	0	8	0	NA	NA	NA	NA	LN-, Met-
BC-89	55	post	right	15	IDC	Invasive	2	IA	8	6	2+	Neg	LumA	5	LN-, Met-

## Sheet: Independant cohort BC (n=20)
Subject ID	Age at Diagnosis	Menopause	Side	Tumor size (mm)	Histological Type	Type	Grade	Stage	ER	PR	IHC done (Yes/No)	Her2+	FISH	Molecular Subtype	KI67	LN Status
BC-103	37	pre	right	90	IDC	invasive	3	IIIa	8	8	yes	2+	Neg	LumB	50	LN+, Met-
BC-105	52	pre	left	26	IDC	Invasive	2	IIa	8	8	yes	2+	Neg	LumA	10	LN-, Met+
BC-106	79	post	left	13	IDC	Invasive	2	Ia	8	8	yes	2+	Neg	LumA	10	LN-, Met-
BC-108	47	pre	right	13	IDC	Invasive	2	Ia	8	8	yes	1+	NA	LumB	5	LN-, Met-
BC-109	60	post	right	51	ILC	Invasive	2	IIb	8	8	yes	1+	Neg	LumB	25	LN-, Met-
BC-110	58	post	left	25	IDC	Invasive	3	IIb	8	7	yes	2+	Neg	LumA	15	LN-, Met-
BC-112	69	post	left	33	ILC	Invasive	2	IIa	8	5	yes	1+	NA	LumB	15	LN-, Met-
BC-114	56	post	right	23	ILC	Invasive	2	IIa	8	5	yes	2+	neg	LumB	30	LN-, Met-
BC-116	83	post	left	12	IDC	Invasive	1	IIa	8	8	yes	1+	NA	LumA	3	LN-, Met-
BC-117	51	post	left/right	14/24	IDC/IDC	Invasive	2 and 2	IIa	8 and 8	8 and 8	yes	0 and 3+	Neg/neg	LumB/LumB	20 and 15	LN-, Met-
BC-118	51	post	left	32	ILC	Invasive	2	IIa	8	8	yes	2+	Neg	LumB	15	LN-, Met-
BC-120	69	post	right	23	IDC	Invasvie	2	IIa	8	8	yes	0	NA	LumA	10	LN-, Met-
BC-121	64	post	right	12	IDC	Invasive	1	IIa	8	8	planned after surgery	planned	planned	LumA	15	LN-, Met-
BC-122	69	post	right	21	IDC	Invasive	2	IIb	8	1	yes	2+	Neg	LumB	20	LN-, Met-
BC-125	40	pre	left	36	ILC	Invasive	3	IIa	8	8	yes	2+	Neg	LumB	25	LN-, Met-
BC-127	80	post	right	23	IDC	Invasive	1	IIa	8	8	yes	2+	Neg	LumB	20	LN-, Met-
BC-128	73	post	left	19	IDC	Invasive	2	IIa	8	8	yes	2+	Neg	LumB	15	LN-, Met-
BC-129	70	post	right	42	IDC	Invasive	2	IIb	8	0	yes	2+	Neg	LumB	35	LN-, Met-
BC-130	63	post	left	12	IDC	Invasive	1	Ia	8	8	yes	2+	Neg	LumB	15	LN-, Met-
BC-131	65	post	right	11	IDC	Invasive	2	Ia	8	8	yes	2+	Neg	LumB	15	LN-, Met-

## Sheet: Ind Cohort-Ctrls (n=12)
ID	Age at Diagnosis
Ctrl-7	50
Ctrl-9	56
Ctrl-13	53
Ctrl-14	48
Ctrl-18	60
Ctrl-25	60
Ctrl-30	50
Ctrl-32	61
Ctrl-39	60
Ctrl-51	46
Ctrl-55	56
Ctrl-60	56
