# Supplementary material for: Characterizing the salivary RNA landscape to identify potential diagnostic, prognostic, and follow‐up biomarkers for breast cancer
Source: Mol Oncol. 2025 Sep 1;20(2):282–306. doi: 10.1002/1878-0261.70101 (PMC12936433; doi:10.1002/1878-0261.70101)
Supplement: Supplementary file 2 — Table S2. Bacterial genome identifiers used for filtering. This table lists the identifiers of bacterial genomes employed in the study to filter the dataset. [file MOL2-20-282-s009.xlsx]

## Sheet: Identifiers- Bac Genomes
List of identifiers of the bacterial genomes used for filtering
SEQF9873.1
SEQF5627.1
SEQF9066.1
SEQF3080.1
SEQF9938.1
SEQF4491.1
SEQF1659.1
SEQF3146.1
SEQF2954.1
SEQF1944.2
SEQF4483.1
SEQF7735.1
SEQF5859.1
SEQF3156.1
SEQF8718.1
SEQF9565.1
SEQF3740.1
SEQF3736.1
SEQF6102.1
SEQF2915.1
SEQF4884.1
SEQF4724.1
SEQF2869.1
SEQF9812.1
SEQF2631.1
SEQF7378.1
SEQF3171.1
SEQF6025.1
SEQF8149.1
SEQF5505.1
SEQF6333.1
SEQF9572.1
SEQF9712.2
SEQF3724.1
SEQF3047.1
SEQF2969.1
SEQF1847.2
SEQF6442.1
SEQF9095.1
SEQF4762.1
SEQF3173.1
SEQF2866.1
SEQF4615.1
SEQF2905.1
SEQF1889.2
SEQF5580.1
SEQF4315.1
SEQF9360.1
SEQF2987.1
SEQF2448.1
SEQF3179.1
SEQF1881.1
SEQF2917.1
SEQF7913.1
SEQF4459.1
SEQF3887.1
SEQF1045.1
SEQF3712.1
SEQF5463.1
SEQF3715.1
SEQF3089.1
SEQF3175.1
SEQF2867.2
SEQF1695.1
SEQF1478.1
SEQF5910.1
SEQF9914.1
SEQF1676.2
SEQF6711.1
SEQF1393.2
SEQF2443.1
SEQF5472.1
SEQF5942.1
SEQF9529.1
SEQF6342.1
SEQF1103.1
SEQF8324.1
SEQF1880.1
SEQF1685.1
SEQF7271.1
SEQF2584.1
SEQF1616.1
SEQF2805.1
SEQF5265.1
SEQF7530.1
SEQF1690.1
SEQF2446.1
SEQF1890.1
SEQF3060.1
SEQF1858.2
SEQF1951.2
SEQF7726.1
SEQF5448.1
SEQF1914.1
SEQF3733.1
SEQF7297.1
SEQF7688.1
SEQF2870.1
SEQF6957.1
SEQF10102.1
SEQF9435.1
SEQF1596.2
SEQF3180.1
SEQF1849.1
SEQF3095.1
SEQF2430.1
SEQF2877.1
SEQF1848.2
SEQF5154.1
SEQF1666.1
SEQF2594.1
SEQF1647.1
SEQF1948.2
SEQF7630.1
SEQF2310.1
SEQF9746.1
SEQF2785.1
SEQF10211.1
SEQF2963.1
SEQF5236.1
SEQF7379.1
SEQF7921.1
SEQF2583.1
SEQF1972.1
SEQF2808.1
SEQF4477.1
SEQF1853.1
SEQF2845.1
SEQF3831.1
SEQF9747.1
SEQF1949.1
SEQF2531.1
SEQF1160.1
SEQF2985.1
SEQF3040.1
SEQF9488.1
SEQF2863.1
SEQF9974.1
SEQF2748.1
SEQF3159.1
SEQF6694.1
SEQF2444.1
SEQF8605.1
SEQF3703.1
SEQF3704.1
SEQF5033.1
SEQF3177.1
SEQF3805.1
SEQF2452.1
SEQF6716.1
SEQF8224.1
SEQF7789.1
SEQF9502.1
SEQF2908.1
SEQF8855.1
SEQF3181.1
SEQF3157.1
SEQF9889.1
SEQF8603.1
SEQF1451.1
SEQF3680.1
SEQF2357.2
SEQF1907.1
SEQF8864.2
SEQF1936.2
SEQF2637.1
SEQF9755.1
SEQF2508.1
SEQF6692.1
SEQF5876.1
SEQF8213.1
SEQF6097.1
SEQF1671.1
SEQF1935.1
SEQF1887.1
SEQF7806.1
SEQF6385.1
SEQF3883.1
SEQF3697.1
SEQF3074.1
SEQF3991.1
SEQF1477.1
SEQF2747.1
SEQF1938.2
SEQF5031.1
SEQF7326.1
SEQF3083.1
SEQF5023.1
SEQF2848.1
SEQF8157.1
SEQF1937.2
SEQF3085.1
SEQF1906.1
SEQF1970.1
SEQF5852.1
SEQF1687.1
SEQF6317.1
SEQF3172.1
SEQF9470.1
SEQF3086.1
SEQF1926.1
SEQF7365.1
SEQF3732.1
SEQF6702.1
SEQF3678.1
SEQF6952.1
SEQF6054.1
SEQF9464.1
SEQF3720.1
SEQF2887.1
SEQF9334.1
SEQF1674.1
SEQF7616.1
SEQF1879.1
SEQF1855.2
SEQF3055.1
SEQF1912.1
SEQF1863.1
SEQF1950.2
SEQF1472.1
SEQF5317.1
SEQF1857.2
SEQF9103.1
SEQF1909.1
SEQF2745.1
SEQF3706.1
SEQF3178.1
SEQF10105.1
SEQF2481.1
SEQF5325.1
SEQF1861.1
SEQF2786.1
SEQF2921.1
SEQF1701.1
SEQF7736.1
SEQF2445.1
SEQF2852.1
SEQF3051.1
SEQF7703.1
SEQF2744.1
SEQF5078.1
SEQF3693.1
SEQF1617.1
SEQF1899.2
SEQF3683.1
SEQF5136.1
SEQF8269.1
SEQF2752.1
SEQF2490.1
SEQF1087.1
SEQF3134.1
SEQF2760.1
SEQF2920.1
SEQF3066.1
SEQF3707.1
SEQF6321.1
SEQF8290.1
SEQF2108.1
SEQF4639.1
SEQF4222.1
SEQF9505.1
SEQF1963.1
SEQF7739.1
SEQF2209.2
SEQF1993.1
SEQF1018.2
SEQF9761.1
SEQF5026.1
SEQF2334.1
SEQF3923.1
SEQF4338.1
SEQF2145.2
SEQF8291.1
SEQF9666.2
SEQF4987.1
SEQF2582.1
SEQF9023.1
SEQF2460.1
SEQF2729.1
SEQF2787.1
SEQF1638.1
SEQF2411.2
SEQF1798.1
SEQF5995.1
SEQF1287.1
SEQF4287.1
SEQF8588.1
SEQF2496.1
SEQF5496.1
SEQF4087.1
SEQF1663.1
SEQF1515.1
SEQF4513.1
SEQF5611.1
SEQF4014.1
SEQF4397.1
SEQF1480.1
SEQF5438.1
SEQF5322.1
SEQF8776.3
SEQF1875.1
SEQF2391.1
SEQF6855.1
SEQF7215.1
SEQF4738.1
SEQF5533.1
SEQF3053.1
SEQF1846.1
SEQF1897.1
SEQF4301.1
SEQF6047.1
SEQF4628.1
SEQF2792.1
SEQF4053.1
SEQF5854.1
SEQF1730.1
SEQF1080.1
SEQF2793.1
SEQF1263.1
SEQF2605.1
SEQF3999.1
SEQF3768.1
SEQF1072.1
SEQF7243.1
SEQF4555.1
SEQF2779.1
SEQF9971.1
SEQF2575.1
SEQF3206.1
SEQF4911.2
SEQF9625.1
SEQF9966.1
SEQF7975.1
SEQF7193.1
SEQF7519.1
SEQF2524.1
SEQF9804.1
SEQF8826.1
SEQF1672.1
SEQF3148.1
SEQF1673.1
SEQF5348.1
SEQF8112.1
SEQF3525.1
SEQF7603.1
SEQF2705.1
SEQF6791.1
SEQF5993.1
SEQF2462.1
SEQF10028.1
SEQF4138.1
SEQF2461.1
SEQF1025.1
SEQF5624.1
SEQF6722.1
SEQF4376.1
SEQF1941.1
SEQF1915.1
SEQF1648.1
SEQF6785.1
SEQF7817.1
SEQF2739.1
SEQF3052.1
SEQF9088.1
SEQF8696.1
SEQF6315.1
SEQF2585.1
SEQF6650.1
SEQF9876.2
SEQF7274.1
SEQF1092.1
SEQF1986.1
SEQF3386.1
SEQF8715.1
SEQF3164.1
SEQF9992.1
SEQF9742.1
SEQF6698.1
SEQF2789.1
SEQF9477.1
SEQF7620.1
SEQF2794.1
SEQF2553.1
SEQF2618.1
SEQF6169.1
SEQF3145.1
SEQF1856.2
SEQF4601.2
SEQF1989.1
SEQF7111.1
SEQF3761.1
SEQF8106.1
SEQF2750.1
SEQF1084.1
SEQF7195.1
SEQF3158.1
SEQF1958.1
SEQF2000.1
SEQF6224.1
SEQF3844.1
SEQF1399.1
SEQF1527.1
SEQF2855.1
SEQF7236.2
SEQF7704.1
SEQF5632.1
SEQF9898.1
SEQF2857.1
SEQF2771.1
SEQF7470.1
SEQF2781.1
SEQF10210.1
SEQF6954.1
SEQF5796.1
SEQF2780.1
SEQF4822.1
SEQF2607.1
SEQF8541.1
SEQF8205.1
SEQF4141.1
SEQF5703.1
SEQF1017.1
SEQF6386.1
SEQF9427.1
SEQF8121.1
SEQF8221.1
SEQF6620.2
SEQF6959.1
SEQF9893.1
SEQF3088.1
SEQF1612.1
SEQF4128.1
SEQF2685.1
SEQF2753.1
SEQF2674.1
SEQF1658.1
SEQF7395.1
SEQF1728.1
SEQF1987.1
SEQF2687.1
SEQF3960.1
SEQF2060.1
SEQF4750.1
SEQF6770.3
SEQF2545.1
SEQF1933.1
SEQF2751.2
SEQF3105.1
SEQF1670.1
SEQF2455.1
SEQF9870.1
SEQF10149.1
SEQF7355.1
SEQF5316.1
SEQF3102.1
SEQF1922.1
SEQF4687.1
SEQF7888.1
SEQF7150.1
SEQF3072.1
SEQF1027.1
SEQF5109.1
SEQF1035.1
SEQF9826.1
SEQF2123.1
SEQF1567.2
SEQF7961.1
SEQF8003.1
SEQF7412.2
SEQF9086.1
SEQF6629.2
SEQF4798.1
SEQF5480.1
SEQF3150.1
SEQF3881.1
SEQF3087.1
SEQF8625.1
SEQF5185.1
SEQF9964.1
SEQF9819.1
SEQF1959.1
SEQF2778.1
SEQF4727.1
SEQF2790.1
SEQF5517.1
SEQF1668.1
SEQF5377.1
SEQF2076.2
SEQF1903.1
SEQF10160.1
SEQF2603.1
SEQF9758.1
SEQF1979.1
SEQF4547.1
SEQF8610.1
SEQF1982.1
SEQF2550.1
SEQF4180.1
SEQF8383.1
SEQF2319.1
SEQF3058.1
SEQF4473.1
SEQF2031.1
SEQF2626.1
SEQF2456.1
SEQF2313.1
SEQF3059.1
SEQF2353.1
SEQF4969.1
SEQF2418.1
SEQF9732.1
SEQF9289.1
SEQF2810.1
SEQF3682.1
SEQF5424.1
SEQF2573.1
SEQF8943.1
SEQF8025.1
SEQF2707.1
SEQF2454.1
SEQF8140.1
SEQF2749.1
SEQF9329.1
SEQF3062.1
SEQF3174.1
SEQF3176.1
SEQF2919.1
SEQF5371.1
SEQF2783.1
SEQF3070.1
SEQF8292.1
SEQF3054.1
SEQF3090.1
SEQF5174.1
SEQF7582.1
SEQF9504.1
SEQF3679.1
SEQF3101.1
SEQF2842.1
SEQF3136.1
SEQF6399.1
SEQF3100.1
SEQF2719.1
SEQF2720.1
SEQF2718.1
SEQF2723.2
SEQF2722.1
SEQF2721.1
SEQF2737.1
SEQF3107.1
SEQF2717.1
SEQF2715.1
SEQF2724.1
SEQF2725.1
SEQF2736.1
SEQF3677.1
SEQF3978.1
