# Supplementary material for: Characterizing the salivary RNA landscape to identify potential diagnostic, prognostic, and follow‐up biomarkers for breast cancer
Source: Mol Oncol. 2025 Sep 1;20(2):282–306. doi: 10.1002/1878-0261.70101 (PMC12936433; doi:10.1002/1878-0261.70101)
Supplement: Supplementary file 3 — Table S3. List of primer sequences used for experimental validation of salivary genes examined in this study. [file MOL2-20-282-s004.xlsx]

## Sheet: List of primers used
Gene	FWD Primer	REV Primer
MUC5AC	GCTCTCTGAGCGTGGAGAAT	GTAGTAGGTTCCCGGCTTCAC
NOP56	GTGGCCTTTTGTCCCTTTGC	CAGTCTGGCAGTTGTACCCT
MYT1L	TGTGGTCATTGTGAGGGCG	CGTCGACCAGGGTTTGAAGA
TMEM145	CTCACCACCCAGTATGCCTG	TATACCACCACCGTTCACGC
PLEAO-AS1	CCCTCAAGAAGGTGCACAGA	TTTGCACTCACACACTCCCC
CIBAR1_DT	GGAGGGAGACGTGAAACCAG	CTTCCAAGGGCAGCTCTCAA
RIN1	TGAGCAACTGACCACAGAGC	AAGTGGTTAAGCGGCCTCAG
MUC16	AGCCACCTCATCTATTACCACA	TGTTGCTGCATTGCTTAGGGT
LAMTOR5	GACTTAATCTGGGTTGCCGC	CCGTGATGCCATCGTGTTTC
PDE5A	TGGGGTGGAAAAGCAGTACC	TGATCGTCCAGCCATGCTTC
GRIA2	CAGAGTCCTTGGCTCCACAT	CAGAGTCCTTGGCTCCACAT
IGF2BP1	GGCCATCGAGAATTGTTGCAG	CCAGGGATCAGGTGAGACTG
CLDN9	TTCGACCTTGGCCTGATGAC	CCACTGAGAAGAGCTCAGCC
