# Supplementary material for: Characterizing the salivary RNA landscape to identify potential diagnostic, prognostic, and follow‐up biomarkers for breast cancer
Source: Mol Oncol. 2025 Sep 1;20(2):282–306. doi: 10.1002/1878-0261.70101 (PMC12936433; doi:10.1002/1878-0261.70101)
Supplement: Supplementary file 4 — Table S4. List of genes consistently expressed in saliva. This table lists all 3048 genes expressed across all samples (BC and controls) along with their normalized expression values. [file MOL2-20-282-s006.xlsx]

## Sheet: Supplementary Table S2
Symbol	BC_100	BC_101	BC_16	BC_23	BC_24	BC_26	BC_27	BC_29	BC_3	BC_31	BC_33	BC_35	BC_36	BC_37	BC_38	BC_4	BC_43	BC_44	BC_45	BC_46	BC_5	BC_56	BC_57	BC_61	BC_64	BC_66	BC_70	BC_77	BC_82	BC_83	BC_86	BC_87	BC_88	BC_89	BC_92	BC_93	BC_94	BC_96	BC_98	BC_99
LAS1L	28.2439	14.692	2.09682	13.3233	14.5297	30.5734	2.46547	11.2127	5.47624	2.72995	3.92471	18.3405	12.8939	5.10174	18.6635	6.27014	13.3286	5.88147	9.32945	8.18083	21.1914	8.52778	3.39658	9.45816	3.70698	12.3103	7.59266	1.45462	8.45219	3.49703	5.71672	5.47405	6.69269	12.6293	27.2101	3.66562	14.228	21.1185	36.1062	16.1631
CFTR	1038.51	135.685	9.43569	138.358	9.68647	5.27127	3.69821	7.08173	48.3735	5.45991	5.88707	12.8384	115.4	12.7544	17.281	102.674	11.4245	5.88147	2.66556	179.978	7.06381	20.3355	11.3219	1.89163	23.1686	3.78779	3.37451	5.09119	7.80202	199.331	2.85836	8.21108	177.356	13.4713	9.65521	18.3281	12.5541	6.49799	156.135	12.1223
KRIT1	132.529	2.5927	24.1134	102.487	13.4534	18.9766	19.7238	41.9003	10.0398	77.1212	13.7365	93.5367	16.1173	29.7602	21.4285	108.16	9.52042	11.7629	30.6539	21.0364	16.9531	22.9594	13.5863	3.78326	10.1942	8.52253	15.1853	11.637	16.9044	8.15973	7.1459	24.6332	7.80814	15.1552	4.38873	111.19	10.0433	22.7429	42.9371	9.81331
RAD52	8.69043	895.346	521.06	1.02487	3.76696	1.05425	4165.42	2.36058	12.7779	15.0147	7.84943	7.33621	703.36	2303.44	2598.38	14888.4	615.019	2560.4	7.99667	4.67476	9115.14	1387.4	408.722	5213.34	1.85349	205.488	293.583	71.2766	3535.61	1520.04	8.57508	299.02	15455.6	4298.17	6770.93	6.10936	9.20635	856.922	1.95169	5830.84
HS3ST1	42.3659	1.72847	33.5491	10.2487	20.4492	51.6584	38.2149	7.08173	6.38895	43.6793	39.2471	45.8513	37.3922	27.2093	8.98615	6.27014	7.61634	3.92098	7.99667	2.33738	63.5743	5.24787	16.9829	16.0789	9.26746	50.1883	16.0289	55.2757	11.703	52.4554	101.472	27.3703	6.69269	6.73563	70.2197	2.44375	15.9019	5.68574	5.85506	15.0086
HECW1	222.692	18.1489	14.6777	3.07462	24.2162	6.32552	12.3274	17.1142	6.38895	35.4894	23.5483	23.8427	4.51285	56.1192	42.1658	11.7565	24.7531	11.7629	19.9917	21.0364	11.3021	10.4957	10.1898	20.808	32.4361	8.52253	14.3417	11.637	13.0034	37.3016	5.71672	9.57959	17.8472	15.1552	21.9437	23.2156	10.8802	23.5552	11.7101	6.92704
MAD1L1	3.25891	3.45694	140.487	11.2736	3.22882	7.37977	3.69821	8.85217	31.032	11.6023	15.6989	11.0043	11.6045	7.65262	8.2949	1.56753	17.1368	13.7234	5.33111	70.1214	16.9531	7.8718	10.1898	5.6749	3.70698	5.68169	3.37451	70.5493	5.85151	29.1419	8.57508	9.57959	6.69269	3.36782	1.75549	18.3281	6.69553	4.06124	2.92753	5.19528
ALS2	39.107	31.1124	49.2753	27.6716	97.941	61.1467	20.9565	58.4243	20.9923	32.7594	52.9836	16.5065	21.2749	25.5087	33.1796	50.1611	146.615	50.9728	26.6556	21.0364	33.9063	61.6624	48.6844	22.6996	91.7478	36.931	102.079	34.911	30.5579	39.633	18.5793	13.0009	25.6553	24.4167	17.5549	21.9937	29.2929	25.9919	15.6135	20.7811
CFLAR	3.25891	18.1489	15.7261	39.97	19.9111	13.7053	14.7928	8.26202	20.9923	32.077	90.2684	11.0043	14.8279	19.5567	15.8986	26.6481	3.80817	17.6444	11.995	14.0243	15.5404	22.9594	28.3049	37.8326	54.678	51.1352	23.6216	8.00044	70.8683	44.2957	30.0128	36.9499	192.972	15.9971	17.5549	35.4343	47.7057	26.8042	18.541	20.7811
AK2	13.0357	15.5562	4.19364	52.2685	15.0678	6.32552	53.0077	23.0156	24.6431	6.1424	7.84943	71.5281	29.6559	6.80233	62.903	5.48637	9.52042	15.6839	41.3161	5.84345	19.7787	32.1432	15.8507	13.2414	11.1209	68.1803	8.43629	10.1824	130.034	2.33135	1.42918	4.7898	6.69269	10.9454	9.65521	7.33124	6.69553	94.2208	11.7101	8.6588
KDM1A	24.985	11.235	9.43569	11.2736	13.4534	7.37977	13.5601	9.44231	4.56354	4.09493	35.3224	14.6724	12.2492	9.3532	6.91242	12.5403	3.80817	37.2493	25.3228	2.33738	32.4935	51.1667	15.8507	3.78326	13.9012	9.46948	7.59266	5.8185	13.6535	5.82838	18.5793	9.57959	7.80814	12.6293	15.7994	15.8843	57.7489	13.8082	6.8309	9.23605
CAMKK1	11.9493	10.3708	22.0166	5.12436	2.69069	40.0616	12.3274	52.5229	2.73812	36.1719	7.84943	5.50216	1.93408	43.3648	4.14745	6.27014	7.61634	3.92098	9.32945	4.67476	2.82552	7.21582	4.52878	8.51234	8.34071	4.73474	7.59266	7.27312	5.85151	2.33135	970.413	7.52682	6.69269	6.73563	1.75549	4.88749	7.53247	4.06124	5.85506	6.92704
UPF1	7.60413	5.1854	1.04841	17.4228	6.45765	21.0851	16.0256	11.2127	3.65083	10.9198	5.88707	27.5108	23.2089	9.3532	127.189	7.83767	7.61634	1.96049	34.6522	2.33738	4.23829	14.4316	14.7185	32.1577	3.70698	10.4164	23.6216	8.72775	17.5545	13.9881	11.4334	8.21108	2.2309	5.05172	8.77746	6.10936	37.6624	35.7389	17.5652	5.77253
THSD7A	20.6398	6.91387	16.7746	93.2634	4.3051	41.1159	12.3274	7.08173	4.56354	4.77742	29.4354	11.0043	11.6045	11.9041	5.52994	7.05391	19.0408	1.96049	3.99833	71.2901	5.65105	5.90385	35.098	8.51234	26.8756	11.3634	7.59266	10.1824	14.9539	5.82838	28.5836	4.10554	6.69269	26.9425	11.4107	9.77498	3.34777	4.06124	10.7343	2.88627
MSL3	4.34522	28.5197	3.14523	3.07462	39.284	23.1936	2.46547	20.6551	12.7779	3.41244	1.96236	3.66811	10.9598	2.55087	18.6635	28.9994	5.71225	64.6962	23.99	29.2173	91.8295	34.1111	18.1151	14.1872	14.8279	4.73474	2.53089	10.1824	4.55118	27.9762	11.4334	28.0545	13.3854	19.3649	12.2884	13.4406	81.1833	8.12248	5.85506	5.77253
CREBBP	40.1933	2.5927	10.4841	20.4974	30.6738	70.635	11.0946	10.0325	530.283	817.621	822.227	713.447	391.973	28.0596	418.201	6.27014	32.3694	15.6839	7.99667	68.9527	639.981	36.0791	660.069	31.2119	9.26746	23.6737	19.4035	16.7282	7.80202	1334.7	4.28754	26.0017	17.8472	34.5201	473.983	12.2187	46.0318	444.3	34.1545	13.8541
KMT2E	105.372	5.1854	1.04841	65.5918	8.07206	4.21701	23.422	17.1142	6.38895	13.6498	56.9083	18.3405	14.1832	2.55087	11.0599	4.7026	19.0408	17.6444	50.6456	21.0364	40.9701	20.9915	11.3219	7.56653	20.3884	5.68169	2.53089	35.6383	16.9044	16.3195	95.7551	21.8962	33.4634	31.9942	22.8214	14.6625	11.7172	5.68574	25.3719	8.6588
MYCBP2	35.848	10.3708	25.1618	48.169	13.4534	7.37977	30.8184	25.3762	35.5956	30.0295	62.7954	7.33621	120.558	10.2035	29.7234	40.7559	68.547	52.9332	26.6556	15.193	19.7787	14.4316	22.6439	63.3697	309.533	66.2864	26.1525	26.1832	7.80202	23.3135	25.7252	20.5277	41.2716	38.7299	7.02197	28.1031	33.4777	50.3594	12.686	30.0172
ABCC8	101.026	221.244	126.858	14.3482	13.4534	26.3563	526.379	19.4748	573.18	53.9166	9.81178	108.209	468.047	57.8198	183.87	229.644	15.2327	148.997	22.6572	16.3617	89.004	13.7756	30.5693	69.0446	177.935	12.3103	158.602	46.548	89.7232	1579.49	7.1459	22.5805	87.0049	129.661	19.3104	211.384	10.8802	17.0572	6.8309	49.6438
CACNA1G	46.7111	9.50657	8.38728	22.5472	6.45765	4.21701	6.16369	13.5733	5.47624	5.45991	3.92471	5.50216	10.9598	5.10174	7.60366	6.27014	19.0408	37.2493	14.6606	18.699	12.7149	22.3034	6.79317	46.345	3.70698	16.0981	7.59266	18.9101	11.0529	6.99406	50.0213	3.42128	6.69269	28.6264	7.89972	15.8843	13.3911	9.74698	9.75843	3.46352
MAP3K9	33.6754	4.32117	66.0498	5.12436	2.15255	9.48828	4.93095	28.3269	20.0796	54.5991	74.5696	45.8513	113.466	4.25145	3.45621	17.2429	3.80817	5.88147	2.66556	5.84345	5.65105	17.0556	9.05756	16.0789	10.1942	9.46948	10.9672	15.2736	2.60067	3.49703	14.2918	6.15831	7.80814	8.41954	13.1662	10.9969	15.9019	13.8082	33.1787	8.6588
IFRD1	96.6811	6.04964	11.5325	15.3731	5.91951	1.05425	14.7928	3.54087	18.2541	19.7922	29.4354	5.50216	32.2346	8.50291	4.83869	13.324	9.52042	5.88147	29.3211	10.5182	8.47657	5.90385	7.92536	9.45816	18.5349	38.8249	4.21814	224.74	21.4555	26.8106	1.42918	19.1592	13.3854	10.9454	3.51098	34.2124	13.3911	22.7429	11.7101	11.5451
MYH13	14.122	12.9635	2.09682	7.17411	3.22882	6.32552	3.69821	13.5733	3.65083	2.04747	9.81178	1.83405	4.51285	5.10174	3.45621	4.7026	9.52042	1.96049	6.66389	2.33738	7.06381	11.8077	7.92536	7.56653	2.78024	3.78779	2.53089	4.36387	4.55118	6.99406	5.71672	1.36851	5.57724	2.52586	10.533	6.10936	4.18471	8.93473	2.92753	8.6588
UPP2	5.43152	12.9635	24.1134	7.17411	39.284	6.32552	36.9821	25.9664	36.5083	38.9018	5.88707	3.66811	52.2201	22.9578	33.8709	10.189	11.4245	13.7234	11.995	9.34952	4.23829	9.18377	9.05756	28.3745	42.6303	31.2493	23.6216	12.3643	30.5579	23.3135	30.0128	28.0545	18.9626	5.05172	12.2884	9.77498	22.5974	14.6205	7.80675	14.4313
PROM1	11.9493	21.6058	13.6293	43.0446	30.1357	7.37977	3.69821	7.08173	15.516	2.04747	3.92471	56.8556	5.15754	5.95204	2.07373	5.48637	1.90408	7.84196	89.2961	9.34952	9.88933	9.83975	4.52878	2.83745	50.971	6.62864	2.53089	21.0921	3.90101	4.6627	35.7295	17.7907	12.2699	12.6293	3.51098	2.44375	5.02165	3.24899	7.80675	20.7811
PAFAH1B1	2.17261	12.9635	61.8562	9.22385	16.1441	7.37977	18.4911	20.6551	4.56354	1.36498	9.81178	20.1746	101.217	14.4549	15.8986	18.8104	15.2327	9.80245	73.3028	23.3738	5.65105	14.4316	14.7185	10.404	4.63373	15.1512	25.3089	8.00044	13.0034	8.15973	7.1459	11.6324	13.3854	8.41954	13.1662	4.88749	9.20635	4.87349	28.2995	17.8949
NOS2	10.863	35.4336	3.14523	2.04974	1.07627	7.37977	2.46547	5.3113	5.47624	3.41244	19.6236	9.17026	1.28939	3.40116	6.91242	5.48637	11.4245	1.96049	6.66389	58.4345	24.017	5.90385	2.26439	10.404	7.41396	5.68169	5.9054	9.45506	5.20135	5.82838	4.28754	2.73703	3.34634	6.73563	9.65521	2.44375	7.53247	5.68574	5.85506	2.88627
DNAH9	16.2946	4.32117	9.43569	58.4177	10.2246	13.7053	16.0256	5.3113	2.73812	8.18986	21.5859	36.6811	25.7877	22058.2	22.811	29.7832	7.61634	7.84196	82.6322	10.5182	4.23829	831.131	33.9658	37.8326	32.4361	26.5145	56.5231	78.5497	2.60067	6.99406	14.2918	12.3166	31.2325	31.9942	7.02197	31.7687	1.67388	21.1185	44.8888	13.2768
PAX6	21.7261	11.235	306.136	30.7462	27.445	6.32552	17.2583	17.7043	30.1193	15.6972	15.6989	9.17026	21.2749	7.65262	16.5898	7.83767	11.4245	21.5654	42.6489	5.84345	38.1446	25.5833	12.4541	30.2661	8.34071	8.52253	13.4981	24.0013	3.90101	12.8224	130.055	8.21108	17.8472	22.7328	11.4107	3.66562	15.0649	22.7429	18.541	17.8949
DNAJC11	5.43152	32.8409	47.1784	19.4726	10.2246	15.8138	19.7238	13.5733	32.8575	7.50737	21.5859	27.5108	92.8357	2.55087	13.1336	25.0806	19.0408	1.96049	14.6606	22.2051	4.23829	74.7821	24.9083	37.8326	6.48722	11.3634	5.06177	5.09119	6.50168	6.99406	7.1459	6.15831	3.34634	2.52586	8.77746	8.55311	10.0433	5.68574	34.1545	98.1331
JARID2	8.69043	6.91387	5.24205	46.1193	2.15255	10.5425	78.8952	14.7536	2.73812	5.45991	3.92471	115.545	4.51285	8.50291	11.0599	3.13507	7.61634	9.80245	6.66389	7.01214	7.06381	11.8077	4.52878	7.56653	8.34071	29.3554	5.9054	31.2744	11.703	15.1538	5.71672	6.84256	6.69269	5.05172	7.02197	28.1031	5.85859	5.68574	7.80675	4.61803
CDKL5	28.2439	165.069	8.38728	188.577	3.22882	51.6584	18.4911	23.0156	74.842	401.303	145.214	154.06	150.858	11.0538	47.0045	12.5403	7.61634	11.7629	5.33111	85.3144	2.82552	9.83975	172.094	12.2956	66.7257	10.4164	7.59266	53.0938	5.85151	3.49703	15.721	15.7379	6.69269	45.4655	14.0439	96.5279	15.9019	7.31023	694.801	55.4163
NADK	6.51783	9.50657	128.954	50.2188	15.0678	4.21701	7.39642	5.3113	5.47624	8.87235	1.96236	7.33621	1.28939	21.2573	17.281	3.91884	1.90408	11.7629	27.9883	29.2173	15.5404	17.0556	7.92536	3.78326	164.034	2.84084	37.1197	4.36387	61.766	9.32541	8.57508	34.2128	4.46179	2866.01	17.5549	31.7687	10.0433	3.24899	7.80675	1.15451
DLEC1	9.77674	6.04964	3.14523	15.3731	4.84324	12.651	7.39642	8.26202	29.2066	2.04747	1.96236	3.66811	1.93408	57.8198	2.76497	2.3513	22.849	99.985	15.9933	7.01214	1.41276	231.562	16.9829	12.2956	2.78024	8.52253	5.06177	1.45462	11.0529	3.49703	4.28754	15.7379	3.34634	6.73563	43.8873	2.44375	3.34777	2.43674	27.3236	6.34979
CELSR3	19.5535	5.1854	14.6777	13.3233	3.76696	14.7595	9.8619	4.72116	13.6906	21.1571	11.7741	16.5065	7.09162	8.50291	17.281	5.48637	11.4245	5.88147	13.3278	87.6518	14.1276	6.55983	5.66097	15.1331	14.8279	12.3103	15.1853	22.5467	2.60067	9.32541	21.4377	14.3694	20.0781	10.9454	10.533	3.66562	10.8802	20.3062	6.8309	9.23605
MPND	20.6398	34.5694	41.9364	42.0198	28.5213	14.7595	12.3274	23.6058	19.1669	1.36498	7.84943	1.83405	3.86816	10.2035	47.0045	7.05391	53.3144	72.5381	107.955	29.2173	14.1276	7.21582	78.1214	3.78326	64.8722	6.62864	12.6544	3.63656	39.6603	41.9643	112.905	52.0035	2.2309	15.1552	2.63324	6.10936	20.9235	38.9879	4.87922	53.6846
NFIX	34.7617	4.32117	26.2102	9.22385	5.38137	32.6819	1.23274	5.90145	3.65083	46.4092	1.96236	5.50216	14.8279	2.55087	24.1935	56.4313	3.80817	15.6839	7.99667	56.0971	43.7956	6.55983	2.26439	4.72908	7.41396	7.57559	9.27991	3.63656	3.25084	15.1538	4.28754	13.0009	5.57724	19.3649	79.8749	17.1062	5.02165	14.6205	8.78259	1.15451
ST3GAL1	1.0863	17.2847	1.04841	42.0198	3.22882	14.7595	3.69821	52.5229	31.032	15.0147	27.473	22.0086	18.0514	3.40116	2.07373	19.5942	9.52042	7.84196	22.6572	16.3617	18.3659	5.24787	18.1151	24.5912	19.4617	13.2573	25.3089	14.5462	9.75252	22.1478	5.71672	2.73703	11.1545	14.3132	4.38873	46.4312	6.69553	21.9307	19.5169	7.50429
MMP25	15.2083	15.5562	16.7746	20.4974	16.1441	23.1936	40.6803	10.0325	10.0398	17.0622	11.7741	7.33621	1.93408	5.10174	11.0599	14.8916	15.2327	15.6839	9.32945	29.2173	12.7149	4.59188	9.05756	33.1036	27.8024	6.62864	10.9672	10.9097	22.1057	31.4733	20.0085	23.949	32.348	4.20977	7.89972	13.4406	20.9235	29.2409	27.3236	2.30901
MED24	6.51783	11.235	12.5809	10.2487	5.38137	27.4106	3.69821	8.85217	4.56354	9.55484	5.88707	5.50216	7.09162	3.40116	3.45621	7.83767	36.1776	23.5259	1.33278	3.50607	15.5404	7.8718	4.52878	3.78326	11.1209	6.62864	10.1235	2.90925	2.60067	1.16568	4.28754	6.15831	14.5008	14.3132	13.1662	4.88749	6.69553	41.4247	7.80675	9.81331
HEATR5B	2.17261	17.2847	24.1134	9.22385	3.22882	2.10851	6.16369	7.08173	22.8177	2.04747	1.96236	1.83405	36.1028	6.80233	13.8248	7.83767	45.698	1.96049	22.6572	3.50607	14.1276	11.8077	3.39658	5.6749	2.78024	29.3554	3.37451	22.5467	24.0562	9.32541	1.42918	35.5813	25.6553	26.9425	1.75549	24.4375	15.0649	8.12248	8.78259	17.8949
UBE3C	10.863	12.9635	4.19364	19.4726	20.9874	12.651	2.46547	66.0962	6.38895	15.6972	13.7365	5.50216	3.22346	85.0291	4.83869	74.4579	20.9449	17.6444	2.66556	46.7476	5.65105	337.831	5.66097	8.51234	1.85349	1.8939	30.3706	22.5467	7.15185	9.32541	8.57508	3.42128	7.80814	74.0919	32.4766	42.7655	6.69553	10.5592	2.92753	12.1223
REV3L	3.25891	4.32117	25.1618	17.4228	9.14833	3.16276	4.93095	20.0649	115.914	21.1571	7.84943	27.5108	10.3151	1.70058	2.07373	132.457	5.71225	35.2888	5.33111	5.84345	18.3659	38.047	29.4371	3.78326	32.4361	26.5145	11.8108	2.90925	7.80202	12.8224	5.71672	47.2137	4.46179	238.273	16.6772	496.08	25.1082	8.93473	36.1062	3.46352
TENM1	8.69043	2.5927	12.5809	14.3482	6.45765	115.968	2.46547	44.851	2.73812	8.87235	386.584	1.83405	124.426	7.65262	8.98615	4.7026	26.6572	5.88147	15.9933	8.18083	5.65105	11.8077	62.2707	7.56653	5.56047	208.329	10.9672	13.0916	5.85151	15.1538	132.914	15.0536	3.34634	102.718	6.14422	2.44375	5.02165	8.93473	13.6618	12.6996
STAB1	3.25891	3.45694	14.6777	16.398	8.6102	11.5968	14.7928	5.90145	4.56354	37.5369	5.88707	36.6811	1.93408	21.2573	4.14745	2.3513	3.80817	3.92098	89.2961	12.8556	21.1914	6.55983	21.5117	5.6749	20.3884	36.931	23.6216	22.5467	1.9505	3.49703	11.4334	9.57959	17.8472	27.7845	2.63324	2.44375	2.51082	2.43674	9.75843	6.92704
IDS	9.77674	8.64234	14.6777	13.3233	19.3729	65.3637	9.8619	10.0325	20.0796	7.50737	25.5106	9.17026	2.57877	15.3052	61.5205	20.378	28.5613	1.96049	21.3245	9.34952	4.23829	13.1197	26.0405	9.45816	35.2163	14.2042	9.27991	1.45462	42.9111	31.4733	1.42918	26.686	56.8878	5.89368	7.02197	14.6625	10.0433	16.245	25.3719	2.88627
BTK	6.51783	10.3708	1.04841	8.19898	29.0594	9.48828	12.3274	37.1791	1.82541	8.87235	37.2848	1.83405	7.09162	7.65262	9.67739	9.40521	7.61634	33.3283	6.66389	22.2051	19.7787	9.18377	1.13219	116.335	1.85349	4.73474	16.0289	9.45506	9.75252	1.16568	1.42918	52.0035	8.92358	20.2069	19.3104	10.9969	3.34777	8.93473	1.95169	22.5129
CLCN6	11.9493	11.235	18.8714	2.04974	2.15255	14.7595	4.93095	15.3438	10.9525	6.1424	23.5483	18.3405	2.57877	2.55087	3.45621	2.3513	11.4245	1.96049	2.66556	24.5425	33.9063	44.6069	4.52878	11.3498	3.70698	5.68169	6.74903	52.3665	11.703	9.32541	12.8626	1.36851	3.34634	33.6782	21.9437	26.8812	8.36941	7.31023	5.85506	1.15451
BTBD7	32.5891	3.45694	10.4841	11.2736	2.69069	3.16276	59.1714	9.44231	14.6033	19.7922	82.419	3.66811	12.2492	13.6047	10.3686	8.62144	22.849	3.92098	5.33111	4.67476	257.123	9.83975	13.5863	17.9705	10.1942	18.939	11.8108	9.45506	8.45219	10.4911	7.1459	3.42128	7.80814	2.52586	136.928	7.33124	9.20635	11.3715	18.541	9.23605
AKAP8L	30.4165	3.45694	7.33887	17.4228	13.9916	26.3563	8.62916	73.7681	13.6906	5.45991	5.88707	12.8384	5.15754	2.55087	3.45621	14.8916	26.6572	7.84196	1.33278	12.8556	11.3021	1.96795	2.26439	3.78326	2.78024	9.46948	1.68726	2.90925	5.20135	2.33135	40.017	2.05277	4.46179	10.9454	13.1662	8.55311	5.85859	1.6245	19.5169	2.30901
MBTD1	31.5028	35.4336	355.411	7.17411	12.9153	91.7201	7.39642	93.2428	2.73812	2.04747	13.7365	3.66811	15.4726	54.4186	5.52994	2.3513	9.52042	5.88147	2.66556	14.0243	18.3659	11.1517	9.05756	40.6701	5.56047	22.7268	8.43629	1.45462	14.9539	39.633	8.57508	17.1064	11.1545	5.05172	9.65521	2.44375	25.9452	9.74698	2.92753	21.9356
RNF216	6.51783	13.8277	5.24205	21.5223	14.5297	4.21701	1.23274	51.3426	16.4287	8.18986	29.4354	11.0043	32.8793	25.5087	29.7234	9.40521	17.1368	37.2493	15.9933	26.8799	14.1276	9.18377	10.1898	25.537	3.70698	6.62864	34.5888	3.63656	14.9539	8.15973	18.5793	17.1064	3.34634	42.0977	7.89972	2.44375	15.0649	28.4287	12.686	19.0494
PTBP1	11.9493	12.9635	11.5325	5.12436	33.3645	31.6276	24.6547	2.36058	4.56354	15.0147	1.96236	14.6724	1.93408	6.80233	17.9723	119.916	3.80817	11.7629	18.6589	5.84345	5.65105	3.27992	33.9658	8.51234	15.7547	34.0901	15.1853	35.6383	11.703	25.6449	50.0213	4.7898	4.46179	26.9425	7.89972	7.33124	7.53247	1.6245	10.7343	8.6588
LARS2	27.1576	22.4701	11.5325	86.0893	166.284	26.3563	16.0256	8.26202	50.1989	9.55484	31.3977	29.3448	99.9273	2.55087	6.22118	7.83767	11.4245	7.84196	1633.99	45.5789	18.3659	61.6624	2.26439	2.83745	21.3151	1.8939	107.141	19.6374	10.4027	3.49703	50.0213	28.7388	45.7334	4.20977	14.0439	26.8812	13.3911	8.93473	29.2753	12.1223
PIK3C2A	2.17261	3.45694	14.6777	22.5472	10.7627	269.889	19.7238	15.3438	9.12707	9.55484	3.92471	29.3448	67.6927	15.3052	28.3409	19.5942	15.2327	23.5259	70.6372	3.50607	2.82552	9.83975	7.92536	10.404	3.70698	4.73474	27.8397	14.5462	7.80202	6.99406	15.721	4.7898	5.57724	858.793	1.75549	17.1062	10.0433	5.68574	6.8309	10.3906
PLAUR	2.17261	6.04964	10.4841	12.2985	31.7501	6.32552	38.2149	3.54087	5.47624	6.1424	3.92471	12.8384	16.762	6.80233	20.046	21.9455	3.80817	1.96049	11.995	32.7233	8.47657	15.7436	6.79317	7.56653	32.4361	9.46948	16.0289	7.27312	20.1552	11.6568	7.1459	13.0009	4.46179	4.20977	5.26648	10.9969	23.4344	2.43674	6.8309	4.04077
WIZ	29.3302	43.2117	3.14523	5.12436	419.747	7.37977	25.8875	14.7536	28.2939	12.2848	3.92471	42.1832	19.3408	4.25145	67.7417	3.91884	9.52042	1.96049	7.99667	15.193	11.3021	31.4872	52.0809	24.5912	1.85349	63.4455	79.3011	9.45506	5.85151	68.7749	2.85836	6.84256	4.46179	10.1034	12.2884	8.55311	5.02165	8.93473	9.75843	5.19528
CEP68	11.9493	15.5562	7.33887	4.09949	12.9153	20.0308	8.62916	23.6058	7.30166	10.9198	7.84943	16.5065	12.2492	27.2093	14.5161	6.27014	5.71225	9.80245	11.995	19.8677	18.3659	9.83975	7.92536	81.3402	8.34071	35.0371	7.59266	13.0916	4.55118	5.82838	2.85836	10.2638	11.1545	12.6293	7.02197	7.33124	4.18471	4.87349	7.80675	3.46352
SEMA3B	8.69043	14.692	7.33887	9.22385	8.6102	11.5968	7.39642	1.77043	8.21437	2.72995	35.3224	11.0043	2.57877	5.10174	5.52994	25.8643	9.52042	5.88147	13.3278	5.84345	9.88933	3.9359	6.79317	25.537	6.48722	12.3103	3.37451	11.637	3.90101	18.6508	42.8754	7.52682	2.2309	10.9454	3.51098	7.33124	4.18471	4.06124	102.464	2.30901
MBTPS2	7.60413	6.91387	5.24205	6.14923	9.68647	4.21701	6.16369	5.3113	12.7779	12.2848	15.6989	12.8384	8.381	6.80233	6.22118	14.1078	5.71225	25.4864	26.6556	3.50607	1.41276	30.8312	35.098	9.45816	3.70698	6.62864	51.4613	5.8185	6.50168	5.82838	10.0043	8.21108	4.46179	4.20977	10.533	10.9969	6.69553	17.0572	5.85506	20.2039
EXTL3	11.9493	32.8409	18.8714	11.2736	11.839	79.069	55.4732	30.0974	30.1193	10.9198	7.84943	16.5065	45.7732	40.814	6.91242	86.2144	5.71225	7.84196	18.6589	71.2901	69.2253	31.4872	48.6844	24.5912	23.1686	14.2042	8.43629	20.3647	39.0101	39.633	118.622	17.7907	18.9626	26.1006	7.89972	15.8843	16.7388	43.8614	21.4686	29.4399
KDM5D	34.7617	6.91387	8.38728	12.2985	3.22882	5.27127	371.054	12.393	4.56354	3.41244	15.6989	9.17026	29.0112	42.5145	47.6957	10.9727	1.90408	3.92098	5.33111	4.67476	19.7787	19.6795	58.8741	4.72908	1.85349	1.8939	2.53089	29.8198	5.85151	4.6627	12.8626	21.212	7.80814	9.26149	39.4986	4.88749	18.4127	10.5592	13.6618	47.3348
CALCOCO1	58.6604	11.235	24.1134	18.4477	4.84324	43.2244	19.7238	5.90145	3.65083	8.18986	58.8707	3.66811	4.51285	5.95204	13.8248	1.56753	3.80817	5.88147	9.32945	19.8677	12.7149	5.90385	6.79317	14.1872	15.7547	14.2042	10.9672	16.7282	4.55118	8.15973	28.5836	27.3703	4.46179	7.57758	26.3324	9.77498	7.53247	64.1676	31.227	4.04077
MAP4K5	4.34522	17.2847	13.6293	9.22385	4.84324	75.9062	205.867	5.3113	61.1514	3.41244	15.6989	1.83405	30.9452	8.50291	1.38248	13.324	22.849	27.4469	10.6622	2.33738	1.41276	9.18377	52.0809	1.89163	4.63373	8.52253	9.27991	3.63656	25.3566	50.1241	8.57508	21.212	20.0781	59.7787	7.02197	10.9969	12.5541	4.06124	1.95169	12.1223
MAN2B2	4.34522	27.6555	22.0166	6.14923	2.15255	11.5968	4.93095	6.49159	18.2541	13.6498	1.96236	12.8384	8.381	2.55087	4.83869	14.8916	13.3286	3.92098	5.33111	7.01214	111.608	15.0876	4.52878	3.78326	22.2419	3297.27	3.37451	12.3643	11.0529	10.4911	57.1672	4.7898	31.2325	6.73563	3.51098	26.8812	13.3911	3.24899	24.3961	1.73176
SLC7A14	1.0863	6.91387	33.5491	5.12436	6.45765	24.2478	6.16369	5.3113	10.0398	17.0622	19.6236	36.6811	3.86816	30.6105	11.7511	5.48637	13.3286	21.5654	2.66556	10.5182	22.6042	7.21582	2.26439	8.51234	11.1209	4.73474	5.06177	7.27312	7.80202	6.99406	1.42918	6.84256	4.46179	9.26149	7.89972	1.22187	10.8802	10.5592	6.8309	12.1223
PGM3	9.77674	15.5562	4.19364	15.3731	10.7627	94.8828	30.8184	12.9832	8.21437	19597	3.92471	14.6724	11.6045	131.795	8.98615	28.9994	6188.27	11.7629	7.99667	45.5789	7.06381	695.998	23.7761	49.1824	12.9744	7.57559	8.43629	277.106	7865.08	18.6508	5.71672	31.4758	46.8488	641.569	50.9093	12.2187	32.6407	558.827	14.6377	21.9356
ZMYND11	16.2946	12.9635	2.09682	11.2736	9.14833	20.0308	4.93095	22.4255	25.5558	4.77742	21.5859	7.33621	5.80223	4.25145	4.83869	10.189	7.61634	19.6049	3.99833	10.5182	2.82552	2.62393	1.13219	31.2119	2.78024	1.8939	21.9343	8.72775	26.6569	16.3195	2.85836	3.42128	24.5399	5.05172	3.51098	53.7624	4.18471	2.43674	19.5169	79.661
BID	9.77674	1.72847	1.04841	3.07462	6.45765	7.37977	6.16369	11.8029	2.73812	5.45991	5.88707	29.3448	3.22346	5.95204	2.76497	12.5403	1.90408	5.88147	7.99667	73.6275	5.65105	14.4316	6.79317	4.72908	7.41396	3.78779	11.8108	2.18194	5.85151	44.2957	22.8669	9.57959	3.34634	14.3132	7.89972	7.33124	5.02165	2.43674	15.6135	3.46352
RALBP1	7.60413	3.45694	8.38728	26.6467	19.9111	4.21701	25.8875	9.44231	3.65083	32.077	5.88707	1.83405	6.44693	8.50291	21.4285	7.83767	7.61634	5585.44	9.32945	7.01214	7.06381	8.52778	5.66097	8.51234	10.1942	14.2042	11.8108	4.36387	16.2542	5.82838	5.71672	16.4222	6.69269	13.4713	7.02197	9.77498	20.9235	4.87349	8.78259	3.46352
RUFY3	15.2083	2.5927	14.6777	36.8954	1.61441	8.43403	3.69821	18.2945	9.12707	4.77742	7.84943	1.83405	4.51285	16.1555	29.0322	1.56753	15.2327	5.88147	5.33111	9.34952	31.0808	11.8077	4.52878	8.51234	7.41396	22.7268	11.8108	7.27312	38.3599	12.8224	14.2918	6.84256	45.7334	10.1034	3.51098	17.1062	10.8802	28.4287	16.5893	17.3176
AGPS	6.51783	15.5562	7.33887	6.14923	5.38137	7.37977	28.353	9.44231	15.516	2.72995	11.7741	5.50216	10.9598	5.10174	2.07373	3.13507	20.9449	7.84196	29.3211	4.67476	11.3021	30.8312	10.1898	5.6749	28.7291	19.8859	3.37451	15.2736	77.37	8.15973	7.1459	10.9481	16.7317	33.6782	9.65521	8.55311	7.53247	13.8082	8.78259	20.2039
PHLDB1	33.6754	6.04964	7.33887	28.6964	40.8984	17.9223	32.0512	20.6551	8.21437	5.45991	31.3977	42.1832	21.2749	9.3532	8.2949	32.9182	19.0408	39.2098	47.98	37.3981	14.1276	9.83975	41.8912	22.6996	2.78024	39.7718	9.27991	37.8202	27.3071	25.6449	38.5879	2.73703	13.3854	6.73563	18.4327	4.88749	35.9885	21.9307	14.6377	5.19528
HGF	8.69043	6.91387	3.14523	7.17411	21.5255	5.27127	2.46547	12.393	11.8652	58.0115	23.5483	5.50216	23.2089	17.0058	1.38248	10.189	3.80817	74.4986	10.6622	3.50607	18.3659	7.8718	4.52878	9.45816	10.1942	12.3103	17.7162	4.36387	9.10235	4.6627	1.42918	2.05277	13.3854	12.6293	4.38873	2.44375	13.3911	12.996	7.80675	8.08155
NRXN3	6.51783	17.2847	26.2102	80.9649	2.69069	12.651	125.739	12.393	4.56354	7.50737	43.1718	31.1789	4.51285	15.3052	15.8986	8.62144	1.90408	5.88147	3.99833	19.8677	110.195	24.9274	15.8507	7.56653	7.41396	25.5676	28.6834	16.0009	24.0562	3.49703	7.1459	7.52682	6.69269	37.8879	92.1633	2.44375	29.2929	9.74698	11.7101	27.1309
SLC45A4	13.0357	10.3708	4.19364	6.14923	37.6696	49.5499	33.2839	15.3438	9.12707	26.617	27.473	11.0043	22.5642	9.3532	9.67739	6.27014	39.9858	3.92098	9.32945	10.5182	9.88933	20.9915	49.8166	10.404	52.8245	7.57559	49.7741	138.189	41.6108	30.3076	60.0256	47.898	11.1545	13.4713	5.26648	8.55311	9.20635	21.9307	6.8309	1.73176
GRAMD1B	36.9343	53.5825	7.33887	16.398	14.5297	21.0851	12.3274	28.3269	19.1669	24.5696	70.6448	20.1746	8.381	14.4549	43.5482	138.727	24.7531	23.5259	21.3245	12.8556	11.3021	7.21582	20.3795	11.3498	13.9012	9.46948	17.7162	15.2736	12.3532	8.15973	14.2918	15.0536	13.3854	33.6782	11.4107	24.4375	15.9019	11.3715	27.3236	21.3584
RB1CC1	23.8987	5.1854	18.8714	2.04974	4.84324	22.1393	7.39642	7.67188	12.7779	38.9018	45.1342	22.0086	4.51285	13.6047	31.7971	39.1884	13.3286	3.92098	7.99667	3.50607	22.6042	3.9359	15.8507	26.4828	9.26746	3.78779	2.53089	246.559	2.60067	54.7868	4.28754	35.5813	1.11545	5.05172	16.6772	9.77498	30.1299	21.1185	40.0096	17.8949
ERP44	11.9493	4.32117	5.24205	26.6467	12.9153	12.651	9.8619	2.95072	16.4287	5.45991	7.84943	14.6724	14.8279	8.50291	5.52994	7.83767	9.52042	11.7629	3.99833	11.6869	7.06381	4.59188	12.4541	12.2956	11.1209	5.68169	14.3417	12.3643	20.1552	1.16568	2.85836	11.6324	8.92358	23.5747	10.533	12.2187	15.0649	14.6205	16.5893	5.77253
AKAP11	14.122	16.4204	45.0816	7.17411	7.53392	16.8681	9.8619	8.85217	35.5956	42.3143	7.84943	64.1919	9.67039	23.8081	4.83869	11.7565	5.71225	11.7629	3.99833	11.6869	19.7787	7.8718	2.26439	34.9952	7.41396	12.3103	22.778	31.2744	10.4027	29.1419	5.71672	14.3694	31.2325	12.6293	14.9217	15.8843	15.0649	237.989	6.8309	12.6996
ABCC2	20.6398	6.04964	22.0166	12.2985	21.5255	9.48828	2.46547	17.1142	12.7779	8.87235	21.5859	9.17026	16.1173	2.55087	16.5898	13.324	13.3286	5.88147	10.6622	22.2051	21.1914	98.3975	27.1727	5.6749	11.1209	15.1512	50.6177	9.45506	26.0067	6.99406	7.1459	23.2647	47.9643	11.7874	14.0439	36.6562	62.7706	26.8042	88.8017	43.294
UBR2	3.25891	57.9037	5.24205	8.19898	23.1399	11.5968	33.2839	9.44231	2.73812	25.9346	5.88707	25.6767	7.73631	10.2035	22.811	23.513	9.52042	7.84196	2.66556	32.7233	4.23829	17.0556	32.8336	6.62071	17.6082	24.6207	12.6544	5.09119	19.505	17.4851	14.2918	28.7388	10.039	7.57758	8.77746	10.9969	14.228	13.8082	5.85506	46.1803
SEC63	10.863	18.1489	9.43569	19.4726	4.84324	12.651	16.0256	5.3113	10.9525	51.1866	9.81178	27.5108	5.15754	3.40116	8.2949	3.91884	20.9449	52.9332	42.6489	19.8677	26.8425	14.4316	11.3219	32.1577	8.34071	3.78779	10.1235	16.0009	22.7559	22.1478	2.85836	16.4222	22.309	6.73563	65.831	4.88749	13.3911	12.996	1.95169	9.81331
FAS	18.4672	15.5562	33.5491	16.398	24.7543	25.3021	24.6547	25.9664	13.6906	21.8396	33.3601	9.17026	115.4	7.65262	22.1197	22.7293	26.6572	9.80245	41.3161	22.2051	12.7149	392.278	7.92536	8.51234	29.6559	6.62864	19.4035	21.0921	10.4027	20.9822	80.0341	29.423	29.0016	16.8391	6.14422	36.6562	12.5541	16.245	17.5652	24.8219
RNASET2	24.985	44.0759	6.29046	11.2736	57.0426	28.4648	60.4041	6.49159	10.0398	47.7742	9.81178	7.33621	2.57877	17.0058	14.5161	14.8916	15.2327	33.3283	43.9817	36.2294	28.2552	19.6795	14.7185	10.404	29.6559	15.1512	26.1525	20.3647	60.4656	58.2838	11.4334	67.7414	7.80814	37.8879	5.26648	7.33124	46.8687	9.74698	9.75843	13.2768
CD44	7.60413	15.5562	39.8396	10.2487	9.14833	9.48828	19.7238	44.851	10.9525	15.0147	13.7365	16.5065	10.9598	11.9041	6.91242	43.1072	9.52042	35.2888	26.6556	30.3859	84.7657	52.4787	7.92536	24.5912	25.0221	14.2042	6.74903	5.09119	17.5545	36.136	7.1459	36.9499	44.6179	24.4167	56.1758	46.4312	56.0751	5.68574	8.78259	19.6266
AGPAT4	8.69043	12.0993	8.38728	17.4228	2.15255	27.4106	6.16369	8.26202	8.21437	21.1571	23.5483	3.66811	9.0257	5.10174	5.52994	36.8371	19.0408	58.8147	18.6589	5.84345	9.88933	19.6795	18.1151	11.3498	3.70698	18.939	20.2471	30.5471	12.3532	33.8046	5.71672	4.7898	35.6943	109.454	6.14422	52.5405	34.3146	14.6205	13.6618	35.7897
PRKCH	155.341	28.5197	18.8714	68.6665	59.7332	22.1393	2.46547	5.90145	46.5481	13.6498	17.6612	38.5151	41.905	11.9041	23.5022	6.27014	150.423	101.946	21.3245	17.5304	105.957	11.8077	32.8336	4.72908	10.1942	5.68169	2.53089	11.637	5.85151	10.4911	165.785	7.52682	5.57724	15.1552	17.5549	4.88749	5.85859	21.9307	44.8888	8.6588
SNX1	6.51783	1207.33	1.04841	6.14923	4.3051	7.37977	2.46547	12.9832	12.7779	45.7267	5.88707	18.3405	10.3151	11.0538	10.3686	36.8371	97.1083	58.8147	5.33111	42.0728	1538.5	10.4957	7.92536	1373.32	3.70698	11.3634	1.68726	50.9119	11.0529	94.4198	7.1459	8.21108	11.1545	16.8391	6.14422	2.44375	4.18471	6.49799	30.2511	15.5858
BCLAF1	5.43152	10.3708	3.14523	3.07462	35.5171	2.10851	2.46547	53.113	13.6906	16.3797	19.6236	14.6724	2.57877	25.5087	15.2073	23.513	3.80817	19.6049	6.66389	7.01214	2.82552	12.4637	6.79317	17.0247	3.70698	64.3925	19.4035	23.274	14.9539	25.6449	30.0128	19.8434	4.46179	63.9885	15.7994	3.66562	38.4993	43.0492	1.95169	17.8949
ANK1	33.6754	3.45694	40.888	24.5969	25.8306	1.05425	1.23274	18.2945	3.65083	5.45991	9.81178	3.66811	435.812	17.8561	4.83869	1.56753	1.90408	94.1035	2.66556	16.3617	7.06381	18.3675	35.098	4.72908	3.70698	61.5516	6.74903	12.3643	10.4027	6.99406	8.57508	16.4222	5.57724	15.9971	122.007	13.4406	5.85859	4.87349	10.7343	6.92704
ZCCHC8	7.60413	17.2847	34.5975	8.19898	15.0678	7.37977	22.1893	7.08173	26.4685	34.1244	15.6989	7.33621	9.0257	39.1134	22.1197	17.2429	17.1368	9.80245	18.6589	37.3981	2.82552	22.9594	5.66097	277.124	23.1686	38.8249	102.923	57.4577	8.45219	16.3195	80.0341	2.73703	155.047	10.9454	4.38873	46.4312	5.85859	22.7429	62.454	10.9678
CHPF2	5.43152	19.0131	14.6777	15.3731	24.2162	26.3563	17.2583	7.67188	9.12707	25.9346	15.6989	14.6724	1.28939	16.1555	27.6497	12.5403	5.71225	11.7629	14.6606	14.0243	14.1276	23.6154	21.5117	20.808	36.1431	6.62864	20.2471	9.45506	25.3566	9.32541	12.8626	25.3175	25.6553	8.41954	5.26648	7.33124	8.36941	25.9919	6.8309	2.30901
LRRC7	91.2496	19.8774	103.793	19.4726	9.14833	21.0851	2.46547	23.6058	5.47624	46.4092	80.4566	14.6724	50.286	17.0058	102.995	50.1611	7.61634	39.2098	19.9917	30.3859	210.502	101.021	5.66097	10.404	11.1209	3.78779	19.4035	48.0026	67.6175	8.15973	5.71672	140.273	88.1204	79.9856	49.1538	7.33124	18.4127	21.1185	161.99	56.5708
FUT8	11.9493	10.3708	14.6777	11.2736	31.212	7.37977	6.16369	21.2452	7.30166	9.55484	21.5859	7.33621	4.51285	2.55087	5.52994	18.8104	20.9449	11.7629	1.33278	16.3617	80.5274	9.18377	6.79317	9.45816	8.34071	7.57559	6.74903	16.7282	9.10235	19.8165	7.1459	21.8962	40.1561	320.784	3.51098	2.44375	11.7172	12.996	2.92753	48.4893
SLC4A7	3.25891	4.32117	5.24205	13.3233	29.5976	3.16276	13.5601	2.36058	1.82541	4.09493	11.7741	3.66811	64.4693	31.4608	1.38248	19.5942	3.80817	11.7629	13.3278	3.50607	11.3021	9.83975	6.79317	147.547	4.63373	5.68169	6.74903	10.1824	4.55118	3.49703	8.57508	9.57959	56.8878	11.7874	7.02197	1.22187	10.0433	8.12248	9.75843	62.9206
CUL3	4.34522	24.1985	18.8714	2.04974	13.4534	4.21701	51.775	21.8353	22.8177	37.5369	21.5859	9.17026	75.429	3.40116	7.60366	25.8643	1.90408	7.84196	297.21	9.34952	63.5743	12.4637	14.7185	13.2414	24.0954	6.62864	16.8726	16.7282	71.5185	19.8165	1.42918	13.0009	3.34634	11.7874	11.4107	4.88749	54.4012	18.6817	4.87922	32.3262
MYOM2	120.58	10.3708	26.2102	55.3431	6.99579	5.27127	7.39642	2.95072	108.612	1.36498	47.0966	9.17026	5.15754	29.7602	9.67739	7.05391	19.0408	27.4469	15.9933	19.8677	12.7149	30.8312	6.79317	8.51234	3.70698	22.7268	4.21814	10.9097	4.55118	48.9584	45.7338	7.52682	2.2309	3.36782	6.14422	7.33124	5.85859	3.24899	15.6135	16.1631
FLT4	8.69043	9.50657	4.19364	11.2736	3.76696	13.7053	18.4911	20.6551	3.65083	30.712	11.7741	3.66811	10.3151	10.2035	8.2949	17.2429	28.5613	37.2493	177.26	10.5182	21.1914	67.5663	44.1556	20.808	11.1209	14.2042	5.06177	4.36387	1.30034	32.6389	52.8797	7.52682	1.11545	7.57758	7.02197	3.66562	12.5541	4.87349	10.7343	11.5451
BOD1L1	44.5385	11.235	7.33887	33.8208	44.6654	17.9223	43.1458	14.1635	7.30166	49.1392	7.84943	12.8384	6.44693	19.5567	29.0322	33.702	7.61634	7.84196	14.6606	11.6869	18.3659	31.4872	14.7185	15.1331	44.4838	17.0451	12.6544	12.3643	16.2542	31.4733	11.4334	32.1601	16.7317	18.523	35.1098	3.66562	22.5974	7.31023	5.85506	416.2
TLL1	90.1632	1.72847	4.19364	22.5472	3.22882	15.8138	3.69821	5.90145	3.65083	8.87235	7.84943	7.33621	17.4067	5.95204	3.45621	7.05391	9.52042	13.7234	6.66389	4.67476	1.41276	11.1517	7.92536	3.78326	9.26746	29.3554	16.8726	42.1841	8.45219	18.6508	1.42918	6.84256	3.34634	10.1034	4.38873	4.88749	5.02165	4.87349	9.75843	4.04077
TRIO	64.0919	25.927	10.4841	20.4974	49.5086	60.0924	3.69821	14.7536	25.5558	12.9673	41.2095	11.0043	50.286	17.8561	10.3686	14.8916	11.4245	19.6049	27.9883	53.7597	9.88933	51.8227	104.162	16.0789	39.8501	12.3103	20.2471	21.8194	9.10235	15.1538	44.3046	9.57959	40.1561	12.6293	16.6772	29.3249	41.0101	16.245	10.7343	51.3755
VCAN	9.77674	9.50657	16.7746	64.567	16.6823	2.10851	36.9821	31.8678	28.2939	9.55484	19.6236	14.6724	19.3408	5.95204	18.6635	12.5403	26.6572	17.6444	39.9833	8.18083	84.7657	7.21582	108.691	191.055	38.9233	6.62864	40.4942	45.8207	66.3172	11.6568	37.1587	17.7907	23.4244	12.6293	40.3763	24.4375	40.1732	33.3022	43.913	216.47
CLEC16A	18.4672	19.0131	4.19364	19.4726	37.1315	15.8138	2.46547	6.49159	11.8652	5.45991	5.88707	366.811	10.9598	4.25145	11.0599	3.91884	20.9449	29.4074	2.66556	7.01214	19.7787	24.2714	12.4541	3.78326	11.1209	13.2573	26.1525	6.54581	12.3532	53.6211	25.7252	19.1592	3.34634	10.1034	6.14422	3.66562	10.0433	32.4899	1.95169	2.88627
DNAH5	74.955	668.917	101.696	56.368	28.5213	37.9531	85.0589	33.0481	17.3414	24.5696	29.4354	16.5065	1050.85	11.9041	22.811	47.8098	17.1368	54.8937	65.3061	75.9649	80.5274	42.6389	7.92536	156.06	21.3151	30.3023	18.5598	12.3643	18.8549	8.15973	51.4505	13.6851	31.2325	53.0431	79.8749	54.9843	27.6191	64.9799	30.2511	60.6116
PHLPP2	14.122	7.7781	6.29046	7.17411	13.4534	14.7595	7.39642	7.08173	5.47624	7.50737	5.88707	18.3405	8.381	11.9041	1.38248	12.5403	1.90408	5.88147	5.33111	4.67476	4.23829	7.21582	3.39658	17.0247	1.85349	9.46948	8.43629	7.27312	5.20135	9.32541	14.2918	8.89533	10.039	30.3103	6.14422	90.4186	5.85859	13.8082	14.6377	311.14
STAU2	221.606	1.72847	9.43569	81.9898	2.15255	3.16276	1.23274	7.08173	11.8652	4.77742	278.655	3.66811	2.57877	13.6047	80.8753	3.13507	7.61634	25.4864	7.99667	11.6869	19.7787	15.0876	1.13219	9.45816	27.8024	27.4615	5.9054	2.18194	2.60067	5.82838	5.71672	96.4802	2.2309	12.6293	5.26648	6.10936	28.456	4.06124	6.8309	19.6266
MYO16	16.2946	28.5197	59.7593	10.2487	9.68647	17.9223	20.9565	11.2127	15.516	26.617	7.84943	1.83405	5.15754	17.8561	6.91242	23.513	3.80817	11.7629	7.99667	19.8677	7.06381	2.62393	7.92536	6.62071	12.9744	7.57559	19.4035	5.09119	33.8087	2.33135	12.8626	6.84256	5.57724	5.05172	13.1662	4.88749	8.36941	8.12248	10.7343	20.7811
USH2A	17.3809	11.235	243.231	13.3233	658.68	172.898	16.0256	46.0313	22.8177	123.53	86.3437	291.614	83.1653	11.0538	12.4424	27.4319	15.2327	7.84196	5.33111	134.399	19.7787	21.6474	12.4541	100.257	8.34071	13.2573	13.4981	24.7286	14.9539	8.15973	28.5836	82.1108	25.6553	93.4569	70.2197	20.7718	26.7821	9.74698	15.6135	20.7811
CUL7	20.6398	2.5927	23.065	3.07462	1.07627	14.7595	6.16369	1.77043	10.0398	16.3797	9.81178	22.0086	2.57877	2.55087	5.52994	2.3513	13.3286	31.3678	13.3278	8.18083	11.3021	6.55983	21.5117	7.56653	1.85349	14.2042	7.59266	401.476	5.85151	3.49703	8.57508	6.84256	2.2309	2.52586	4.38873	2.44375	1.67388	1.6245	3.90337	1.15451
CTNNA1	46.7111	19.0131	3.14523	16.398	7.53392	12.651	6.16369	5.3113	4.56354	1.36498	15.6989	67.86	2.57877	12.7544	5.52994	41.5397	11.4245	11.7629	3.99833	11.6869	141.276	1.96795	15.8507	5.6749	12.0477	17.992	8.43629	13.8189	11.703	2.33135	101.472	6.15831	26.7707	23.5747	9.65521	3.66562	6.69553	9.74698	5.85506	6.92704
PHKA2	6.51783	45.8044	2.09682	7.17411	8.07206	32.6819	3.69821	21.2452	7.30166	9.55484	13.7365	9.17026	16.1173	9.3532	9.67739	37.6208	15.2327	33.3283	15.9933	70.1214	1.41276	4.59188	14.7185	3.78326	14.8279	5.68169	7.59266	2.90925	26.6569	27.9762	1.42918	3.42128	17.8472	34.5201	19.3104	9.77498	9.20635	6.49799	2.92753	21.3584
OFD1	3.25891	5.1854	16.7746	6.14923	22.0636	9.48828	3.69821	38.3594	7.30166	38.9018	7.84943	89.8686	150.213	35.7122	20.046	14.8916	3.80817	86.2616	6.66389	3.50607	1.41276	16.3996	2.26439	7.56653	1.85349	25.5676	9.27991	16.7282	13.0034	20.9822	117.193	17.1064	21.1935	23.5747	32.4766	7.33124	20.0866	8.12248	4.87922	28.8627
PREX2	13.0357	12.9635	73.3887	5.12436	12.9153	44.2786	4.93095	1.77043	5.47624	14.3323	5.88707	1.83405	10.9598	5.10174	5.52994	4.7026	38.0817	7.84196	7.99667	8.18083	24.017	17.0556	61.1385	51.0741	7.41396	14.2042	25.3089	45.0934	4.55118	4.6627	34.3003	8.89533	20.0781	11.7874	25.4546	76.978	17.5758	6.49799	51.7197	12.1223
ARAP2	8.69043	8.64234	1.04841	34.8457	412.213	24.2478	11.0946	173.502	40.1591	2.72995	11.7741	1.83405	33.524	5.10174	15.2073	10.9727	298.941	7.84196	3.99833	2.33738	11.3021	26.8953	2.26439	12.2956	25.0221	13.2573	13.4981	149.099	3.90101	13.9881	14.2918	8.21108	94.8131	6.73563	7.89972	251.706	25.1082	7.31023	17.5652	327.303
TPR	40.1933	13.8277	29.3555	31.771	29.0594	110.697	45.6113	7.08173	56.5879	10.2373	1.96236	3.66811	37.3922	7.65262	13.1336	34.4858	13.3286	47.0518	5.33111	10.5182	2.82552	29.5192	49.8166	8.51234	29.6559	71.9681	16.8726	10.1824	91.6737	10.4911	14.2918	30.1073	41.2716	9.26149	7.02197	28.1031	30.1299	19.494	18.541	32.3262
KATNIP	4.34522	24.1985	4.19364	30.7462	30.6738	26.3563	3.69821	11.2127	5.47624	2.72995	13.7365	55.0216	3.86816	4.25145	10.3686	3.91884	19.0408	5.88147	25.3228	71.2901	14.1276	17.7115	10.1898	6.62071	10.1942	27.4615	36.276	10.1824	22.1057	4.6627	12.8626	5.47405	18.9626	29.4684	36.8653	41.5437	21.7605	28.4287	17.5652	64.6524
ANO2	4.34522	11.235	2.09682	25.6218	1.07627	1.05425	7.39642	17.1142	20.0796	6.1424	31.3977	1.83405	6.44693	5.10174	15.8986	14.1078	15.2327	1.96049	15.9933	10.5182	2.82552	8.52778	3.39658	13.2414	12.0477	5.68169	15.1853	10.9097	10.4027	22.1478	15.721	5.47405	6.69269	18.523	20.1882	7.33124	17.5758	8.93473	8.78259	16.7403
MAP4	9.77674	5.1854	10.4841	25.6218	9.14833	17.9223	16.0256	9.44231	6.38895	7.50737	5.88707	27.5108	183.093	54.4186	15.8986	7.83767	15.2327	11.7629	6.66389	10.5182	1.41276	5.90385	5.66097	10.404	2.78024	4.73474	11.8108	58.9123	61.766	8.15973	7.1459	33.5286	131.623	7.57758	7.02197	9.77498	16.7388	13.8082	11.7101	24.8219
ROS1	5.43152	6.91387	4.19364	6.14923	12.9153	2.10851	4.93095	5.90145	4.56354	5.45991	3.92471	124.716	3.86816	4.25145	2.07373	14.1078	9.52042	1.96049	5.33111	1.16869	7.06381	16.3996	9.05756	8.51234	3.70698	17.992	6.74903	1.45462	35.7592	1.16568	10.0043	1.36851	6.69269	5.89368	1.75549	7.33124	9.20635	4.06124	17.5652	10.3906
HDAC9	19.5535	14.692	13.6293	71.7411	8.07206	7.37977	6.16369	23.6058	18.2541	7.50737	21.5859	25.6767	32.2346	43.3648	17.281	10.9727	19.0408	25.4864	46.6472	24.5425	19.7787	12.4637	3.39658	22.6996	20.3884	10.4164	31.2143	13.0916	14.9539	12.8224	12.8626	6.84256	40.1561	21.0488	7.02197	57.428	10.8802	25.1797	19.5169	51.3755
RSF1	6.51783	6.04964	16.7746	13.3233	70.496	11.5968	4.93095	6.49159	5.47624	42.3143	54.946	25.6767	19.9855	18.7064	8.98615	3.91884	53.3144	43.1308	21.3245	7.01214	28.2552	7.8718	27.1727	5.6749	70.4327	45.4535	12.6544	9.45506	7.80202	51.2898	5.71672	17.1064	30.1171	21.0488	7.89972	3.66562	4.18471	4.87349	52.6955	36.367
VPS13D	7.60413	57.9037	96.4537	369.979	81.7969	198.2	214.496	4.72116	6.38895	8.18986	227.633	14.6724	63.8246	67.173	50.4607	19.5942	7.61634	62.7357	7.99667	164.785	138.451	103.645	26.0405	66.2071	92.6746	31.2493	69.1775	50.1846	32.5084	18.6508	51.4505	23.2647	100.39	7.57758	1414.93	34.2124	13.3911	21.1185	70.2607	48.4893
CELF2	15.2083	5.1854	13.6293	5.12436	36.5933	11.5968	36.9821	9.44231	39.2464	8.18986	13.7365	36.6811	10.9598	17.0058	16.5898	30.5669	11.4245	3.92098	9.32945	11.6869	18.3659	23.6154	11.3219	6.62071	28.7291	23.6737	11.8108	8.72775	22.7559	8.15973	10.0043	21.212	14.5008	21.8908	13.1662	7.33124	15.9019	6.49799	36.1062	16.1631
ERCC8	13.0357	13.8277	6.29046	9.22385	13.4534	25.3021	9.8619	7.08173	4.56354	17.7447	21.5859	11.0043	18.0514	17.0058	15.2073	4.7026	17.1368	7.84196	18.6589	8.18083	11.3021	28.2073	9.05756	19.8621	8.34071	16.0981	7.59266	19.6374	4.55118	9.32541	4.28754	13.0009	22.309	14.3132	14.0439	21.9937	13.3911	13.8082	6.8309	35.7897
H6PD	32.5891	15.5562	15.7261	11.2736	3.76696	3.16276	8.62916	14.7536	6.38895	9.55484	29.4354	3.66811	12.2492	5.10174	9.67739	9.40521	24.7531	13.7234	31.9867	28.0486	4.23829	19.0235	20.3795	4.72908	7.41396	5.68169	17.7162	8.72775	6.50168	11.6568	38.5879	2.73703	7.80814	7.57758	7.89972	7.33124	10.8802	4.06124	30.2511	6.92704
ARID1B	33.6754	71.7314	67.0982	48.169	23.1399	52.7127	23.422	43.0806	26.4685	32.7594	74.5696	86.2005	59.3117	52.718	45.622	26.6481	41.8899	25.4864	46.6472	57.2658	77.7019	68.2223	48.6844	79.4485	37.9966	30.3023	84.3629	109.097	66.9673	71.1062	30.0128	60.2146	54.6569	44.6236	88.6524	109.969	153.16	43.8614	39.0337	41.5622
NEDD4L	431.263	17.2847	99.5989	21.5223	15.606	52.7127	18.4911	12.9832	32.8575	18.4272	25.5106	18.3405	23.8536	576.497	27.6497	381.695	30.4654	7.84196	453.145	8.18083	18.3659	144.972	33.9658	11.3498	14.8279	851.306	17.7162	47.2753	24.7064	15.1538	27.1544	8.89533	11.1545	28.6264	22.8214	15.8843	593.391	20.3062	27.3236	122.955
PTCD2	35.848	4.32117	239.037	2.04974	86.6401	5.27127	29.5857	8.85217	39.2464	8.87235	72.6072	201.746	44.4838	45.0654	46.3132	3.91884	3.80817	121.55	22.6572	10.5182	15.5404	1.31197	2.26439	20.808	3.70698	59.6577	3.37451	2.90925	7.80202	4.6627	71.459	4.7898	22.309	7.57758	51.787	4.88749	43.5209	4.87349	42.9371	5.77253
NEXMIF	19.5535	5.1854	6.29046	6.14923	3.22882	21.0851	9.8619	10.0325	5.47624	10.2373	5.88707	12.8384	12.8939	1.70058	4.83869	5.48637	7.61634	1.96049	14.6606	7.01214	22.6042	13.7756	19.2473	9.45816	5.56047	9.46948	10.1235	5.8185	9.75252	3.49703	5.71672	19.1592	6.69269	24.4167	6.14422	10.9969	6.69553	7.31023	12.686	8.08155
SLC4A8	31.5028	1.72847	14.6777	62.5172	5.91951	4.21701	16.0256	12.9832	16.4287	142.64	58.8707	715.281	21.9195	19.5567	30.4146	132.457	24.7531	52.9332	107.955	384.499	2.82552	40.015	219.646	60.5322	21.3151	62.4986	14.3417	41.4568	19.505	5.82838	70.0298	15.0536	89.2358	4.20977	52.6648	40.3218	43.5209	13.8082	9.75843	19.6266
LAMC3	8.69043	4.32117	57.6625	7.17411	5.38137	13.7053	36.9821	41.3101	5.47624	16.3797	7.84943	130.218	27.0771	9.3532	10.3686	90.917	5.71225	29.4074	14.6606	15.193	18.3659	27.5513	9.05756	20.808	4.63373	35.984	3.37451	4.36387	92.974	67.6092	64.3131	64.3201	21.1935	42.9396	82.5081	112.412	35.9885	30.0532	15.6135	12.6996
PTGER3	5.43152	1.72847	7.33887	2.04974	5.91951	3.16276	6.16369	3.54087	4.56354	2.72995	1.96236	9.17026	3.86816	1.70058	1.38248	6.27014	3.80817	9.80245	6.66389	43.2415	4.23829	13.1197	14.7185	4.72908	2.78024	8.52253	34.5888	7.27312	9.10235	2.33135	11.4334	8.21108	4.46179	1.68391	3.51098	3.66562	5.85859	4.06124	12.686	3.46352
BCAR1	19.5535	6.91387	20.9682	12.2985	9.14833	81.1775	2.46547	10.6226	9.12707	12.9673	7.84943	23.8427	6.44693	2.55087	8.2949	4.7026	32.3694	7.84196	10.6622	93.4952	14.1276	19.0235	7.92536	6.62071	8.34071	1.8939	12.6544	13.0916	44.8616	12.8224	4.28754	15.0536	20.0781	12.6293	8.77746	12.2187	15.9019	2.43674	11.7101	8.08155
MPHOSPH9	17.3809	5.1854	22.0166	14.3482	12.3772	8.43403	3.69821	18.8846	1.82541	19.1097	11.7741	18.3405	19.3408	14.4549	15.8986	16.4591	5.71225	29.4074	57.3095	7.01214	1.41276	22.3034	4.52878	14.1872	4.63373	21.7798	15.1853	93.096	1.30034	1.16568	18.5793	7.52682	14.5008	48.8333	3.51098	36.6562	17.5758	9.74698	19.5169	13.2768
PLEKHA5	10.863	23.3343	743.322	14.3482	31.212	16.8681	140.532	25.9664	24.6431	24.5696	29.4354	44.0173	66.4033	15.3052	58.7556	30.5669	26.6572	13.7234	10.6622	11.6869	5.65105	33.4551	30.5693	12.2956	26.8756	24.6207	71.7084	40.0022	29.2576	8.15973	18.5793	47.2137	26.7707	19.3649	36.8653	15.8843	18.4127	6.49799	34.1545	50.221
RRP12	19.5535	8.64234	13.6293	27.6716	10.2246	18.9766	6.16369	7.08173	16.4287	1.36498	7.84943	18.3405	9.67039	6.80233	12.4424	53.2962	3.80817	15.6839	1.33278	31.5546	4.23829	13.7756	10.1898	7.56653	17.6082	2.84084	5.9054	11.637	7.15185	17.4851	24.2961	6.15831	16.7317	7.57758	10.533	13.4406	7.53247	12.996	9.75843	4.04077
MCF2L2	6.51783	24.1985	31.4523	51.2436	25.8306	12.651	44.3785	18.2945	12.7779	4.77742	62.7954	31.1789	47.0626	16.1555	12.4424	50.1611	13.3286	13.7234	42.6489	15.193	16.9531	38.047	6.79317	29.3203	24.0954	10.4164	17.7162	34.911	27.3071	5.82838	41.4462	7.52682	5.57724	5.89368	8.77746	56.2061	15.9019	45.4859	7.80675	35.7897
LAMA3	10.863	46.6686	38.7912	43.0446	15.606	51.6584	1.23274	28.3269	15.516	9.55484	82.419	18.3405	27.0771	32.311	22.811	10.189	32.3694	74.4986	1.33278	14.0243	28.2552	27.5513	15.8507	34.9952	7.41396	5.68169	12.6544	12.3643	13.0034	16.3195	30.0128	23.2647	10.039	20.2069	14.9217	29.3249	44.3579	22.7429	4.87922	49.0665
ARID4B	22.8124	4.32117	24.1134	3.07462	4.3051	50.6042	141.765	129.242	7.30166	12.9673	117.741	14.6724	197.276	7.65262	18.6635	58.7826	7.61634	7.84196	3.99833	19.8677	5.65105	25.5833	5.66097	136.198	12.0477	4.73474	7.59266	5.8185	23.4061	3.49703	1.42918	6.84256	12.2699	5.05172	16.6772	12.2187	113.824	3.24899	45.8646	12.6996
PTPRN	17.3809	105.437	12.5809	1.02487	9.68647	13.7053	1.23274	11.2127	41.9845	29.347	15.6989	110.043	28.3665	59.5204	11.0599	57.215	13.3286	37.2493	6.66389	74.7962	2.82552	32.7992	5.66097	156.06	25.9489	5.68169	3.37451	8.72775	16.9044	2.33135	4.28754	6.84256	43.5025	36.204	127.273	24.4375	60.2598	14.6205	25.3719	20.2039
HHAT	5.43152	8.64234	2.09682	2.04974	10.2246	10.5425	6.16369	3.54087	3.65083	3.41244	7.84943	1.83405	21.9195	5.10174	2.76497	3.91884	9.52042	3.92098	3.99833	10.5182	12.7149	7.21582	4.52878	24.5912	5.56047	4.73474	4.21814	2.90925	1.9505	5.82838	20.0085	6.15831	7.80814	29.4684	38.6208	2.44375	9.20635	5.68574	2.92753	4.61803
KIF1B	376.948	19.0131	3.14523	208.049	27.9831	34.7904	3.69821	29.5072	20.9923	6.1424	260.993	133.886	5.15754	15.3052	30.4146	35.2695	78.0675	21.5654	19.9917	111.026	5.65105	66.2543	123.409	32.1577	5.56047	24.6207	19.4035	15.2736	39.0101	50.1241	717.448	8.89533	40.1561	26.1006	95.6743	36.6562	60.2598	20.3062	15.6135	14.4313
SYNE2	217.261	123.585	145.729	131.184	73.1867	5.27127	17.2583	118.029	20.9923	21.8396	54.946	49.5194	679.506	46.766	26.2672	78.3767	60.9307	25.4864	89.2961	132.062	230.28	51.1667	46.42	66.2071	27.8024	41.6657	31.2143	30.5471	67.6175	26.8106	353.007	57.4775	33.4634	85.0373	53.5425	20.7718	34.3146	57.6696	179.555	17.3176
PLEKHH1	9.77674	3.45694	6.29046	2.04974	10.2246	4.21701	8.62916	27.1466	11.8652	1.36498	3.92471	45.8513	11.6045	2.55087	26.9584	3.91884	5.71225	35.2888	1.33278	35.0607	4.23829	371.287	2.26439	19.8621	22.2419	6.62864	1.68726	32.0017	28.6074	26.8106	683.148	8.89533	7.80814	325.836	5.26648	9.77498	5.02165	10.5592	9.75843	21.3584
ATP9A	8.69043	5.1854	5.24205	48.169	1.61441	8.43403	27.1202	4.72116	7.30166	5.45991	7.84943	1.83405	16.762	3.40116	35.9446	3.91884	7.61634	1.96049	10.6622	3.50607	16.9531	5.90385	50.9488	9.45816	5.56047	8.52253	5.06177	5.09119	1.30034	8.15973	4.28754	9.57959	6.69269	6.73563	2.63324	37.8781	6.69553	3.24899	6.8309	3.46352
CYFIP2	31.5028	44.0759	4.19364	195.751	50.5849	158.138	30.8184	12.9832	63.8895	85.311	39.2471	390.653	14.8279	32.311	38.7095	8.62144	359.872	3.92098	271.887	80.6396	473.275	53.1346	194.737	17.9705	61.1652	21.7798	53.1486	74.1859	11.0529	25.6449	81.4633	9.57959	188.511	78.3017	57.0535	20.7718	51.8904	85.2861	167.845	16.7403
KMT2C	77.1276	57.9037	292.506	336.158	33.9027	23.1936	160.256	75.5385	30.1193	40.9493	70.6448	12.8384	63.8246	42.5145	47.0045	36.8371	93.3001	11.7629	86.6306	86.4831	63.5743	64.9423	45.2878	44.4534	49.1175	62.4986	84.3629	39.2749	23.4061	50.1241	47.1629	262.07	45.7334	46.3075	63.1977	20.7718	50.2165	59.2941	13.6618	25.3991
RC3H2	4.34522	44.0759	52.4205	39.97	17.2204	21.0851	16.0256	3.54087	23.7304	6.82488	7.84943	5.50216	31.5899	8.50291	6.22118	19.5942	1.90408	1.96049	55.9767	5.84345	9.88933	4.59188	7.92536	39.7243	8.34071	1.8939	7.59266	11.637	9.10235	48.9584	14.2918	14.3694	7.80814	5.05172	4.38873	26.8812	33.4777	4.06124	3.90337	21.3584
TRAF3IP2	21.7261	4.32117	4.19364	7.17411	18.2967	143.378	1.23274	15.3438	13.6906	12.2848	1.96236	45.8513	4.51285	37.4128	7.60366	3.13507	38.0817	17.6444	13.3278	21.0364	16.9531	13.7756	4.52878	1.89163	7.41396	3.78779	10.9672	16.0009	4.55118	5.82838	14.2918	4.10554	13.3854	13.4713	3.51098	3.66562	3.34777	18.6817	22.4444	10.9678
DCBLD2	15.2083	8.64234	27.2587	4.09949	1.61441	1.05425	1.23274	2.36058	4.56354	4.77742	102.043	20.1746	16.762	5.10174	3.45621	3.13507	1.90408	15.6839	1.33278	2.33738	4.23829	14.4316	14.7185	3.78326	2.78024	3.78779	55.6795	29.0925	18.8549	11.6568	2.85836	22.5805	3.34634	2.52586	56.1758	14.6625	5.85859	27.6164	1.95169	27.7082
MTA3	11.9493	13.8277	6.29046	2.04974	10.2246	17.9223	17.2583	195.338	34.6829	7.50737	17.6612	27.5108	42.5497	20.407	6.22118	6.27014	9.52042	15.6839	17.3261	8.18083	5.65105	30.8312	5.66097	6.62071	7.41396	3.78779	4.21814	26.9106	11.703	16.3195	40.017	2.73703	20.0781	17.681	16.6772	152.734	22.5974	8.12248	85.8742	38.676
ATP11B	18.4672	13.8277	2.09682	4.09949	14.5297	4.21701	13.5601	2.36058	41.9845	3.41244	7.84943	36.6811	101.861	3.40116	29.0322	5.48637	13.3286	25.4864	13.3278	11.6869	9.88933	36.0791	6.79317	14.1872	3.70698	14.2042	9.27991	48.0026	7.15185	24.4792	2.85836	6.15831	101.506	1.68391	9.65521	2.44375	4.18471	12.996	3.90337	9.81331
SEC61A1	22.8124	4.32117	13.6293	200.875	38.2078	27.4106	4.93095	9.44231	11.8652	18.4272	45.1342	25.6767	14.8279	7.65262	4.14745	12.5403	3.80817	1.96049	15.9933	10.5182	11.3021	5.90385	2.26439	5.6749	4.63373	47.3474	9.27991	2.90925	1.9505	4.6627	2.85836	8.21108	4.46179	2.52586	12.2884	6.10936	2.51082	8.12248	13.6618	26.5537
PPP1R12A	6.51783	12.9635	10.4841	22.5472	29.0594	10.5425	19.7238	20.6551	15.516	6.82488	5.88707	3.66811	4.51285	11.9041	25.576	18.0267	3.80817	11.7629	7.99667	8.18083	8.47657	13.7756	19.2473	13.2414	27.8024	21.7798	15.1853	9.45506	4.55118	12.8224	8.57508	8.21108	17.8472	9.26149	11.4107	10.9969	20.0866	8.12248	3.90337	12.6996
RASGRF1	159.687	7.7781	3.14523	6.14923	1.61441	32.6819	7.39642	87.9315	10.9525	27.2995	123.628	20.1746	7.73631	8.50291	8.98615	7.05391	3.80817	9.80245	7.99667	36.2294	4.23829	13.7756	5.66097	16.0789	10.1942	4.73474	8.43629	132.371	1.9505	2.33135	2.85836	7.52682	122.699	33.6782	13.1662	7.33124	12.5541	7.31023	8.78259	7.50429
ATP2B4	10.863	27.6555	4.19364	13.3233	5.91951	196.091	6.16369	143.405	8.21437	34.8069	11.7741	5.50216	143.122	5.10174	35.2533	10.9727	5.71225	17.6444	7.99667	3.50607	12.7149	40.015	5.66097	8.51234	3.70698	5.68169	50.6177	32.0017	16.2542	5.82838	8.57508	6.84256	18.9626	6.73563	17.5549	75.7561	30.1299	18.6817	420.589	2437.16
GATB	9.77674	12.0993	5.24205	27.6716	2.69069	9.48828	8.62916	7.08173	1.82541	13.6498	5.88707	31.1789	10.9598	2.55087	1.38248	2.3513	36.1776	37.2493	1.33278	11.6869	24.017	14.4316	9.05756	13.2414	2.78024	5.68169	13.4981	1.45462	5.85151	15.1538	18.5793	11.6324	2.2309	60.6207	9.65521	2.44375	11.7172	8.93473	7.80675	19.6266
MXD1	13.0357	70.8672	123.712	14.3482	128.615	34.7904	120.808	7.67188	15.516	55.964	3.92471	9.17026	48.3519	67.173	143.087	10.9727	7.61634	50.9728	75.9684	45.5789	39.5573	7.21582	30.5693	40.6701	134.378	85.2253	71.7084	35.6383	100.126	107.242	37.1587	148.484	16.7317	5.05172	38.6208	10.9969	78.6725	38.1757	2.92753	6.34979
CTDP1	15.2083	6.04964	5.24205	130.159	1.61441	11.5968	20.9565	11.8029	62.0641	2.04747	27.473	3.66811	26.4324	3.40116	24.8847	6.27014	7.61634	80.3801	2.66556	7.01214	21.1914	8.52778	11.3219	5.6749	6.48722	2.84084	26.1525	24.7286	4.55118	27.9762	1.42918	11.6324	7.80814	10.9454	1.75549	2.44375	13.3911	1.6245	11.7101	14.4313
WNK1	16.2946	17.2847	62.9046	48.169	30.1357	62.201	54.2404	34.2284	15.516	11.6023	56.9083	1.83405	16.762	37.4128	8.2949	28.9994	38.0817	37.2493	37.3178	47.9163	22.6042	22.3034	476.654	14.1872	32.4361	18.939	81.832	3.63656	12.3532	3.49703	68.6006	71.8469	8.92358	76.6178	27.2101	21.9937	14.228	132.396	29.2753	113.719
QSER1	2.17261	1.72847	2.09682	3.07462	89.8689	525.018	85.0589	6.49159	3.65083	54.5991	7.84943	3.66811	12.2492	3.40116	15.8986	10.189	22.849	15.6839	3.99833	71.2901	83.353	1.31197	6.79317	8.51234	1.85349	101.323	4.21814	2.90925	9.10235	4.6627	2.85836	6.15831	14.5008	5.05172	9.65521	4.88749	30.9668	12.1837	156.135	20.7811
BCAT1	1.0863	37.1621	1.04841	5.12436	9.68647	23.1936	41.9131	54.8834	37.421	19.7922	3.92471	5.50216	77.3631	29.7602	5.52994	316.642	85.6838	15.6839	1.33278	5.84345	12.7149	46.5748	53.2131	15.1331	11.1209	6.62864	28.6834	1.45462	14.3037	73.4376	2.85836	21.212	12.2699	13.4713	7.89972	4.88749	17.5758	7.31023	1.95169	80.2382
HDAC7	22.8124	5.1854	16.7746	12.2985	2.15255	13.7053	8.62916	14.1635	1.82541	3.41244	62.7954	11.0043	5.80223	24.6584	13.1336	32.1345	1.90408	7.84196	13.3278	8.18083	50.8594	12.4637	18.1151	4.72908	88.0408	48.2944	9.27991	9.45506	21.4555	4.6627	21.4377	9.57959	3.34634	19.3649	14.0439	24.4375	13.3911	8.93473	5.85506	47.3348
NCKAP1	10.863	3.45694	4.19364	52.2685	12.9153	80.1233	6.16369	30.6875	6.38895	36.1719	45.1342	14.6724	42.5497	85.0291	15.8986	76.0254	3.80817	11.7629	10.6622	56.0971	9.88933	30.8312	7.92536	36.8868	67.6524	3.78779	51.4613	145.462	78.6703	4.6627	25.7252	94.4274	4.46179	1.68391	128.151	31.7687	30.1299	30.8654	18.541	173.753
SFSWAP	2.17261	12.0993	22.0166	4.09949	2.69069	5.27127	7.39642	25.9664	183.454	5.45991	892.872	11.0043	3.22346	15.3052	138.248	7.83767	3.80817	5.88147	9.32945	1.16869	5.65105	6.55983	9.05756	15.1331	12.0477	163.822	2.53089	5.09119	4.55118	13.9881	65.7423	6.15831	15.6163	12.6293	13.1662	9.77498	4.18471	12.1837	37.082	221.665
MON2	29.3302	7.7781	24.1134	4.09949	36.5933	27.4106	3.69821	43.6707	1.82541	15.6972	3.92471	348.47	4.51285	23.8081	14.5161	23.513	57.1225	76.4591	5.33111	11.6869	1.41276	57.0705	9.05756	23.6454	17.6082	9.46948	14.3417	3.63656	7.80202	20.9822	10.0043	18.4749	12.2699	7.57758	23.6991	20.7718	18.4127	6.49799	5.85506	17.8949
EPN1	91.2496	566.937	5.24205	34.8457	96.8647	1075.34	82.5934	10.6226	185.28	5.45991	88.3061	12.8384	18.6961	19.5567	5.52994	29.7832	41.8899	31.3678	326.531	31.5546	353.191	3.9359	175.49	55.8031	54.678	50.1883	6.74903	28.3652	2.60067	11.6568	22.8669	6.15831	191.857	6.73563	72.8529	4.88749	35.9885	4.06124	8.78259	16.1631
CDON	55.4015	24.1985	23.065	28.6964	1.61441	30.5734	8.62916	30.6875	10.9525	6.82488	3.92471	16.5065	21.2749	14.4549	15.2073	21.1617	11.4245	1.96049	26.6556	11.6869	24.017	17.7115	7.92536	14.1872	17.6082	13.2573	93.6428	18.1828	9.10235	13.9881	10.0043	14.3694	12.2699	15.1552	11.4107	3.66562	28.456	24.3674	15.6135	88.3198
TAF2	171.636	6.91387	31.4523	19.4726	5.38137	1.05425	6.16369	5.3113	25.5558	10.9198	29.4354	12.8384	4.51285	28.9099	4.83869	6.27014	17.1368	13.7234	5.33111	29.2173	21.1914	26.2393	5.66097	4.72908	7.41396	9.46948	5.06177	16.7282	25.3566	2.33135	12.8626	24.6332	17.8472	59.7787	7.02197	6.10936	15.0649	7.31023	19.5169	29.4399
HIPK2	39.107	19.8774	5.24205	20.4974	64.0383	7.37977	17.2583	18.8846	29.2066	10.2373	11.7741	36.6811	11.6045	23.8081	13.8248	14.8916	19.0408	52.9332	10.6622	17.5304	24.017	24.9274	22.6439	13.2414	11.1209	5.68169	22.778	15.2736	10.4027	59.4495	20.0085	13.6851	17.8472	23.5747	23.6991	6.10936	10.8802	17.8695	17.5652	12.6996
TNPO3	8.69043	3.45694	30.4039	5.12436	8.07206	10.5425	12.3274	10.0325	10.0398	7.50737	1.96236	3.66811	5.15754	1640.21	10.3686	6.27014	15.2327	1.96049	1.33278	4.67476	4.23829	5.90385	4.52878	13.2414	5.56047	10.4164	4.21814	9.45506	1.30034	10.4911	7.1459	6.84256	5.57724	18.523	8.77746	17.1062	5.85859	4.87349	3.90337	6.92704
ABCA7	26.0713	31.9767	41.9364	90.1888	17.7585	20.0308	7.39642	53.7032	24.6431	36.8544	11.7741	47.6854	1.93408	7.65262	9.67739	73.6741	7.61634	7.84196	27.9883	46.7476	7.06381	12.4637	35.098	24.5912	1.85349	10.4164	16.0289	10.1824	5.85151	30.3076	15.721	19.8434	29.0016	41.2557	4.38873	20.7718	30.1299	21.1185	95.6327	6.34979
FAR2	6.51783	14.692	53.4689	14.3482	9.68647	34.7904	7.39642	10.6226	14.6033	23.8871	21.5859	97.2048	10.9598	11.0538	13.1336	14.1078	15.2327	13.7234	18.6589	2.33738	19.7787	7.8718	11.3219	7.56653	3.70698	21.7798	12.6544	58.185	11.0529	22.1478	61.4547	7.52682	6.69269	8.41954	14.9217	8.55311	9.20635	17.0572	10.7343	31.7489
SBNO2	92.3359	24.1985	28.3071	33.8208	11.3009	23.1936	38.2149	19.4748	1.82541	9.55484	9.81178	9.17026	20.6302	7.65262	10.3686	19.5942	24.7531	9.80245	14.6606	17.5304	7.06381	5.24787	23.7761	10.404	30.5826	12.3103	21.0907	18.9101	13.6535	3.49703	15.721	6.84256	12.2699	5.89368	9.65521	6.10936	10.0433	7.31023	15.6135	15.0086
ANKS1A	8.69043	7.7781	49.2753	11.2736	16.6823	12.651	25.8875	90.8823	14.6033	5.45991	3.92471	7.33621	9.0257	26.359	7.60366	3.91884	11.4245	3.92098	27.9883	11.6869	8.47657	36.7351	22.6439	12.2956	7.41396	32.1962	15.1853	9.45506	3.25084	10.4911	20.0085	7.52682	6.69269	11.7874	2.63324	28.1031	9.20635	7.31023	9.75843	1.15451
AP3D1	19.5535	8.64234	47.1784	2.04974	29.5976	8.43403	7.39642	5.90145	5.47624	7.50737	21.5859	3.66811	6.44693	24.6584	20.046	7.83767	9.52042	21.5654	14.6606	21.0364	2.82552	34.7671	22.6439	12.2956	51.8978	10.4164	17.7162	20.3647	13.6535	36.136	20.0085	26.686	17.8472	7.57758	78.9972	13.4406	43.5209	23.5552	9.75843	6.34979
GNAI3	196.621	1171.9	674.127	944.932	14.5297	13.7053	65.3351	257.893	544.886	1678.92	70.6448	71.5281	140.543	465.959	558.523	254.724	771.154	27.4469	426.489	991.049	334.825	230.25	491.372	708.416	599.604	176.132	562.7	533.12	1690.44	725.051	295.84	1768.8	206.358	213.856	6.14422	485.083	20.9235	347.642	73.1883	107.946
NTN1	21.7261	1.72847	5.24205	5.12436	16.6823	32.6819	4.93095	5.90145	1.82541	12.9673	1.96236	3.66811	34.1687	9.3532	22.811	7.83767	7.61634	17.6444	6.66389	15.193	2.82552	11.1517	15.8507	69.9904	3.70698	3.78779	5.9054	2.90925	3.90101	5.82838	7.1459	7.52682	15.6163	15.9971	7.02197	4.88749	46.0318	29.2409	26.3478	5.77253
ANKRD44	22.8124	620.52	19.9198	9.22385	8.07206	8.43403	19.7238	15.3438	8.21437	4.09493	17.6612	5.50216	7.73631	21.2573	277.188	29.7832	15.2327	5.88147	13.3278	2.33738	11.3021	5.24787	6.79317	16.0789	708.034	17.992	4.21814	3.63656	7.15185	16.3195	1.42918	43.1082	410.485	39.5718	5.26648	3.66562	8.36941	13.8082	10.7343	137.386
SPEN	17.3809	34.5694	320.813	208.049	48.4324	33.7361	16.0256	23.6058	22.8177	8.87235	17.6612	3.66811	92.191	95.2326	10.3686	54.8637	449.364	2089.88	3.99833	119.206	16.9531	19.6795	18.1151	144.71	139.939	7.57559	67.4903	41.4568	9.75252	127.059	332.999	25.3175	52.426	44.6236	84.2636	45.2093	83.6941	10.5592	60.5023	117.76
MYLK	101.026	38.0263	36.6943	24.5969	6.99579	9.48828	60.4041	20.6551	32.8575	17.7447	15.6989	66.0259	23.8536	55.2689	37.3271	19.5942	66.643	13.7234	61.3078	16.3617	103.132	10.4957	210.588	1043.24	9.26746	124.05	5.06177	48.7299	5.20135	11.6568	12.8626	8.89533	6.69269	49.6753	21.0659	30.5468	28.456	34.9267	22.4444	45.0258
MAP2K4	2.17261	2.5927	10.4841	9.22385	9.68647	18.9766	8.62916	8.85217	1.82541	2.04747	23.5483	20.1746	6.44693	5.95204	2.07373	22.7293	11.4245	5.88147	3.99833	29.2173	1.41276	11.8077	1.13219	19.8621	91.7478	12.3103	9.27991	13.0916	5.20135	12.8224	2.85836	16.4222	36.8098	4.20977	15.7994	8.55311	10.8802	4.06124	1.95169	23.6674
SLK	2.17261	6.04964	6.29046	5.12436	9.14833	3.16276	11.0946	26.5565	46.5481	32.077	213.897	29.3448	4.51285	9.3532	4.14745	4.7026	11.4245	139.195	2.66556	3.50607	2.82552	87.2458	31.7014	27.4287	44.4838	7.57559	7.59266	6.54581	57.865	40.7987	5.71672	5.47405	160.624	2.52586	23.6991	2.44375	78.6725	16.245	2.92753	10.9678
GSTO2	10.863	8.64234	17.823	5.12436	15.606	15.8138	3.69821	14.1635	7.30166	11.6023	56.9083	9.17026	12.2492	4.25145	20.7373	3.13507	43.7939	3.92098	1.33278	1.16869	14.1276	14.4316	47.5522	17.9705	29.6559	4.73474	5.06177	6.54581	1.30034	5.82838	5.71672	43.1082	11.1545	13.4713	4.38873	2.44375	25.9452	4.06124	13.6618	11.5451
CDK13	11.9493	6.91387	28.3071	4.09949	30.1357	27.4106	53.0077	32.4579	5.47624	9.55484	19.6236	9.17026	15.4726	18.7064	58.0643	35.2695	34.2735	15.6839	6.66389	7.01214	19.7787	17.0556	14.7185	53.9115	14.8279	27.4615	26.9961	9.45506	28.6074	6.99406	4.28754	15.7379	866.703	26.1006	2.63324	30.5468	20.9235	16.245	23.4202	24.2446
FOXJ2	4.34522	5.1854	2.09682	9.22385	3.76696	5.27127	3.69821	7.67188	8.21437	6.1424	25.5106	5.50216	3.86816	2.55087	11.0599	5.48637	5.71225	15.6839	2.66556	30.3859	2.82552	8.52778	27.1727	3.78326	3.70698	4.73474	2.53089	11.637	2.60067	4.6627	250.107	5.47405	3.34634	10.9454	11.4107	13.4406	6.69553	3.24899	19.5169	2.88627
DIP2B	27.1576	1.72847	10.4841	6.14923	14.5297	28.4648	11.0946	14.7536	3.65083	8.87235	19.6236	16.5065	54.1542	12.7544	12.4424	20.378	5.71225	7.84196	42.6489	8.18083	15.5404	59.0385	9.05756	2.83745	6.48722	12.3103	10.9672	10.1824	13.6535	19.8165	11.4334	53.372	37.9252	12.6293	46.5205	3.66562	10.0433	12.1837	6.8309	6.34979
ASPM	19.5535	13.8277	17.823	6.14923	23.678	7.37977	8.62916	23.0156	4.56354	17.0622	23.5483	25.6767	8.381	7.65262	10.3686	20.378	32.3694	5.88147	11.995	99.3387	4.23829	17.7115	10.1898	19.8621	10.1942	41.6657	11.8108	64.7308	13.6535	19.8165	10.0043	3.42128	13.3854	6.73563	14.9217	18.3281	12.5541	4.87349	18.541	8.08155
ZBTB11	9.77674	14.692	12.5809	49.1939	17.2204	28.4648	23.422	8.85217	4.56354	6.82488	5.88707	3.66811	5.80223	10.2035	5.52994	14.8916	3.80817	1.96049	5.33111	10.5182	11.3021	13.7756	12.4541	4.72908	12.9744	15.1512	22.778	13.8189	5.20135	5.82838	5.71672	31.4758	2.2309	5.89368	7.89972	13.4406	10.8802	18.6817	23.4202	15.5858
FGFR2	19.5535	9.50657	30.4039	6.14923	3.22882	12.651	3.69821	11.2127	12.7779	15.0147	96.1555	3.66811	9.0257	10.2035	10.3686	18.0267	43.7939	23.5259	3.99833	7.01214	22.6042	8.52778	32.8336	10.404	6.48722	24.6207	21.0907	27.6379	10.4027	10.4911	10.0043	4.10554	20.0781	18.523	10.533	41.5437	10.8802	65.7921	23.4202	19.6266
KIF26A	19.5535	9.50657	3.14523	3.07462	3.76696	7.37977	13.5601	11.2127	1.82541	5.45991	5.88707	11.0043	31.5899	11.9041	9.67739	5.48637	11.4245	13.7234	6.66389	4.67476	4.23829	15.7436	14.7185	3.78326	2.78024	8.52253	7.59266	4.36387	9.10235	13.9881	5.71672	10.2638	3.34634	5.89368	7.89972	4.88749	5.02165	13.8082	16.5893	4.61803
ATG2B	5.43152	12.0993	42.9848	4.09949	9.68647	2.10851	35.7494	12.9832	4.56354	3.41244	190.349	3.66811	27.7218	9.3532	28.3409	192.807	15.2327	3.92098	77.3011	4.67476	48.0339	36.0791	75.857	2.83745	20.3884	33.1432	5.9054	26.9106	123.532	5.82838	108.618	4.10554	5.57724	5.05172	90.4079	1.22187	7.53247	257.483	4.87922	57.1481
ARFGEF1	3.25891	6.04964	11.5325	9.22385	5.91951	83.286	11.0946	34.2284	491.949	9.55484	7.84943	91.7026	33.524	7.65262	5.52994	26.6481	3.80817	13.7234	9.32945	14.0243	52.2722	13.7756	6.79317	4.72908	19.4617	35.984	4.21814	6.54581	4.55118	46.627	12.8626	14.3694	5.57724	8.41954	32.4766	1.22187	6.69553	16.245	9.75843	200.307
MYO9A	114.062	23.3343	25.1618	15.3731	37.6696	13.7053	1937.86	23.0156	2.73812	12.2848	5.88707	3.66811	21.2749	8.50291	10.3686	28.9994	371.296	29.4074	19.9917	59.6032	15.5404	33.4551	19.2473	11.3498	15.7547	22.7268	16.0289	18.1828	176.846	52.4554	35.7295	45.8452	5.57724	10.9454	44.7651	318.909	48.5426	89.3473	200.048	54.2618
KLF6	14.122	4.32117	3.14523	18.4477	10.7627	43.2244	30.8184	2.95072	41.9845	19.1097	31.3977	7.33621	5.15754	27.2093	35.9446	3.91884	7.61634	7.84196	6.66389	14.0243	16.9531	11.8077	9.05756	9.45816	55.6047	16.0981	3.37451	13.0916	9.10235	8.15973	24.2961	10.9481	5.57724	9.26149	2.63324	3.66562	4.18471	11.3715	17.5652	12.6996
CACNB1	3.25891	21.6058	1.04841	3.07462	9.68647	4.21701	7.39642	1.18029	33.7702	56.6465	13.7365	23.8427	9.67039	5.95204	13.1336	20.378	3.80817	15.6839	29.3211	30.3859	19.7787	36.7351	57.7419	2.83745	12.0477	3.78779	1.68726	31.2744	31.8582	31.4733	2.85836	8.89533	11.1545	12.6293	45.6428	3.66562	5.85859	6.49799	28.2995	24.2446
EVI5	130.357	18.1489	127.906	49.1939	13.9916	5.27127	3.69821	1.77043	58.4133	48.4567	25.5106	3.66811	6.44693	17.8561	55.2994	5.48637	7.61634	33.3283	9.32945	10.5182	1.41276	7.21582	4.52878	4.72908	20.3884	40.7188	75.9266	4.36387	48.1124	23.3135	18.5793	13.0009	46.8488	5.05172	23.6991	4.88749	13.3911	7.31023	17.5652	15.0086
TP53BP1	46.7111	40.619	1.04841	34.8457	28.5213	22.1393	16.0256	10.0325	54.7624	13.6498	21.5859	5.50216	10.9598	5.10174	9.67739	61.9176	11.4245	27.4469	7.99667	14.0243	35.3191	23.6154	6.79317	17.0247	3.70698	51.1352	7.59266	3.63656	4.55118	3.49703	90.0383	19.1592	52.426	21.0488	6.14422	23.2156	19.2496	55.2329	44.8888	7.50429
ATP2B3	29.3302	7.7781	16.7746	23.5721	71.5723	6.32552	13.5601	28.9171	7.30166	37.5369	3.92471	45.8513	5.15754	5.95204	17.9723	4.7026	7.61634	17.6444	57.3095	2.33738	14.1276	6.55983	78.1214	4.72908	1.85349	42.6127	10.1235	35.6383	72.1687	20.9822	2.85836	14.3694	10.039	7.57758	10.533	4.88749	8.36941	38.9879	12.686	16.1631
ROCK1	56.4878	33.7051	35.6459	7.17411	17.2204	3.16276	24.6547	8.26202	45.6354	15.0147	11.7741	93.5367	7.09162	17.8561	20.7373	3.13507	135.19	45.0913	18.6589	7.01214	11.3021	19.0235	5.66097	55.8031	63.0187	8.52253	40.4942	50.1846	65.0168	57.1181	15.721	49.9507	23.4244	70.7241	3.51098	19.55	17.5758	39.8002	18.541	26.5537
PDK3	11.9493	26.7912	71.2919	16.398	20.9874	9.48828	22.1893	10.6226	16.4287	40.9493	33.3601	12.8384	34.1687	36.5625	7.60366	13.324	3.80817	9.80245	15.9933	5.84345	7.06381	26.8953	32.8336	31.2119	13.9012	12.3103	29.527	61.0942	332.236	19.8165	7.1459	95.7959	32.348	15.9971	19.3104	17.1062	14.228	34.1144	4.87922	60.0343
HDAC4	11.9493	12.9635	103.793	7.17411	43.051	6.32552	2.46547	37.7692	81.2309	88.7235	29.4354	44.0173	25.7877	20.407	31.1059	52.5124	64.7389	37.2493	35.985	9.34952	8.47657	28.2073	16.9829	16.0789	2.78024	26.5145	30.3706	50.9119	12.3532	17.4851	32.8711	41.0554	52.426	34.5201	35.1098	29.3249	22.5974	19.494	59.5264	10.3906
GRIPAP1	5.43152	19.0131	5.24205	13.3233	5.91951	34.7904	16.0256	31.8678	15.516	11.6023	35.3224	20.1746	7.09162	8.50291	15.2073	29.7832	22.849	9.80245	7.99667	24.5425	9.88933	67.5663	33.9658	4.72908	4.63373	21.7798	4.21814	13.0916	24.7064	12.8224	22.8669	5.47405	4.46179	15.1552	15.7994	24.4375	25.9452	16.245	8.78259	38.0987
ATP11A	147.737	7.7781	14.6777	36.8954	38.7459	59.0382	258.875	17.1142	57.5006	79.8511	78.4943	93.5367	32.2346	169.208	17.9723	9.40521	30.4654	39.2098	19.9917	14.0243	36.7318	10.4957	5.66097	3.78326	10.1942	16.0981	30.3706	42.9114	4.55118	34.9703	25.7252	173.117	20.0781	5.05172	19.3104	12.2187	43.5209	12.1837	96.6085	20.7811
POLR1A	7.60413	180.625	7.33887	29.7213	9.14833	10.5425	6.16369	28.9171	19.1669	30.0295	33.3601	33.013	41.905	42.5145	13.1336	28.2156	3.80817	9.80245	3.99833	12.8556	7.06381	234.186	20.3795	21.7538	83.4071	26.5145	35.4324	26.1832	2.60067	9.32541	41.4462	4.10554	54.6569	46.3075	10.533	10.9969	6.69553	11.3715	49.768	17.3176
KIF2A	7.60413	6.04964	13.6293	11.2736	43.5891	234.044	45.6113	10.0325	9.12707	6.1424	3.92471	12.8384	246.273	46.766	172.119	21.1617	5.71225	323.481	11.995	21.0364	4.23829	15.7436	7.92536	25.537	4.63373	6.62864	9.27991	3.63656	9.75252	18.6508	18.5793	3.42128	7.80814	21.8908	6.14422	8.55311	13.3911	10.5592	13.6618	11.5451
PSME4	61.9193	45.8044	3.14523	18.4477	7.53392	2.10851	22.1893	5.90145	37.421	10.9198	13.7365	16.5065	21.9195	17.0058	5.52994	17.2429	17.1368	1.96049	14.6606	3.50607	1.41276	14.4316	3.39658	4.72908	20.3884	22.7268	5.06177	14.5462	9.75252	4.6627	12.8626	11.6324	6.69269	6.73563	32.4766	18.3281	3.34777	13.8082	3.90337	16.1631
ERLEC1	9.77674	3.45694	16.7746	5.12436	3.22882	33.7361	2.46547	7.67188	5.47624	10.2373	15.6989	137.554	8.381	7.65262	14.5161	9.40521	3.80817	5.88147	10.6622	19.8677	2.82552	8.52778	5.66097	7.56653	3.70698	6.62864	11.8108	3.63656	22.7559	4.6627	11.4334	8.21108	8.92358	24.4167	7.02197	6.10936	9.20635	10.5592	18.541	9.23605
SDK2	10.863	18.1489	7.33887	15.3731	16.1441	10.5425	16.0256	6.49159	58.4133	23.2046	15.6989	14.6724	3.22346	141.148	90.5527	4.7026	26.6572	11.7629	9.32945	9.34952	22.6042	9.18377	5.66097	25.537	11.1209	85.2253	28.6834	60.3669	7.80202	8.15973	12.8626	17.7907	43.5025	19.3649	35.9876	6.10936	12.5541	29.2409	40.9854	72.7339
NUP133	3.25891	25.927	1.04841	3.07462	10.2246	3.16276	16.0256	2.95072	1.82541	6.82488	31.3977	1.83405	1.28939	11.9041	3.45621	9.40521	3.80817	5.88147	2.66556	49.085	18.3659	9.18377	1.13219	5.6749	6.48722	7.57559	5.9054	5.09119	3.90101	12.8224	2.85836	16.4222	5.57724	2.52586	7.89972	2.44375	4.18471	2.43674	5.85506	4.04077
KCNAB2	55.4015	7.7781	10.4841	15.3731	19.3729	30.5734	22.1893	23.6058	21.905	17.0622	43.1718	20.1746	14.1832	22.9578	33.1796	5.48637	19.0408	5.88147	21.3245	49.085	15.5404	6.55983	26.0405	4.72908	25.9489	21.7798	19.4035	13.0916	9.10235	17.4851	8.57508	9.57959	49.0797	15.1552	3.51098	8.55311	12.5541	21.1185	17.5652	6.34979
ABCC9	65.1783	62.2248	14.6777	8.19898	49.5086	11.5968	8.62916	22.4255	27.3812	15.6972	15.6989	11.0043	31.5899	53.5683	8.2949	32.9182	5.71225	5.88147	6.66389	30.3859	11.3021	52.4787	14.7185	34.9952	16.6814	71.9681	12.6544	17.4555	18.2047	23.3135	12.8626	3.42128	18.9626	17.681	21.9437	8.55311	15.0649	30.0532	22.4444	66.3841
RORA	59.7467	5.1854	28.3071	45.0944	8.6102	7.37977	16.0256	17.1142	2.73812	5.45991	33.3601	49.5194	17.4067	1.70058	1.38248	26.6481	11.4245	17.6444	57.3095	30.3859	28.2552	66.2543	44.1556	33.1036	26.8756	39.7718	2.53089	57.4577	3.90101	30.3076	198.656	1.36851	3.34634	13.4713	3.51098	26.8812	126.378	61.7309	16.5893	20.2039
RAB27A	4.34522	2.5927	19.9198	5.12436	12.3772	4.21701	9.8619	32.4579	3.65083	15.0147	21.5859	9.17026	8.381	8.50291	10.3686	8.62144	1.90408	7.84196	17.3261	5.84345	2.82552	7.8718	31.7014	34.9952	10.1942	17.992	20.2471	3.63656	50.7131	15.1538	2.85836	19.1592	15.6163	10.1034	13.1662	34.2124	8.36941	2.43674	3.90337	10.3906
ELP1	61.9193	11.235	12.5809	13.3233	10.7627	30.5734	24.6547	16.524	30.1193	5.45991	5.88707	51.3535	30.3006	10.2035	62.2118	7.05391	36.1776	13.7234	5.33111	25.7112	25.4297	34.1111	6.79317	8.51234	13.9012	17.992	10.9672	13.0916	10.4027	6.99406	2.85836	10.2638	5.57724	17.681	10.533	13.4406	10.8802	20.3062	6.8309	17.8949
PTPN3	19.5535	5.1854	13.6293	7.17411	2.69069	40.0616	8.62916	2.95072	12.7779	10.2373	1.96236	5.50216	8.381	29.7602	4.14745	7.05391	3.80817	5.88147	7.99667	3.50607	12.7149	6.55983	2.26439	9.45816	8.34071	6.62864	5.9054	5.8185	11.0529	9.32541	2.85836	6.84256	16.7317	5.89368	13.1662	37.8781	5.85859	15.4327	7.80675	9.23605
SPTB	41.2796	26.7912	10.4841	14.3482	15.0678	15.8138	19.7238	18.8846	3.65083	25.2521	5.88707	11.0043	2.57877	28.0596	6.22118	6.27014	9.52042	52.9332	31.9867	5.84345	9.88933	12.4637	93.9721	25.537	15.7547	9.46948	22.778	6.54581	5.85151	5.82838	30.0128	15.7379	24.5399	13.4713	8.77746	26.8812	6.69553	16.245	29.2753	5.77253
CSNK2A2	9.77674	14.692	11.5325	3.07462	4.84324	6.32552	12.3274	14.7536	19.1669	4.77742	7.84943	38.5151	6.44693	22.1076	63.5943	7.83767	3.80817	7.84196	23.99	8.18083	5.65105	3.9359	9.05756	7.56653	25.0221	122.156	16.8726	7.27312	19.505	22.1478	18.5793	8.21108	4.46179	15.9971	14.0439	39.0999	19.2496	4.06124	9.75843	2.88627
CDC42	19.5535	12.9635	17.823	11.2736	4.84324	14.7595	69.0333	38.9495	10.9525	56.6465	1.96236	29.3448	34.1687	37.4128	26.9584	26.6481	70.4511	11.7629	10.6622	30.3859	12.7149	32.7992	29.4371	32.1577	21.3151	21.7798	28.6834	6.54581	39.6603	51.2898	15.721	19.1592	23.4244	73.25	18.4327	25.6593	27.6191	26.8042	40.9854	25.3991
ATP2B1	3.25891	9.50657	15.7261	6.14923	95.2503	30.5734	45.6113	4.13101	5.47624	15.6972	37.2848	16.5065	18.6961	5.95204	76.0366	11.7565	49.5062	9.80245	97.2928	45.5789	22.6042	24.9274	1.13219	16.0789	22.2419	12.3103	35.4324	12.3643	9.75252	5.82838	5.71672	15.0536	14.5008	15.9971	1.75549	2.44375	17.5758	28.4287	77.0916	60.0343
TRPM5	4.34522	3.45694	20.9682	2.04974	10.2246	4.21701	1.23274	8.26202	7.30166	1.36498	3.92471	3.66811	3.22346	20.407	4.14745	6.27014	7.61634	5.88147	26.6556	2.33738	21.1914	5.24787	7.92536	5.6749	8.34071	6.62864	2.53089	9.45506	16.2542	3.49703	2.85836	2.73703	1.11545	5.05172	3.51098	8.55311	8.36941	9.74698	4.87922	5.77253
MAP4K4	83.6454	2.5927	8.38728	14.3482	18.8348	9.48828	25.8875	12.9832	307.582	19.7922	90.2684	34.847	2.57877	2.55087	48.3869	17.2429	13.3286	17.6444	1.33278	8.18083	1.41276	96.4295	4.52878	17.0247	11.1209	4.73474	151.01	21.0921	9.10235	41.9643	84.3216	37.6341	7.80814	16.8391	153.606	144.181	22.5974	226.617	9.75843	18.4721
WDR1	14.122	50.9898	38.7912	48.169	37.6696	9.48828	23.422	19.4748	25.5558	17.7447	5.88707	12.8384	105.73	13.6047	55.9906	14.1078	7.61634	15.6839	25.3228	25.7112	63.5743	13.7756	10.1898	11.3498	49.1175	31.2493	33.7451	16.0009	80.6209	18.6508	28.5836	34.2128	14.5008	21.8908	29.8434	19.55	13.3911	25.9919	23.4202	18.4721
SNX13	13.0357	151.241	91.2116	6.14923	7.53392	31.6276	136.834	12.393	22.8177	56.6465	25.5106	23.8427	3.86816	38.2631	9.67739	13.324	72.3552	25.4864	25.3228	19.8677	12.7149	30.1752	4.52878	20.808	5.56047	10.4164	104.61	72.7312	35.7592	27.9762	72.8882	15.7379	4.46179	14.3132	23.6991	24.4375	10.8802	22.7429	5.85506	24.8219
DAZAP1	4.34522	5.1854	8.38728	19.4726	8.07206	5.27127	1.23274	7.08173	5.47624	3.41244	1.96236	14.6724	2.57877	2.55087	6.91242	5.48637	1.90408	64.6962	5.33111	7.01214	62.1615	12.4637	2.26439	7.56653	2.78024	2.84084	6.74903	6.54581	7.15185	33.8046	30.0128	7.52682	16.7317	33.6782	5.26648	6.10936	4.18471	4.06124	20.4927	2.88627
SLC6A15	9.77674	32.8409	20.9682	53.2934	29.0594	445.949	56.7059	116.258	33.7702	53.2341	72.6072	73.3621	16.1173	32.311	38.0183	108.16	38.0817	94.1035	46.6472	19.8677	534.024	25.5833	64.5351	52.9657	248.368	21.7798	21.9343	19.6374	133.935	6.99406	71.459	18.4749	16.7317	142.29	26.3324	94.0842	9.20635	108.841	18.541	125.841
ADGRL1	18.4672	6.91387	3.14523	19.4726	28.5213	57.9839	4.93095	17.1142	31.032	2.72995	58.8707	33.013	15.4726	10.2035	13.8248	1.56753	39.9858	1.96049	26.6556	33.892	2.82552	1.31197	16.9829	2.83745	23.1686	5.68169	1.68726	22.5467	6.50168	1.16568	25.7252	14.3694	13.3854	2.52586	12.2884	2.44375	18.4127	9.74698	17.5652	9.23605
ACTN1	16.2946	42.3475	84.9212	11.2736	26.9069	23.1936	91.2226	25.3762	7.30166	17.7447	9.81178	12.8384	13.5385	17.8561	19.3548	23.513	13.3286	9.80245	59.975	21.0364	8.47657	111.517	64.5351	30.2661	165.887	5.68169	26.1525	8.72775	35.1091	23.3135	11.4334	53.372	50.1952	83.3534	23.6991	19.55	34.3146	17.0572	34.1545	16.7403
ZFYVE26	36.9343	12.9635	24.1134	9.22385	9.14833	10.5425	11.0946	33.0481	94.0088	4.77742	72.6072	14.6724	13.5385	28.9099	7.60366	8.62144	7.61634	3.92098	9.32945	7.01214	22.6042	9.18377	1.13219	8.51234	23.1686	11.3634	8.43629	47.2753	5.20135	3.49703	21.4377	11.6324	5.57724	5.05172	12.2884	8.55311	20.0866	32.4899	8.78259	59.4571
RPS6KA6	20.6398	18.1489	5.24205	17.4228	21.5255	7.37977	44.3785	21.8353	80.3182	48.4567	9.81178	9.17026	251.43	636.868	15.2073	30.5669	13.3286	25.4864	35.985	2442.56	76.2891	24.2714	20.3795	256.316	32.4361	44.5066	168.726	57.4577	35.1091	116.568	67.1715	19.1592	5.57724	53.0431	74.6084	179.615	14.228	54.4206	29.2753	23.6674
SPEG	16.2946	4.32117	35.6459	52.2685	2.69069	28.4648	4.93095	24.7861	80.3182	8.18986	3.92471	51.3535	68.9821	12.7544	8.98615	1777.58	5.71225	11.7629	42.6489	3.50607	16.9531	141.036	48.6844	35.941	15.7547	25.5676	5.9054	10.1824	44.8616	13.9881	75.7465	5.47405	42.387	31.9942	57.0535	3.66562	15.0649	17.8695	27.3236	5.77253
ALDH3A2	19.5535	3.45694	5.24205	2.04974	20.4492	23.1936	16.0256	10.0325	10.9525	2.04747	15.6989	31.1789	3.86816	5.95204	15.2073	15.6753	7.61634	52.9332	17.3261	4.67476	5.65105	4.59188	9.05756	2.83745	5.56047	17.992	7.59266	3.63656	6.50168	72.2719	17.1502	10.2638	35.6943	11.7874	55.298	10.9969	55.2381	13.8082	6.8309	15.5858
TFRC	5.43152	19.0131	32.5007	5.12436	4.3051	2.10851	4.93095	33.6382	31.9448	34.8069	9.81178	25.6767	10.3151	22.9578	15.8986	28.2156	36.1776	3.92098	21.3245	19.8677	4.23829	3.9359	16.9829	9.45816	18.5349	7.57559	5.9054	10.1824	23.4061	8.15973	18.5793	17.7907	10.039	8.41954	7.89972	7.33124	25.1082	17.0572	17.5652	7.50429
TRPC5	3.25891	7.7781	8.38728	15.3731	4.3051	7.37977	18.4911	10.6226	9.12707	8.87235	47.0966	7.33621	10.3151	5.10174	6.22118	12.5403	13.3286	5.88147	6.66389	16.3617	36.7318	8.52778	9.05756	7.56653	25.0221	17.0451	5.9054	4.36387	12.3532	5.82838	7.1459	12.3166	4.46179	10.9454	7.89972	6.10936	10.0433	3.24899	6.8309	29.4399
AFF4	2.17261	13.8277	1.04841	20.4974	1.61441	22.1393	34.5166	15.3438	58.4133	16.3797	5.88707	102.707	63.8246	8.50291	10.3686	12.5403	51.4103	1.96049	3.99833	10.5182	11.3021	24.2714	2.26439	7.56653	28.7291	4.73474	5.9054	913.504	13.6535	10.4911	61.4547	13.6851	10.039	8.41954	8.77746	15.8843	35.1515	43.8614	9.75843	71.5794
PALS1	10.863	5.1854	4.19364	3.07462	6.99579	8.43403	3.69821	11.2127	12.7779	16.3797	25.5106	11.0043	7.09162	8.50291	11.0599	36.0533	28.5613	1.96049	14.6606	12.8556	4.23829	10.4957	6.79317	6.62071	10.1942	7.57559	11.8108	14.5462	3.25084	11.6568	17.1502	7.52682	8.92358	28.6264	7.02197	12.2187	15.9019	11.3715	68.309	8.08155
SMC1A	19.5535	24.1985	6.29046	16.398	16.1441	24.2478	14.7928	23.0156	18.2541	4.77742	11.7741	9.17026	10.9598	18.7064	21.4285	41.5397	28.5613	47.0518	13.3278	47.9163	57.9232	17.0556	9.05756	4.72908	232.613	80.4906	5.9054	2.90925	4.55118	30.3076	41.4462	4.10554	2.2309	15.9971	28.0879	12.2187	3.34777	28.4287	30.2511	91.7833
MARK2	4.34522	16.4204	4.19364	25.6218	5.91951	3.16276	6.16369	12.9832	129.604	1.36498	1.96236	14.6724	7.09162	3.40116	45.622	7.83767	30.4654	127.432	7.99667	9.34952	4.23829	37.391	7.92536	22.6996	18.5349	10.4164	55.6795	18.1828	6.50168	13.9881	8.57508	22.5805	7.80814	11.7874	11.4107	3.66562	66.1184	9.74698	12.686	25.3991
CHFR	479.06	109.758	78.6307	14.3482	17.2204	42.1701	22.1893	28.9171	10.0398	4.77742	11.7741	11.0043	16.1173	16.1555	13.1336	18.8104	17.1368	23.5259	11.995	10.5182	22.6042	146.284	5.66097	8.51234	27.8024	21.7798	8.43629	12.3643	11.0529	2.33135	10.0043	18.4749	20.0781	39.5718	3.51098	1.22187	10.8802	21.9307	40.9854	22.5129
STK10	13.0357	7.7781	18.8714	28.6964	42.5129	18.9766	6.16369	42.4904	5.47624	16.3797	27.473	23.8427	6.44693	1.70058	26.2672	30.5669	43.7939	74.4986	11.995	1.16869	151.166	33.4551	21.5117	17.0247	29.6559	23.6737	14.3417	39.2749	37.7098	12.8224	22.8669	65.6886	11.1545	5.89368	7.02197	29.3249	22.5974	17.8695	19.5169	12.6996
AP1M1	109.717	80.3737	62.9046	47.1441	10.2246	54.8212	4.93095	21.2452	29.2066	19.7922	86.3437	394.321	17.4067	37.4128	6.22118	14.8916	36.1776	50.9728	25.3228	46.7476	4.23829	137.756	36.2302	3.78326	58.385	3.78779	5.06177	63.2762	11.703	80.4317	125.768	2.73703	80.3122	27.7845	28.9656	43.9874	6.69553	311.903	17.5652	53.1073
ALPK1	36.9343	20.7416	4.19364	11.2736	13.4534	2.10851	6.16369	5.3113	4.56354	22.5221	27.473	5.50216	24.4983	170.058	10.3686	65.0527	22.849	23.5259	3.99833	4.67476	2.82552	9.83975	23.7761	22.6996	6.48722	101.323	9.27991	3.63656	11.0529	188.84	47.1629	16.4222	6.69269	4.20977	7.89972	2.44375	61.0967	8.12248	69.2849	15.5858
SMARCE1	2.17261	9.50657	457.107	5.12436	26.3687	12.651	11.0946	14.1635	31.9448	17.0622	27.473	20.1746	43.8391	19.5567	4.83869	29.7832	17.1368	15.6839	5.33111	8.18083	8.47657	17.0556	3.39658	4.72908	5.56047	11.3634	23.6216	22.5467	12.3532	4.6627	2.85836	20.5277	13.3854	6.73563	67.5865	21.9937	44.3579	17.0572	5.85506	8.6588
KDM5A	296.561	23.3343	5.24205	76.8654	28.5213	9.48828	54.2404	29.5072	51.1116	27.2995	58.8707	3.66811	5.15754	73.125	44.9307	14.1078	7.61634	1.96049	73.3028	2.33738	7.06381	27.5513	21.5117	30.2661	15.7547	8.52253	15.1853	81.459	79.3205	5.82838	20.0085	58.1618	3.34634	37.046	48.276	35.4343	61.9337	21.1185	22.4444	27.7082
PTGS2	7.60413	19.8774	25.1618	39.97	69.4197	10.5425	113.412	20.6551	31.9448	66.2014	3.92471	5.50216	10.3151	60.3706	42.1658	43.1072	5.71225	92.1431	22.6572	37.3981	22.6042	4.59188	79.2536	52.0199	87.1141	17.0451	32.9015	5.8185	102.076	69.9406	14.2918	57.4775	12.2699	8.41954	15.7994	13.4406	89.5527	13.8082	2.92753	15.5858
FRY	9.77674	16.4204	20.9682	37.9203	10.2246	20.0308	3.69821	174.093	8.21437	14.3323	5.88707	29.3448	58.667	26.359	138.94	21.1617	51.4103	39.2098	10.6622	14.0243	135.625	126.605	139.26	17.9705	7.41396	5.68169	20.2471	19.6374	10.4027	26.8106	97.1842	21.8962	113.776	15.1552	107.085	13.4406	10.8802	103.156	15.6135	43.8712
PICALM	10.863	20.7416	3.14523	6.14923	11.839	4.21701	25.8875	8.26202	13.6906	19.1097	5.88707	12.8384	18.0514	10.2035	4.14745	9.40521	3.80817	5.88147	7.99667	5.84345	7.06381	2.62393	4.52878	7.56653	19.4617	8.52253	6.74903	2.18194	20.8054	25.6449	160.068	29.423	6.69269	4.20977	8.77746	10.9969	10.8802	34.1144	7.80675	9.23605
CLASP1	17.3809	49.2613	42.9848	7.17411	8.07206	73.7977	20.9565	41.3101	34.6829	27.2995	1.96236	7.33621	38.6816	1.70058	226.727	34.4858	13.3286	3.92098	18.6589	9.34952	14.1276	13.1197	11.3219	24.5912	13.9012	24.6207	15.1853	8.72775	61.766	12.8224	1.42918	3.42128	16.7317	19.3649	14.9217	273.699	21.7605	8.12248	39.0337	6.34979
NOTCH3	10.863	21.6058	6.29046	2.04974	9.68647	34.7904	6.16369	22.4255	39.2464	3.41244	5.88707	3.66811	3.86816	6.80233	16.5898	24.2968	3.80817	3.92098	21.3245	7.01214	16.9531	2.62393	27.1727	17.0247	5.56047	35.0371	55.6795	13.0916	2.60067	37.3016	8.57508	54.0563	24.5399	2.52586	626.711	1.22187	7.53247	19.494	5.85506	3.46352
NCBP3	7.60413	4.32117	11.5325	4.09949	9.14833	21.0851	38.2149	12.393	41.0718	11.6023	19.6236	177.903	76.0737	4.25145	399.538	11.7565	7.61634	1.96049	6.66389	7.01214	1.41276	227.626	44.1556	10.404	172.375	5.68169	5.06177	266.196	45.5118	4.6627	4.28754	7.52682	2.2309	31.1523	407.274	25.6593	46.0318	17.8695	16.5893	6.34979
ATP2A3	6.51783	15.5562	11.5325	161.93	16.6823	6.32552	17.2583	93.833	6.38895	15.6972	58.8707	71.5281	32.2346	24.6584	2.76497	23.513	1.90408	5.88147	7.99667	36.2294	7.06381	11.1517	39.6268	22.6996	10.1942	28.4084	7.59266	5.09119	1.9505	4.6627	354.437	21.212	4.46179	92.6149	5.26648	2.44375	3.34777	12.996	6.8309	75.0429
CA12	8.69043	7.7781	2.09682	6.14923	11.839	6.32552	3.69821	8.85217	9.12707	1.36498	374.81	11.0043	3.86816	2.55087	14.5161	9.40521	45.698	11.7629	5.33111	60.7719	9.88933	1.31197	3.39658	52.0199	9.26746	74.8089	33.7451	9.45506	14.9539	15.1538	4.28754	3.42128	494.143	5.05172	9.65521	52.5405	11.7172	11.3715	19.5169	40.985
DPP8	3.25891	1.72847	17.823	43.0446	23.1399	15.8138	7.39642	8.26202	19.1669	2.04747	47.0966	7.33621	7.73631	7.65262	10.3686	15.6753	215.162	7.84196	5.33111	10.5182	180.834	13.7756	33.9658	22.6996	12.0477	45.4535	8.43629	18.1828	95.5747	32.6389	5.71672	26.686	33.4634	5.05172	47.3983	10.9969	26.7821	2.43674	4.87922	2.30901
ZZEF1	52.1426	61.3606	5.24205	49.1939	15.0678	14.7595	6.16369	66.6863	31.032	14.3323	21.5859	47.6854	23.8536	1.70058	32.4884	36.0533	104.725	11.7629	63.9734	9.34952	16.9531	22.3034	18.1151	15.1331	9.26746	24.6207	12.6544	21.0921	8.45219	34.9703	10.0043	16.4222	10.039	13.4713	9.65521	25.6593	14.228	19.494	57.5748	27.7082
KCNQ2	543.152	1643.77	290.409	259.293	108.166	905.604	334.072	1173.21	1.82541	206.111	7.84943	324.627	1335.8	139.448	1037.55	543.151	203.737	1.96049	361.183	719.913	279.727	181.707	838.956	153.222	3.70698	807.747	834.349	345.473	134.585	1.16568	1890.81	182.696	471.834	3.36782	1573.8	1105.79	439.394	1.6245	433.274	516.642
EIF4G3	20.6398	68.2745	11.5325	5.12436	38.2078	26.3563	4.93095	30.6875	33.7702	48.4567	29.4354	11.0043	8.381	43.3648	8.98615	13.324	9.52042	41.1703	10.6622	40.9042	9.88933	53.1346	21.5117	34.0494	1.85349	32.1962	5.9054	6.54581	6.50168	5.82838	1.42918	10.2638	18.9626	15.9971	19.3104	8.55311	29.2929	2.43674	73.1883	40.4077
CELSR1	39.107	42.3475	18.8714	12.2985	25.8306	8.43403	23.422	50.7524	22.8177	10.2373	51.0213	53.1875	19.9855	28.9099	19.3548	28.9994	53.3144	35.2888	17.3261	63.1093	36.7318	5.90385	38.4946	100.257	18.5349	48.2944	24.4652	15.2736	5.20135	66.4435	28.5836	8.89533	37.9252	48.8333	2.63324	43.9874	30.1299	15.4327	22.4444	12.6996
ZNF638	15.2083	68.2745	33.5491	43.0446	26.9069	25.3021	9.8619	5.90145	18.2541	59.3765	9.81178	14.6724	25.143	27.2093	27.6497	14.1078	24.7531	31.3678	21.3245	14.0243	14.1276	17.0556	38.4946	13.2414	72.2862	17.0451	24.4652	18.9101	43.5613	22.1478	21.4377	59.5303	11.1545	14.3132	20.1882	15.8843	23.4344	16.245	21.4686	24.8219
ADD2	44.5385	247.171	20.9682	92.2385	3.22882	8.43403	1.23274	102.095	10.0398	38.2193	15.6989	42.1832	5.80223	55.2689	5.52994	36.8371	39.9858	3.92098	53.3111	14.0243	53.685	363.415	55.4775	22.6996	12.0477	13.2573	12.6544	3.63656	11.0529	53.6211	97.1842	41.0554	6.69269	7.57758	2.63324	26.8812	23.4344	50.3594	13.6618	45.0258
RASAL2	34.7617	6.91387	69.195	4.09949	50.5849	5.27127	71.4988	23.6058	9.12707	5.45991	84.3813	9.17026	272.06	15.3052	14.5161	25.8643	13.3286	99.985	314.536	30.3859	101.719	15.7436	9.05756	32.1577	15.7547	297.342	16.0289	13.0916	11.703	261.111	7.1459	6.15831	41.2716	22.7328	33.3544	12.2187	15.0649	22.7429	26.3478	35.2124
MARK3	59.7467	28.5197	13.6293	20.4974	29.5976	20.0308	4.93095	16.524	75.7547	12.9673	33.3601	11.0043	30.3006	13.6047	19.3548	52.5124	119.957	29.4074	17.3261	14.0243	16.9531	23.6154	24.9083	7.56653	30.5826	8.52253	10.1235	16.0009	61.1158	5.82838	31.442	21.212	7.80814	27.7845	20.1882	58.6499	1742.51	22.7429	7.80675	42.1395
SLC25A3	4.34522	12.9635	7.33887	10.2487	82.8732	8.43403	23.422	22.4255	11.8652	34.1244	1.96236	3.66811	3.22346	23.8081	28.3409	13.324	24.7531	17.6444	94.6273	11.6869	18.3659	11.1517	19.2473	30.2661	52.8245	59.6577	22.778	2510.68	21.4555	18.6508	48.5921	31.4758	2.2309	10.9454	20.1882	13.4406	14.228	4.87349	2.92753	12.1223
FNDC3B	38.0206	76.9168	15.7261	28.6964	1.07627	13.7053	17.2583	5.3113	53.8497	33.4419	41.2095	3.66811	14.8279	5.10174	8.2949	11.7565	100.916	31.3678	5.33111	5.84345	19.7787	31.4872	6.79317	19.8621	12.9744	11.3634	8.43629	5.09119	26.6569	9.32541	4.28754	27.3703	6.69269	10.1034	14.9217	35.4343	17.5758	48.7349	9.75843	10.3906
FOSL2	16.2946	46.6686	17.823	40.9949	82.8732	31.6276	50.5422	60.7849	14.6033	35.4894	23.5483	77.0302	10.9598	17.8561	33.8709	19.5942	9.52042	15.6839	22.6572	565.646	15.5404	8.52778	26.0405	32.1577	52.8245	67.2333	652.968	13.0916	33.1586	40.7987	5.71672	55.4248	11.1545	543.902	37.7431	13.4406	23.4344	13.8082	21.4686	17.3176
FRYL	5.43152	20.7416	17.823	13.3233	21.5255	135.999	30.8184	44.2608	28.2939	50.5041	155.026	16.5065	38.6816	40.814	20.7373	11.7565	13.3286	9.80245	46.6472	47.9163	2.82552	19.0235	26.0405	54.8573	14.8279	17.992	53.9922	64.7308	49.4128	16.3195	4.28754	17.1064	8.92358	7.57758	5.26648	7.33124	9.20635	22.7429	14.6377	21.9356
TMEM131	40.1933	6.04964	12.5809	7.17411	6.99579	60.0924	24.6547	13.5733	24.6431	8.18986	52.9836	12.8384	15.4726	6.80233	10.3686	10.9727	9.52042	25.4864	1.33278	5.84345	62.1615	85.2778	2.26439	6.62071	10.1942	20.8329	8.43629	7.27312	22.7559	4.6627	25.7252	36.9499	6.69269	3.36782	59.6867	35.4343	10.0433	16.245	109.294	69.2704
PLD1	8.69043	11.235	4.19364	30.7462	9.14833	20.0308	4.93095	11.2127	13.6906	38.2193	76.5319	9.17026	17.4067	22.9578	1.38248	9.40521	38.0817	5.88147	1.33278	11.6869	1.41276	33.4551	7.92536	9.45816	8.34071	6.62864	9.27991	10.9097	22.1057	12.8224	12.8626	15.7379	7.80814	4.20977	5.26648	8.55311	6.69553	28.4287	28.2995	6.92704
MKRN2	2.17261	7.7781	7.33887	3.07462	1.61441	4.21701	1.23274	10.0325	3.65083	8.87235	3.92471	14.6724	9.0257	4.25145	3.45621	13.324	3.80817	9.80245	7.99667	3.50607	9.88933	9.83975	3.39658	3.78326	3.70698	11.3634	6.74903	2.90925	22.7559	8.15973	22.8669	6.84256	5.57724	10.9454	5.26648	2.44375	5.02165	5.68574	6.8309	17.3176
BAZ2A	42.3659	17.2847	26.2102	55.3431	55.4281	13.7053	1.23274	7.67188	9.12707	38.9018	11.7741	25.6767	28.3665	14.4549	4.14745	17.2429	49.5062	21.5654	23.99	23.3738	90.4168	14.4316	9.05756	55.8031	11.1209	15.1512	31.2143	48.0026	50.0629	13.9881	14.2918	1.36851	25.6553	21.0488	21.0659	19.55	17.5758	8.93473	41.9613	27.7082
PLXNA2	72.7824	18.1489	1.04841	39.97	48.9705	9.48828	3.69821	21.2452	3.65083	11.6023	31.3977	9.17026	15.4726	6.80233	2.76497	510.233	5.71225	3.92098	7.99667	3.50607	187.897	5.90385	29.4371	28.3745	28.7291	18.939	5.06177	18.9101	26.0067	20.9822	25.7252	49.9507	7.80814	21.0488	98.3076	112.412	5.02165	34.1144	17.5652	28.8627
PAG1	24.985	50.9898	7.33887	9.22385	16.1441	25.3021	86.2916	4.13101	8.21437	5.45991	9.81178	34.847	10.9598	6.80233	5.52994	8.62144	13.3286	7.84196	6.66389	5.84345	77.7019	7.21582	6.79317	15.1331	52.8245	58.7108	5.06177	4.36387	42.9111	6.99406	1.42918	8.89533	5.57724	3.36782	108.841	1.22187	5.85859	8.93473	16.5893	6.34979
RAP1GAP	13.0357	26.7912	4.19364	18.4477	45.7417	10.5425	4.93095	21.8353	5.47624	4.77742	11.7741	7.33621	3.86816	9.3532	6.22118	19.5942	20.9449	13.7234	6.66389	59.6032	11.3021	12.4637	24.9083	7.56653	13.9012	1.8939	21.9343	13.0916	46.1619	11.6568	18.5793	7.52682	4.46179	8.41954	13.1662	28.1031	14.228	12.996	3.90337	8.6588
TOP2B	7.60413	10.3708	1.04841	19.4726	15.0678	10.5425	25.8875	17.7043	10.9525	14.3323	49.0589	14.6724	324.28	96.9331	429.261	80.728	17.1368	1.96049	17.3261	151.93	38.1446	13.1197	9.05756	16.0789	222.419	4.73474	19.4035	441.479	17.5545	9.32541	1.42918	10.2638	40.1561	396.56	57.0535	4.88749	37.6624	12.996	21.4686	8.6588
DNAJC10	6.51783	12.9635	20.9682	29.7213	2.15255	45.3329	8.62916	31.8678	89.4453	37.5369	5.88707	5.50216	91.5463	136.897	15.2073	21.9455	9.52042	105.866	29.3211	3.50607	7.06381	458.532	1.13219	19.8621	8.34071	44.5066	8.43629	805.135	3.25084	2.33135	8.57508	38.3184	15.6163	142.29	73.7307	10.9969	88.7158	36.5512	12.686	751.584
GTF3C1	20.6398	6.91387	22.0166	15.3731	2.69069	21.0851	27.1202	22.4255	2.73812	10.2373	43.1718	75.1962	27.0771	5.10174	2.76497	11.7565	20.9449	15.6839	38.6506	21.0364	39.5573	36.7351	10.1898	3.78326	25.0221	37.8779	3.37451	77.0951	11.703	3.49703	24.2961	2.73703	7.80814	5.05172	1.75549	2.44375	5.85859	4.06124	16.5893	4.61803
ACTN2	21.7261	76.9168	5.24205	14.3482	4.3051	9.48828	13.5601	18.2945	14.6033	8.18986	13.7365	75.1962	9.0257	4.25145	4.83869	18.8104	17.1368	7.84196	23.99	10.5182	8.47657	28.2073	20.3795	13.2414	13.9012	12.3103	70.8648	32.7291	42.2609	4.6627	14.2918	10.2638	64.696	32.8362	21.9437	19.55	22.5974	11.3715	3.90337	28.2854
CAPZB	41.2796	9.50657	69.195	9.22385	13.4534	10.5425	13.5601	20.6551	20.9923	17.0622	13.7365	67.86	4.51285	28.0596	13.1336	10.9727	7.61634	156.839	13.3278	14.0243	24.017	7.21582	13.5863	3.78326	22.2419	25.5676	10.9672	9.45506	30.5579	18.6508	4.28754	12.3166	17.8472	10.9454	36.8653	9.77498	16.7388	6.49799	15.6135	39.2532
FGFR1	40.1933	10.3708	16.7746	33.8208	34.9789	7.37977	17.2583	14.1635	38.3337	17.7447	17.6612	99.0389	39.3262	3.40116	20.046	22.7293	55.2185	13.7234	142.607	26.8799	25.4297	16.3996	18.1151	1111.33	19.4617	12.3103	7.59266	73.4586	3.25084	22.1478	57.1672	10.9481	49.0797	21.8908	14.0439	20.7718	9.20635	14.6205	24.3961	25.3991
PIAS2	181.413	7.7781	7.33887	2.04974	21.5255	11.5968	13.5601	16.524	8.21437	30.712	17.6612	5.50216	22.5642	45.0654	16.5898	3.91884	5.71225	43.1308	25.3228	33.892	33.9063	22.3034	5.66097	14.1872	13.9012	17.992	51.4613	50.9119	219.107	8.15973	14.2918	47.898	21.1935	10.1034	6.14422	30.5468	65.2814	10.5592	26.3478	61.1888
NEBL	11.9493	18.1489	50.3237	32.7959	8.6102	6.32552	14.7928	6.49159	283.852	30.0295	5.88707	12.8384	94.7698	47.6163	36.6358	13.324	47.6021	58.8147	11.995	97.0013	46.6211	24.9274	23.7761	104.04	7.41396	5.68169	28.6834	18.9101	40.3104	11.6568	10.0043	5.47405	11.1545	37.8879	12.2884	42.7655	20.9235	30.0532	36.1062	25.3991
ACER3	23.8987	28.5197	7.33887	148.607	34.4408	12.651	17.2583	8.85217	6.38895	6.82488	5.88707	14.6724	35.4581	20.407	6.22118	20.378	5.71225	3.92098	6.66389	4.67476	18.3659	26.2393	22.6439	23.6454	9.26746	11.3634	12.6544	21.8194	14.3037	4.6627	15.721	24.6332	45.7334	6.73563	9.65521	19.55	11.7172	25.9919	18.541	18.4721
PIK3C3	2052.03	9.50657	29.3555	3.07462	4.3051	27.4106	11.0946	175.863	8.21437	474.329	15.6989	7.33621	16.1173	31.4608	64.9767	4.7026	20.9449	9.80245	10.6622	43.2415	11.3021	24.9274	5.66097	33.1036	13.9012	25.5676	2.53089	24.7286	23.4061	9.32541	2.85836	8.89533	72.5041	6.73563	14.9217	6.10936	778.355	3.24899	8.78259	267.268
N4BP2	26.0713	13.8277	20.9682	18.4477	37.1315	40.0616	29.5857	16.524	7.30166	152.195	1.96236	3.66811	39.3262	34.8619	5.52994	24.2968	1.90408	76.4591	1.33278	11.6869	12.7149	26.2393	6.79317	12.2956	39.8501	4.73474	18.5598	19.6374	7.80202	34.9703	2.85836	6.84256	4.46179	21.0488	6.14422	37.8781	48.5426	25.9919	18.541	6.92704
SYNJ2	26.0713	9.50657	7.33887	50.2188	5.38137	5.27127	12.3274	10.6226	14.6033	4.77742	11.7741	12.8384	12.8939	5.10174	8.98615	4.7026	11.4245	7.84196	47.98	11.6869	19.7787	19.6795	10.1898	14.1872	37.0698	13.2573	5.9054	49.4572	39.0101	4.6627	7.1459	4.10554	12.2699	7.57758	18.4327	3.66562	8.36941	21.1185	46.8405	10.3906
ADCY2	29.3302	5.1854	9.43569	40.9949	34.9789	8.43403	6.16369	19.4748	53.8497	1.36498	211.935	12.8384	50.9307	10.2035	15.8986	8.62144	17.1368	31.3678	1.33278	19.8677	42.3829	26.2393	33.9658	17.9705	11.1209	17.992	47.2432	10.1824	26.6569	6.99406	4.28754	13.6851	25.6553	19.3649	21.9437	9.77498	10.8802	29.2409	28.2995	10.3906
RBFOX1	10.863	7.7781	16.7746	29.7213	64.0383	11.5968	12.3274	34.8185	33.7702	25.9346	19.6236	7.33621	10.9598	7.65262	18.6635	21.1617	19.0408	68.6172	17.3261	16.3617	16.9531	9.83975	9.05756	5.6749	12.0477	13.2573	25.3089	13.8189	18.8549	6.99406	72.8882	8.21108	4.46179	34.5201	22.8214	4.88749	18.4127	17.8695	12.686	11.5451
GNB1	13.0357	22.4701	18.8714	456.068	18.8348	6.32552	8.62916	13.5733	8.21437	16.3797	235.483	3.66811	4.51285	28.9099	14.5161	7.83767	20.9449	3.92098	6.66389	10.5182	29.668	9.83975	10.1898	34.9952	31.5093	9.46948	10.9672	4.36387	20.1552	3.49703	12.8626	14.3694	7.80814	16.8391	9.65521	29.3249	5.02165	25.1797	5.85506	13.2768
ITCH	5.43152	18.1489	7.33887	8.19898	1.61441	31.6276	12.3274	24.1959	7.30166	13.6498	13.7365	16.5065	9.0257	5.95204	17.281	18.8104	5.71225	7.84196	1.33278	4.67476	7.06381	9.18377	10.1898	8.51234	10.1942	8.52253	17.7162	2.90925	5.85151	11.6568	15.721	6.15831	4.46179	9.26149	31.5989	25.6593	1.67388	6.49799	20.4927	4.61803
RUNX1T1	26.0713	6.91387	19.9198	14.3482	16.6823	21.0851	6.16369	10.6226	7.30166	4.77742	5.88707	40.3492	14.8279	20.407	17.9723	14.8916	3.80817	7.84196	7.99667	14.0243	18.3659	24.2714	9.05756	13.2414	11.1209	12.3103	21.0907	8.72775	11.0529	17.4851	8.57508	4.7898	32.348	13.4713	12.2884	2.44375	15.9019	19.494	16.5893	30.0172
OSBPL6	162.946	38.0263	8.38728	2.04974	7.53392	5.27127	7.39642	17.7043	12.7779	6.1424	3.92471	1.83405	12.2492	22.1076	110.599	5.48637	9.52042	1.96049	3.99833	4.67476	111.608	45.2628	6.79317	5.6749	7.41396	4.73474	13.4981	13.0916	4.55118	230.804	48.5921	10.2638	2.2309	17.681	4.38873	8.55311	5.85859	10.5592	13.6618	11.5451
SLC1A3	10680.5	16.4204	8.38728	2355.16	161.979	13.7053	2.46547	331.661	1179.22	838.778	731.959	1.83405	5.15754	84.1788	4.83869	5665.07	112.341	150.958	13.3278	3.50607	4.23829	184.987	22.6439	21.7538	2.78024	93.7479	210.064	9.45506	209.354	1010.64	17.1502	136.167	498.605	15.1552	89.5301	205.275	350.678	22.7429	13.6618	53.1073
TNS1	39.107	11.235	56.6141	141.432	15.0678	74.852	6.16369	22.4255	5.47624	5.45991	5.88707	67.86	6.44693	64.6221	28.3409	7.83767	26.6572	13.7234	18.6589	46.7476	28.2552	12.4637	58.8741	37.8326	12.9744	15.1512	40.4942	18.9101	13.6535	5.82838	12.8626	4.10554	87.0049	80.8276	9.65521	18.3281	51.8904	31.6777	25.3719	41.5622
RAPGEF3	5.43152	13.8277	20.9682	36.8954	5.38137	23.1936	6.16369	18.2945	10.0398	111.246	11.7741	5.50216	8.381	12.7544	3.45621	25.8643	19.0408	11.7629	6.66389	10.5182	1.41276	6.55983	1.13219	3.78326	6.48722	4.73474	6.74903	8.72775	26.6569	3.49703	8.57508	2.05277	7.80814	10.1034	8.77746	1.22187	5.02165	29.2409	11.7101	13.2768
OPHN1	8.69043	9.50657	35.6459	19.4726	2.15255	11.5968	19.7238	16.524	37.421	8.18986	7.84943	7.33621	13.5385	15.3052	13.1336	17.2429	17.1368	35.2888	7.99667	2.33738	12.7149	12.4637	43.0234	691.392	6.48722	21.7798	5.06177	4.36387	2.60067	4.6627	4.28754	13.0009	2.2309	3.36782	2.63324	47.653	20.0866	16.245	5.85506	50.221
DDX1	7.60413	12.0993	4.19364	26.6467	4.3051	3.16276	6.16369	6.49159	10.0398	2.72995	7.84943	3.66811	22.5642	6.80233	4.83869	2.3513	5.71225	3.92098	7.99667	9.34952	18.3659	10.4957	7.92536	3.78326	2.78024	6.62864	3.37451	9.45506	29.9077	1.16568	22.8669	11.6324	3.34634	6.73563	5.26648	10.9969	11.7172	4.87349	5.85506	2.30901
DNM2	101.026	14.692	30.4039	6.14923	9.14833	39.0074	17.2583	7.08173	14.6033	19.1097	45.1342	20.1746	5.80223	20.407	22.1197	11.7565	17.1368	23.5259	13.3278	147.255	40.9701	81.9979	10.1898	5.6749	15.7547	5.68169	17.7162	9.45506	5.85151	8.15973	4.28754	21.212	12.2699	8.41954	12.2884	13.4406	8.36941	31.6777	10.7343	9.81331
EPB41L2	5.43152	4.32117	29.3555	21.5223	3.76696	33.7361	41.9131	30.6875	1.82541	7.50737	49.0589	22.0086	16.762	22.9578	4.14745	13.324	3.80817	21.5654	3.99833	50.2537	18.3659	183.019	6.79317	8.51234	21.3151	4.73474	26.9961	7.27312	7.15185	29.1419	18.5793	2.73703	16.7317	10.1034	28.0879	24.4375	3.34777	33.3022	20.4927	14.4313
RIMS1	8.69043	12.9635	8.38728	9.22385	14.5297	10.5425	6.16369	7.08173	8.21437	20.4747	31.3977	5.50216	54.7989	12.7544	6.91242	17.2429	5.71225	9.80245	5.33111	15.193	4.23829	13.1197	15.8507	14.1872	10.1942	7.57559	19.4035	13.8189	6.50168	8.15973	4.28754	13.0009	8.92358	20.2069	10.533	18.3281	10.0433	5.68574	25.3719	16.7403
STX7	51.0563	56.1752	35.6459	16.398	8.07206	21.0851	55.4732	5.90145	5.47624	12.2848	62.7954	3.66811	36.7475	17.0058	15.8986	2.3513	3.80817	1.96049	2.66556	16.3617	24.017	9.83975	27.1727	2.83745	11.1209	2.84084	27.8397	3.63656	20.8054	12.8224	11.4334	41.7396	32.348	8.41954	40.3763	6.10936	25.9452	5.68574	3.90337	33.4807
CRYBG3	7.60413	44.9402	31.4523	5.12436	21.5255	1.05425	17.2583	8.26202	15.516	3.41244	3.92471	14.6724	11.6045	5.95204	66.3592	16.4591	15.2327	1.96049	9.32945	3.50607	5.65105	7.21582	5.66097	4.72908	12.0477	44.5066	8.43629	5.8185	7.15185	5.82838	37.1587	4.7898	2.2309	14.3132	1.75549	3.66562	9.20635	8.93473	7.80675	8.08155
EPHA6	3.25891	3.45694	56.6141	22.5472	16.6823	10.5425	11.0946	19.4748	16.4287	4.09493	29.4354	7.33621	58.667	26.359	9.67739	13.324	3.80817	3.92098	7.99667	5.84345	9.88933	57.7265	2.26439	13.2414	7.41396	27.4615	6.74903	8.00044	24.0562	34.9703	58.5964	5.47405	13.3854	24.4167	20.1882	14.6625	6.69553	28.4287	55.6231	10.3906
RFX3	23.8987	25.0628	13.6293	18.4477	2.69069	13.7053	2.46547	46.0313	11.8652	12.2848	31.3977	11.0043	10.3151	20.407	13.8248	10.189	15.2327	11.7629	2.66556	52.5911	234.518	38.047	39.6268	17.9705	14.8279	160.981	8.43629	18.1828	7.15185	16.3195	12.8626	15.7379	6.69269	21.0488	9.65521	17.1062	23.4344	47.1104	6.8309	44.4485
RIF1	21.7261	23.3343	33.5491	4.09949	9.14833	12.651	41.9131	21.8353	59.326	103.738	47.0966	14.6724	22.5642	9.3532	4.83869	10.9727	36.1776	19.6049	3.99833	8.18083	19.7787	53.7906	7.92536	11.3498	7.41396	17.992	30.3706	18.9101	21.4555	22.1478	15.721	13.0009	30.1171	24.4167	9.65521	13.4406	107.128	9.74698	17.5652	26.5537
RAB21	26.0713	90.7446	62.9046	2.04974	47.8942	6.32552	51.775	115.078	4.56354	7.50737	115.779	9.17026	27.0771	89.2805	10.3686	34.4858	3.80817	96.064	173.261	8.18083	89.004	16.3996	6.79317	3.78326	70.4327	19.8859	10.1235	24.0013	29.2576	6.99406	2.85836	106.06	4.46179	5.05172	3.51098	53.7624	11.7172	10.5592	5.85506	58.3026
SLC4A4	13.0357	24.1985	5.24205	7.17411	40.3603	11.5968	11.0946	10.6226	5.47624	12.2848	3.92471	11.0043	23.2089	18.7064	11.7511	10.9727	9.52042	54.8937	26.6556	4.67476	33.9063	7.21582	20.3795	45.3992	2.78024	4.73474	21.0907	13.8189	8.45219	4.6627	5.71672	9.57959	5.57724	3.36782	9.65521	29.3249	5.02165	4.06124	7.80675	9.23605
SMARCA2	957.034	522.861	8.38728	32.7959	11.3009	6.32552	415.433	7.08173	308.495	5.45991	445.455	9.17026	17.4067	270.392	11.0599	467.909	348.447	9.80245	7.99667	15.193	14.1276	15.0876	22.6439	34.0494	303.046	10.4164	300.332	416.023	4.55118	762.352	58.5964	689.731	16.7317	20.2069	21.0659	41.5437	548.197	11.3715	3.90337	14.4313
SESN1	2.17261	3.45694	2.09682	19.4726	13.4534	2.10851	14.7928	14.1635	10.9525	2.72995	21.5859	1.83405	7.73631	46.766	7.60366	1.56753	7.61634	23.5259	5.33111	11.6869	11.3021	3.27992	5.66097	3.78326	2.78024	61.5516	4.21814	1.45462	22.7559	6.99406	4.28754	67.0571	5.57724	3.36782	12.2884	1.22187	10.0433	34.9267	10.7343	65.2296
PSEN1	28.2439	350.879	52.4205	8.19898	52.1993	15.8138	51.775	33.6382	5.47624	31.3945	7.84943	12.8384	18.6961	35.7122	49.0782	47.8098	87.5879	107.827	13.3278	75.9649	32.4935	17.0556	12.4541	19.8621	48.1908	68.1803	17.7162	13.8189	26.0067	29.1419	64.3131	30.1073	12.2699	25.2586	29.8434	36.6562	25.9452	7.31023	44.8888	42.1395
DLGAP4	3.25891	8.64234	24.1134	1.02487	5.91951	56.9297	41.9131	8.26202	25.5558	12.2848	3.92471	9.17026	3.86816	56.9695	5.52994	3.91884	30.4654	9.80245	15.9933	12.8556	1.41276	5.24787	16.9829	6.62071	11.1209	38.8249	4.21814	8.72775	8.45219	10.4911	48.5921	6.15831	16.7317	25.2586	4.38873	2.44375	20.0866	24.3674	4.87922	3.46352
IGSF9B	131.443	46.6686	41.9364	25.6218	16.1441	8.43403	30.8184	18.2945	8.21437	21.1571	206.047	22.0086	53.5095	23.8081	48.3869	63.4852	22.849	99.985	51.9784	12.8556	3704.26	16.3996	57.7419	4.72908	16.6814	8.52253	2.53089	117.825	22.7559	17.4851	135.772	35.5813	5.57724	104.402	8.77746	18.3281	25.9452	25.9919	19.5169	50.7983
OSTM1	8.69043	12.9635	2.09682	14.3482	5.38137	83.286	2.46547	2.36058	3.65083	17.7447	1.96236	3.66811	5.15754	14.4549	4.83869	6.27014	5.71225	5.88147	6.66389	24.5425	9.88933	5.90385	3.39658	3.78326	9.26746	9.46948	5.06177	7.27312	10.4027	13.9881	8.57508	64.3201	2.2309	17.681	18.4327	1.22187	17.5758	11.3715	15.6135	9.23605
CDH7	54.3152	6.91387	53.4689	20.4974	27.445	32.6819	6.16369	14.1635	25.5558	11.6023	9.81178	3.66811	8.381	28.9099	38.0183	11.7565	32.3694	5.88147	6.66389	9.34952	24.017	19.6795	3.39658	22.6996	27.8024	16.0981	15.1853	914.232	14.3037	3.49703	7.1459	8.21108	13.3854	10.1034	12.2884	14.6625	9.20635	7.31023	25.3719	17.8949
PTPRC	4.34522	105.437	14.6777	13.3233	160.903	47.4414	128.205	65.506	123.215	22.5221	15.6989	5.50216	7.73631	28.9099	32.4884	47.026	19.0408	127.432	37.3178	29.2173	11.3021	22.3034	30.5693	27.4287	50.971	32.1962	42.1814	40.0022	72.1687	64.1122	8.57508	85.5321	82.5431	26.1006	12.2884	48.8749	60.2598	16.245	30.2511	34.6352
UBA5	7.60413	38.8905	7.33887	1.02487	18.2967	7.37977	4.93095	15.9339	10.0398	15.6972	43.1718	67.86	7.73631	12.7544	6.91242	18.0267	1.90408	1.96049	57.3095	7.01214	8.47657	10.4957	12.4541	2.83745	15.7547	41.6657	14.3417	7.27312	5.85151	26.8106	2.85836	17.7907	8.92358	1.68391	3.51098	1.22187	33.4777	6.49799	71.2366	32.9034
LRP2	2218.23	74.3241	20.9682	9.22385	193.729	114.914	3.69821	131.602	450.877	151.512	70.6448	355.806	1089.53	14.4549	41.4745	1004.79	20.9449	3.92098	15.9933	23.3738	19.7787	16.3996	19.2473	16.0789	9.26746	50.1883	105.454	17.4555	39.6603	16.3195	12.8626	3.42128	5.57724	10.1034	17.5549	6.10936	19.2496	361.45	5.85506	352.124
AACS	15.2083	3.45694	6.29046	16.398	11.839	33.7361	6.16369	13.5733	4.56354	10.2373	3.92471	33.013	6.44693	5.95204	6.91242	3.13507	9.52042	3.92098	39.9833	11.6869	18.3659	11.8077	12.4541	13.2414	9.26746	2.84084	12.6544	75.6405	4.55118	2.33135	51.4505	6.15831	16.7317	20.2069	11.4107	10.9969	20.0866	10.5592	23.4202	7.50429
PHLPP1	11.9493	10.3708	24.1134	9.22385	30.1357	61.1467	16.0256	23.6058	17.3414	4.09493	1.96236	9.17026	9.0257	5.95204	15.8986	8.62144	17.1368	31.3678	29.3211	10.5182	36.7318	30.1752	4.52878	2.83745	6.48722	10.4164	34.5888	18.9101	5.20135	8.15973	21.4377	13.6851	11.1545	31.1523	57.0535	8.55311	23.4344	31.6777	4.87922	15.5858
ATP8B1	8.69043	2.5927	2.09682	12.2985	1.07627	16.8681	16.0256	11.2127	23.7304	2.72995	1.96236	1.83405	10.9598	24.6584	87.7877	5.48637	34.2735	1.96049	6.66389	1.16869	55.0977	5.90385	14.7185	18.9163	20.3884	3.78779	4.21814	11.637	9.75252	4.6627	62.8839	4.7898	3.34634	14.3132	2.63324	2.44375	2.51082	4.87349	1.95169	1.15451
FYB1	11.9493	20.7416	18.8714	10.2487	13.4534	5.27127	59.1714	14.1635	8.21437	10.2373	1.96236	11.0043	18.0514	13.6047	8.98615	5.48637	15.2327	27.4469	18.6589	12.8556	4.23829	15.0876	48.6844	4.72908	8.34071	11.3634	5.06177	30.5471	29.9077	12.8224	8.57508	31.4758	17.8472	7.57758	16.6772	9.77498	16.7388	7.31023	8.78259	8.6588
BZW1	30.4165	30.2482	20.9682	615.948	36.5933	20.0308	6.16369	11.8029	23.7304	14.3323	5.88707	3.66811	10.9598	18.7064	3.45621	15.6753	15.2327	13.7234	2.66556	21.0364	1.41276	9.83975	23.7761	16.0789	86.1873	25.5676	18.5598	24.0013	47.4623	113.071	4.28754	21.212	17.8472	4.20977	72.8529	2.44375	10.0433	8.93473	46.8405	17.8949
PGR	1709.84	10.3708	5.24205	189.601	12.3772	1.05425	1.23274	30.0974	20.0796	8.87235	145.214	390.653	5.80223	7.65262	1.38248	23.513	38.0817	9.80245	318.534	28.0486	5.65105	9.18377	24.9083	34.0494	6.48722	36.931	21.0907	44.3661	16.9044	2.33135	4.28754	4.7898	7.80814	19.3649	22.8214	17.1062	14.228	54.4206	10.7343	8.6588
CCNT2	7.60413	17.2847	22.0166	32.7959	25.8306	5.27127	1.23274	3.54087	4.56354	3.41244	1.96236	1.83405	19.9855	4.25145	35.9446	3.91884	3.80817	3.92098	2.66556	9.34952	11.3021	9.18377	20.3795	4.72908	20.3884	7.57559	3.37451	1.45462	20.8054	9.32541	1.42918	8.89533	7.80814	12.6293	45.6428	30.5468	8.36941	8.93473	1.95169	17.8949
COBLL1	27.1576	50.1256	10.4841	6.14923	20.9874	11.5968	20.9565	21.8353	13.6906	13.6498	1.96236	31.1789	238.536	13.6047	15.2073	2.3513	7.61634	9.80245	163.932	18.699	25.4297	20.3355	22.6439	27.4287	13.9012	3.78779	16.0289	26.9106	9.75252	37.3016	51.4505	15.0536	126.046	35.3621	2.63324	13.4406	8.36941	18.6817	3.90337	34.0579
KCNK2	5.43152	7.7781	9.43569	1.02487	3.76696	1.05425	4.93095	2.36058	8.21437	2.04747	25.5106	3.66811	5.80223	2.55087	2.76497	133.24	3.80817	13.7234	1.33278	2.33738	9.88933	3.27992	3.39658	11.3498	1.85349	3.78779	3.37451	7.27312	8.45219	1.16568	1.42918	4.10554	2.2309	1.68391	5.26648	2.44375	5.02165	1.6245	12.686	2.30901
GSK3B	137.961	158.155	118.47	62.5172	10.2246	8.43403	4.93095	8.85217	48.3735	446.347	35.3224	302.619	60.6011	194.717	14.5161	136.376	11.4245	5.88147	2.66556	16.3617	822.228	1.31197	281.916	54.8573	117.697	15.1512	214.282	74.1859	14.3037	5.82838	235.815	20.5277	14.5008	165.023	77.2417	175.95	164.877	5.68574	22.4444	15.0086
ERC1	29.3302	54.4467	11.5325	4.09949	23.1399	41.1159	4.93095	11.8029	14.6033	21.8396	37.2848	3.66811	74.7843	110.538	11.7511	14.8916	9.52042	3.92098	5.33111	95.8326	7.06381	18.3675	7.92536	7.56653	7.41396	12.3103	7.59266	53.0938	46.1619	37.3016	71.459	19.1592	11.1545	5.05172	35.1098	31.7687	33.4777	5.68574	5.85506	19.0494
XPO1	22.8124	17.2847	11.5325	34.8457	53.2756	8.43403	23.422	32.4579	153.335	23.8871	15.6989	36.6811	38.0369	4.25145	7.60366	32.9182	7.61634	9.80245	7.99667	59.6032	11.3021	14.4316	12.4541	19.8621	12.9744	11.3634	19.4035	5.09119	16.2542	3.49703	4.28754	17.1064	11.1545	26.1006	7.02197	19.55	7.53247	6.49799	13.6618	28.2854
TRPM3	14.122	6.04964	1096.64	45.0944	13.9916	16.8681	9.8619	23.6058	5.47624	21.1571	92.2308	25.6767	22.5642	21.2573	13.8248	105.809	19.0408	23.5259	1.33278	38.5668	12.7149	40.671	13.5863	21.7538	8.34071	14.2042	10.9672	77.8224	10.4027	10.4911	18.5793	1020.91	47.9643	24.4167	33.3544	94.0842	5.85859	86.9106	27.3236	21.9356
PALB2	7.60413	3.45694	7.33887	6.14923	23.1399	2.10851	11.0946	8.85217	17.3414	31.3945	9.81178	1.83405	4.51285	5.10174	4.83869	8.62144	30.4654	11.7629	3.99833	2.33738	4.23829	17.0556	1.13219	10.404	3.70698	4.73474	5.06177	5.09119	4.55118	1.16568	4.28754	20.5277	8.92358	5.05172	3.51098	3.66562	22.5974	9.74698	4.87922	16.1631
KAT6A	45.6248	54.4467	18.8714	12.2985	18.8348	17.9223	34.5166	54.2933	21.905	19.7922	23.5483	9.17026	73.495	19.5567	22.811	23.513	22.849	50.9728	29.3211	66.6153	28.2552	20.9915	37.3624	59.5864	16.6814	10.4164	10.9672	109.097	26.0067	179.514	7.1459	105.376	24.5399	144.816	14.0439	32.9906	112.15	18.6817	18.541	29.4399
TUT7	1.0863	1.72847	11.5325	9.22385	17.7585	3.16276	22.1893	5.90145	10.9525	54.5991	17.6612	9.17026	53.5095	23.8081	9.67739	6.27014	5.71225	9.80245	7.99667	16.3617	32.4935	24.2714	2.26439	2.83745	19.4617	20.8329	10.9672	13.0916	20.1552	9.32541	2.85836	17.7907	5.57724	13.4713	6.14422	4.88749	15.0649	25.1797	3.90337	9.23605
PDS5B	1.0863	7.7781	5.24205	13.3233	30.6738	9.48828	11.0946	7.67188	5.47624	17.7447	13.7365	7.33621	22.5642	26.359	5.52994	4.7026	17.1368	3.92098	27.9883	7.01214	5.65105	5.90385	24.9083	34.0494	4.63373	29.3554	10.9672	11.637	12.3532	8.15973	17.1502	14.3694	4.46179	15.9971	12.2884	37.8781	14.228	4.06124	6.8309	4.61803
CYLD	15.2083	9.50657	32.5007	23.5721	5.38137	11.5968	32.0512	9.44231	14.6033	54.5991	58.8707	1.83405	9.67039	17.0058	29.0322	44.6747	5.71225	66.6567	11.995	11.6869	11.3021	24.2714	1.13219	19.8621	33.3628	45.4535	5.9054	21.0921	53.3138	18.6508	48.5921	52.0035	56.8878	10.9454	4.38873	14.6625	19.2496	17.0572	6.8309	18.4721
FAT1	28.2439	21.6058	1.04841	204.974	30.6738	5.27127	16.0256	289.171	36.5083	15.0147	90.2684	55.0216	21.9195	10.2035	9.67739	44.6747	9.52042	58.8147	7.99667	57.2658	1562.51	305.032	45.2878	21.7538	14.8279	76.7028	30.3706	45.8207	5.20135	15.1538	17.1502	8.89533	205.242	117.874	56.1758	62.3155	5.85859	108.841	8.78259	16.7403
APLP2	4.34522	3.45694	3.14523	3.07462	4.84324	6.32552	93.688	8.26202	10.0398	8.18986	17.6612	5.50216	1.93408	3.40116	2.07373	36.0533	39.9858	3.92098	3.99833	1.16869	7.06381	11.8077	16.9829	11.3498	37.0698	1259.44	25.3089	11.637	20.1552	67.6092	2.85836	100.586	5.57724	15.1552	18.4327	9.77498	73.6508	4.06124	12.686	5.19528
SLCO1A2	6.51783	12.9635	19.9198	9.22385	14.5297	13.7053	8.62916	24.1959	5.47624	16.3797	5.88707	14.6724	32.2346	8.50291	23.5022	4.7026	13.3286	5.88147	3.99833	4.67476	90.4168	26.2393	9.05756	9.45816	11.1209	8.52253	6.74903	15.2736	7.15185	4.6627	8.57508	19.8434	7.80814	10.1034	8.77746	20.7718	5.02165	14.6205	61.4781	9.81331
EIF3I	4.34522	6.91387	4.19364	16.398	4.84324	20.0308	4.93095	2.95072	15.516	4.09493	7.84943	1.83405	2.57877	6.80233	6.91242	1.56753	11.4245	9.80245	3.99833	4.67476	8.47657	50.5107	2.26439	1.89163	11.1209	9.46948	4.21814	12.3643	3.25084	4.6627	14.2918	9.57959	5.57724	6.73563	1.75549	6.10936	2.51082	1.6245	4.87922	22.5129
APOB	23.8987	6.91387	5.24205	34.8457	22.0636	17.9223	7.39642	8.85217	18.2541	15.0147	37.2848	16.5065	27.7218	10.2035	9.67739	20.378	15.2327	9.80245	14.6606	9.34952	38.1446	12.4637	14.7185	6.62071	14.8279	5.68169	23.6216	5.09119	17.5545	8.15973	12.8626	12.3166	11.1545	6.73563	21.9437	7.33124	9.20635	10.5592	16.5893	24.2446
EFR3B	7.60413	6.91387	91.2116	5.12436	6.45765	3.16276	7.39642	14.7536	12.7779	5.45991	7.84943	22.0086	21.2749	5.95204	60.138	17.2429	7.61634	17.6444	19.9917	46.7476	81.9402	55.1026	11.3219	3.78326	6.48722	5.68169	8.43629	2.90925	3.90101	3.49703	12.8626	24.6332	11.1545	11.7874	6.14422	9.77498	5.85859	16.245	4.87922	4.04077
ATRX	925.531	74.3241	53.4689	33.8208	267.454	34.7904	50.5422	8.85217	13.6906	25.9346	100.08	7.33621	37.3922	26.359	303.455	46.2423	26.6572	5.88147	3.99833	22.2051	211.914	25.5833	31.7014	1291.04	37.0698	20.8329	401.567	19.6374	4453.65	39.633	28.5836	51.3192	33.4634	239.957	7.89972	23.2156	10.8802	32.4899	18.541	49.0665
HACE1	3.25891	6.04964	5.24205	6.14923	6.99579	6.32552	54.2404	2.95072	8.21437	10.9198	3.92471	9.17026	20.6302	567.994	18.6635	3.13507	15.2327	11.7629	13.3278	19.8677	12.7149	5.24787	5.66097	4.72908	2.78024	1.8939	21.0907	33.4564	5.85151	4.6627	1.42918	6.84256	7.80814	20.2069	6.14422	8.55311	2.51082	2.43674	1.95169	6.34979
CTTN	11.9493	1.72847	13.6293	10.2487	2.15255	13.7053	3.69821	4.13101	5.47624	2.04747	11.7741	29.3448	3.22346	5.95204	2.07373	15.6753	11.4245	5.88147	1.33278	5.84345	11.3021	15.7436	2.26439	5.6749	12.9744	6.62864	2.53089	2.90925	2.60067	1.16568	37.1587	2.05277	13.3854	7.57758	16.6772	20.7718	21.7605	18.6817	11.7101	16.7403
TTC39A	9.77674	13.8277	15.7261	140.408	5.38137	2.10851	2.46547	18.8846	11.8652	2.04747	31.3977	33.013	14.1832	2.55087	6.22118	3.13507	68.547	17.6444	5.33111	38.5668	1.41276	2.62393	30.5693	2.83745	3.70698	5.68169	2.53089	2.18194	3.90101	8.15973	15.721	5.47405	12.2699	5.05172	12.2884	4.88749	10.0433	3.24899	50.7439	4.61803
USP40	35.848	9.50657	5.24205	16.398	59.7332	120.185	24.6547	124.52	9.12707	111.246	11.7741	5.50216	146.99	10.2035	9.67739	6.27014	36.1776	37.2493	9.32945	12.8556	11.3021	5.24787	31.7014	25.537	4.63373	18.939	11.8108	3.63656	9.10235	24.4792	10.0043	4.7898	12.2699	5.05172	4.38873	43.9874	12.5541	23.5552	4.87922	16.1631
DIMT1	3.25891	7.7781	2.09682	1.02487	9.14833	11.5968	6.16369	2.36058	11.8652	9.55484	3.92471	5.50216	18.0514	5.10174	2.07373	19.5942	24.7531	5.88147	15.9933	1.16869	2.82552	17.0556	15.8507	26.4828	12.0477	1.8939	3.37451	16.0009	10.4027	1.16568	4.28754	6.84256	16.7317	2.52586	10.533	2.44375	1.67388	15.4327	4.87922	5.19528
SNX10	14.122	9.50657	7.33887	13.3233	8.6102	2.10851	9.8619	18.8846	9.12707	9.55484	9.81178	12.8384	7.73631	5.10174	24.8847	2.3513	13.3286	3.92098	5.33111	1.16869	7.06381	13.7756	5.66097	12.2956	52.8245	6.62864	6.74903	3.63656	8.45219	31.4733	12.8626	40.3711	10.039	8.41954	5.26648	20.7718	6.69553	4.87349	4.87922	19.0494
FAT2	18.4672	12.0993	13.6293	27.6716	6.45765	8.43403	9.8619	9.44231	4.56354	12.9673	15.6989	75.1962	14.8279	6.80233	43.5482	18.0267	43.7939	31.3678	47.98	21.0364	63.5743	13.7756	39.6268	118.227	8.34071	19.8859	6.74903	27.6379	16.9044	10.4911	32.8711	6.84256	41.2716	16.8391	17.5549	25.6593	22.5974	43.8614	34.1545	8.08155
ERO1B	14.122	202.231	153.068	21.5223	15.606	20.0308	25.8875	20.0649	22.8177	16.3797	7.84943	1.83405	39.9709	9.3532	21.4285	8.62144	5.71225	3.92098	1.33278	9.34952	4.23829	18.3675	12.4541	3.78326	25.0221	160.981	65.803	18.1828	52.0135	40.7987	15.721	18.4749	7.80814	299.736	8.77746	2.44375	17.5758	17.0572	35.1304	46.1803
HUWE1	87.9906	119.264	102.744	3.07462	107.627	323.656	3.69821	37.7692	75.7547	30.712	141.29	49.5194	65.1139	4.25145	3.45621	21.9455	159.943	107.827	41.3161	28.0486	94.6551	113.485	21.5117	24.5912	10.1942	125.944	68.3339	24.7286	1.30034	29.1419	354.437	36.9499	4.46179	77.4598	81.6304	12.2187	45.1948	8.93473	72.2124	65.2296
ADD1	16.2946	24.1985	25.1618	16.398	40.8984	9.48828	14.7928	4.13101	6.38895	26.617	37.2848	16.5065	7.09162	32.311	15.2073	13.324	9.52042	60.7752	11.995	25.7112	14.1276	22.3034	36.2302	19.8621	50.0443	6.62864	25.3089	21.0921	27.9572	15.1538	11.4334	7.52682	6.69269	5.89368	12.2884	145.403	4.18471	23.5552	34.1545	53.6846
KLHL42	15.2083	1.72847	4.19364	6.14923	9.14833	9.48828	2.46547	9.44231	9.12707	11.6023	19.6236	18.3405	1934.08	9.3532	4.14745	3.13507	11.4245	15.6839	11.995	7.01214	4.23829	9.18377	182.283	2.83745	2.78024	14.2042	67.4903	21.8194	3.90101	2.33135	12.8626	8.89533	18.9626	8.41954	11.4107	4.88749	12.5541	126.711	10.7343	16.7403
GNAS	34.7617	41.4832	39.8396	30.7462	29.5976	21.0851	39.4476	41.3101	31.032	38.2193	113.817	23.8427	9.67039	39.1134	28.3409	62.7014	30.4654	29.4074	38.6506	46.7476	32.4935	47.2308	74.7248	184.434	72.2862	19.8859	54.8359	69.0947	46.1619	193.502	45.7338	49.9507	66.9269	120.399	72.8529	17.1062	395.036	69.0411	18.541	15.5858
RFX2	5.43152	9.50657	11.5325	5.12436	1.61441	1.05425	88.7571	2.36058	6.38895	12.2848	17.6612	3.66811	12.2492	3.40116	11.0599	236.698	32.3694	9.80245	63.9734	262.955	18.3659	13.1197	56.6097	32.1577	3.70698	2.84084	8.43629	4.36387	16.2542	11.6568	1.42918	2.73703	59.1187	89.2471	10.533	3.66562	39.3362	4.87349	85.8742	9.81331
EPB41L1	4.34522	46.6686	14.6777	67.6416	3.76696	59.0382	13.5601	6.49159	3.65083	4.09493	17.6612	3.66811	7.73631	19.5567	15.2073	6.27014	5.71225	3.92098	54.6439	1.16869	11.3021	5.90385	61.1385	42.5617	12.0477	6.62864	10.9672	15.2736	13.6535	11.6568	1.42918	23.2647	11.1545	31.9942	18.4327	18.3281	3.34777	30.8654	28.2995	8.6588
DOCK9	44.5385	8.64234	65.0014	108.636	24.7543	3.16276	4.93095	2.95072	10.9525	48.4567	19.6236	16.5065	50.9307	13.6047	24.1935	61.9176	3.80817	37.2493	65.3061	305.028	21.1914	73.4701	41.8912	54.8573	1.85349	32.1962	11.8108	2.90925	70.8683	763.518	1963.69	3.42128	17.8472	70.7241	64.0755	31.7687	61.0967	8.12248	55.6231	6.92704
DOCK3	23.8987	14.692	2.09682	34.8457	17.7585	14.7595	34.5166	18.8846	1.82541	23.8871	70.6448	64.1919	16.1173	5.10174	23.5022	13.324	30.4654	9.80245	49.3128	4.67476	24.017	3.27992	50.9488	2.83745	9.26746	17.0451	21.9343	42.9114	3.90101	11.6568	8.57508	6.15831	29.0016	27.7845	107.085	15.8843	11.7172	40.6124	21.4686	13.8541
COQ9	29.3302	16.4204	5.24205	858.843	103.861	23.1936	85.0589	21.2452	67.5403	150.83	359.111	141.222	32.8793	534.833	7.60366	19.5942	60.9307	21.5654	1248.81	67.784	39.5573	146.284	28.3049	324.415	1.85349	1857.91	187.286	168.009	35.7592	18.6508	304.415	4.10554	832.124	55.569	69.3419	4.88749	18.4127	352.516	275.188	92.9378
ARHGAP28	19.5535	5.1854	5.24205	33.8208	3.22882	4.21701	3.69821	6.49159	10.0398	4.77742	13.7365	20.1746	2.57877	5.95204	11.7511	12.5403	9.52042	86.2616	6.66389	2.33738	29.668	47.8868	7.92536	16.0789	6.48722	9.46948	4.21814	5.8185	2.60067	22.1478	5.71672	16.4222	2.2309	12.6293	2.63324	18.3281	41.8471	4.87349	9.75843	33.4807
SIGLEC1	23.8987	4.32117	5.24205	2.04974	2.69069	3.16276	3.69821	7.08173	16.4287	5.45991	1.96236	12.8384	3.22346	5.10174	13.1336	15.6753	3.80817	49.0123	21.3245	24.5425	7.06381	5.90385	63.4029	7.56653	10.1942	4.73474	11.8108	4.36387	15.604	25.6449	20.0085	3.42128	16.7317	12.6293	8.77746	1.22187	4.18471	8.93473	12.686	5.77253
DNAAF9	13.0357	13.8277	18.8714	33.8208	24.2162	28.4648	17.2583	12.9832	7.30166	50.5041	7.84943	64.1919	43.1944	5.10174	18.6635	3.91884	59.0266	17.6444	87.9634	5.84345	21.1914	9.18377	31.7014	13.2414	7.41396	19.8859	20.2471	46.548	10.4027	2.33135	31.442	3.42128	10.039	15.1552	12.2884	3.66562	17.5758	22.7429	76.1158	24.2446
MAVS	1.0863	5.1854	2.09682	9.22385	8.6102	7.37977	11.0946	10.0325	6.38895	17.7447	15.6989	42.1832	23.8536	16.1555	29.0322	5.48637	17.1368	15.6839	15.9933	73.6275	15.5404	63.6304	16.9829	8.51234	2.78024	10.4164	12.6544	6.54581	3.90101	6.99406	2.85836	6.15831	39.0407	14.3132	13.1662	10.9969	15.9019	47.1104	13.6618	9.81331
MAPKAPK5	7.60413	6.91387	10.4841	21.5223	8.07206	17.9223	8.62916	16.524	10.9525	66.8839	21.5859	34.847	10.3151	37.4128	28.3409	18.0267	19.0408	35.2888	2.66556	11.6869	7.06381	6.55983	4.52878	21.7538	8.34071	11.3634	40.4942	2.90925	7.15185	13.9881	28.5836	51.3192	169.548	9.26149	20.1882	9.77498	2.51082	5.68574	67.3332	2.88627
KDM2B	22.8124	13.8277	94.3569	29.7213	35.5171	128.619	2.46547	103.275	41.9845	27.2995	56.9083	67.86	5.15754	28.9099	13.1336	12.5403	20.9449	86.2616	7.99667	14.0243	11.3021	15.7436	30.5693	12.2956	25.0221	10.4164	22.778	6.54581	19.505	59.4495	52.8797	2.73703	64.696	23.5747	14.0439	6.10936	8.36941	15.4327	13.6618	12.6996
GCN1	9.77674	9.50657	78.6307	146.557	1.61441	3.16276	19.7238	13.5733	73.0166	45.0442	1.96236	1.83405	195.342	2.55087	2.07373	86.2144	38.0817	19.6049	83.965	2.33738	16.9531	1.96795	6.79317	22.6996	57.4582	45.4535	3.37451	4.36387	34.4589	29.1419	2.85836	15.7379	237.59	17.681	19.3104	1.22187	10.0433	9.74698	22.4444	8.6588
PXN	6.51783	6.91387	7.33887	12.2985	35.5171	3.16276	36.9821	11.8029	7.30166	8.18986	3.92471	1.83405	25.143	8.50291	20.046	7.05391	11.4245	9.80245	29.3211	10.5182	21.1914	8.52778	11.3219	17.9705	44.4838	2.84084	10.1235	11.637	34.4589	20.9822	24.2961	43.1082	34.5789	17.681	28.0879	14.6625	5.85859	21.9307	3.90337	16.1631
OTUB2	27.1576	34.5694	32.5007	31.771	1.07627	1.05425	4.93095	11.2127	9.12707	2.04747	3.92471	84.3664	7.09162	2.55087	17.281	7.05391	7.61634	50.9728	1.33278	1.16869	29.668	1.31197	23.7761	9.45816	33.3628	9.46948	6.74903	5.8185	1.30034	4.6627	10.0043	47.2137	2.2309	41.2557	5.26648	3.66562	2.51082	3.24899	1.95169	33.4807
GPATCH2L	98.8537	24.1985	6.29046	57.3929	18.8348	27.4106	28.353	21.8353	35.5956	61.424	9.81178	289.78	5.80223	49.3169	60.8293	3.91884	140.902	3.92098	261.225	63.1093	90.4168	15.0876	139.26	12.2956	60.2385	70.0742	47.2432	30.5471	39.6603	17.4851	11.4334	8.21108	207.473	15.1552	10.533	15.8843	5.02165	124.274	46.8405	6.92704
LTBP4	114.062	14.692	4.19364	4.09949	37.1315	1.05425	6.16369	10.0325	6.38895	6.1424	3.92471	3.66811	13.5385	8.50291	4.14745	15.6753	15.2327	3.92098	6.66389	8.18083	4.23829	20.3355	3.39658	4.72908	18.5349	28.4084	5.9054	18.1828	4.55118	20.9822	21.4377	18.4749	7.80814	50.5172	55.298	12.2187	20.0866	7.31023	23.4202	5.77253
SPTLC1	30.4165	26.7912	9.43569	14.3482	11.3009	4.21701	8.62916	22.4255	1.82541	3.41244	3.92471	5.50216	23.2089	60.3706	11.7511	3.91884	7.61634	17.6444	11.995	16.3617	15.5404	17.7115	5.66097	2.83745	4.63373	13.2573	6.74903	5.09119	9.10235	6.99406	8.57508	6.84256	6.69269	7.57758	4.38873	9.77498	6.69553	7.31023	3.90337	13.8541
PAPOLA	8.69043	64.8175	23.065	10.2487	20.4492	6.32552	9.8619	8.85217	1.82541	16.3797	23.5483	7.33621	12.2492	18.7064	7.60366	15.6753	13.3286	37.2493	7.99667	17.5304	16.9531	39.359	1.13219	7.56653	31.5093	14.2042	9.27991	5.09119	24.0562	13.9881	24.2961	54.7405	6.69269	14.3132	21.0659	9.77498	40.1732	4.06124	2.92753	23.6674
MAEA	13.0357	9.50657	44.0332	16.398	11.839	22.1393	16.0256	7.08173	18.2541	18.4272	21.5859	9.17026	6.44693	6.80233	16.5898	4.7026	11.4245	7.84196	27.9883	23.3738	12.7149	17.0556	31.7014	16.0789	7.41396	9.46948	25.3089	2.18194	13.6535	13.9881	34.3003	8.89533	7.80814	15.9971	7.02197	1.22187	10.8802	11.3715	11.7101	3.46352
STRN4	32.5891	9.50657	12.5809	768.654	136.149	8.43403	107.248	21.2452	85.7945	100.326	1163.68	82.5324	81.876	147.1	238.478	17.2429	20.9449	211.733	107.955	118.038	128.561	7.8718	18.1151	1006.35	58.385	48.2944	39.6505	350.565	41.6108	19.8165	91.4675	55.4248	285.555	5.05172	30.7211	75.7561	19.2496	105.592	319.101	5.19528
IRAK3	5.43152	15.5562	5.24205	9.22385	13.9916	2.10851	8.62916	3.54087	12.7779	13.6498	1.96236	5.50216	11.6045	16.1555	4.14745	6.27014	1.90408	1.96049	3.99833	9.34952	2.82552	80.6859	27.1727	6.62071	25.0221	4.73474	8.43629	1.45462	16.2542	9.32541	8.57508	16.4222	6.69269	8.41954	7.02197	3.66562	8.36941	4.06124	18.541	16.1631
RAB11FIP3	5.43152	4.32117	3.14523	14.3482	11.3009	14.7595	3.69821	15.9339	82.1437	2.72995	13.7365	11.0043	3.86816	6.80233	9.67739	1868.5	11.4245	1.96049	10.6622	2.33738	1.41276	8.52778	14.7185	8.51234	3.70698	41.6657	5.06177	22.5467	1.30034	1.16568	1.42918	12.3166	22.309	13.4713	5.26648	10.9969	5.02165	4.87349	8.78259	21.3584
GOLGA3	67.3509	13.8277	19.9198	36.8954	17.2204	29.5191	29.5857	2109.18	9.12707	23.2046	56.9083	45.8513	16.762	8.50291	14.5161	7.05391	9.52042	27.4469	26.6556	7.01214	50.8594	25.5833	28.3049	7.56653	15.7547	26.5145	10.9672	22.5467	14.9539	19.8165	144.347	34.8971	12.2699	58.9368	43.0096	42.7655	5.85859	25.1797	16.5893	20.7811
PITPNM2	29.3302	27.6555	5.24205	14.3482	20.4492	11.5968	32.0512	8.85217	23.7304	12.2848	47.0966	135.72	14.8279	3.40116	13.1336	21.9455	68.547	27.4469	46.6472	17.5304	12.7149	62.9744	12.4541	4.72908	61.1652	32.1962	16.0289	23.274	11.703	47.7927	38.5879	14.3694	55.7724	37.046	6.14422	29.3249	28.456	29.2409	28.2995	60.6116
OSBPL8	21.7261	12.0993	15.7261	55.3431	4.3051	2.10851	12.3274	11.2127	9.12707	7.50737	5.88707	1.83405	3.86816	9.3532	29.0322	19.5942	45.698	15.6839	9.32945	4.67476	1.41276	12.4637	9.05756	67.1529	25.0221	5.68169	18.5598	19.6374	21.4555	20.9822	74.3174	8.89533	3.34634	10.9454	15.7994	17.1062	15.0649	25.1797	19.5169	23.6674
LAMB4	3.25891	72.5956	17.823	16.398	10.7627	15.8138	6.16369	5.90145	11.8652	40.9493	13.7365	16.5065	5.80223	17.0058	4.83869	18.0267	9.52042	7.84196	9.32945	15.193	11.3021	75.4381	10.1898	1.89163	5.56047	13.2573	8.43629	20.3647	8.45219	19.8165	7.1459	56.109	22.309	41.2557	28.0879	17.1062	9.20635	3.24899	13.6618	10.3906
LAMB1	6.51783	14.692	12.5809	11.2736	50.5849	10.5425	8.62916	8.85217	8.21437	50.5041	47.0966	20.1746	64.4693	117.34	16.5898	34.4858	81.8756	9.80245	6.66389	14.0243	22.6042	14.4316	398.532	25.537	12.0477	11.3634	13.4981	40.7295	29.2576	26.8106	45.7338	25.3175	8.92358	14.3132	26.3324	9.77498	4.18471	12.1837	16.5893	21.9356
MAP3K20	14.122	5.1854	9.43569	7.17411	9.68647	7.37977	13.5601	4.72116	3.65083	2.04747	98.1178	1.83405	13.5385	6.80233	4.14745	29.7832	78.0675	47.0518	15.9933	125.05	2.82552	15.7436	6.79317	10.404	15.7547	183.708	14.3417	8.00044	17.5545	5.82838	4.28754	23.2647	1402.12	7.57758	7.02197	6.10936	5.02165	14.6205	6.8309	8.6588
TF	56.4878	71.7314	22.0166	21.5223	3.22882	23.1936	9.8619	54.8834	6.38895	21.1571	168.763	40.3492	35.4581	11.0538	22.811	19.5942	7.61634	5.88147	129.279	80.6396	46.6211	9.18377	49.8166	4.72908	6.48722	4.73474	51.4613	53.8211	13.6535	13.9881	72.8882	16.4222	6.69269	74.0919	1.75549	12.2187	7.53247	12.1837	77.0916	33.4807
MYO15A	56.4878	34.5694	19.9198	36.8954	15.606	8.43403	14.7928	7.67188	40.1591	3.41244	119.704	25.6767	6.44693	51.0174	3.45621	181.05	5.71225	17.6444	21.3245	10.5182	15.5404	22.9594	26.0405	10.404	5.56047	13.2573	37.9633	16.0009	22.7559	12.8224	34.3003	2.73703	50.1952	52.2011	19.3104	19.55	38.4993	31.6777	15.6135	19.0494
NLRP1	161.859	22.4701	25.1618	8.19898	17.7585	26.3563	16.0256	23.6058	12.7779	27.2995	15.6989	33.013	30.9452	5.95204	24.8847	14.1078	192.313	33.3283	51.9784	26.8799	45.2084	56.4146	14.7185	19.8621	94.528	17.0451	10.9672	7.27312	18.8549	41.9643	17.1502	17.7907	42.387	23.5747	25.4546	29.3249	18.4127	21.9307	36.1062	21.3584
PITPNM3	26.0713	31.1124	6.29046	52.2685	6.45765	4.21701	3.69821	12.393	10.0398	3.41244	5.88707	18.3405	12.2492	6.80233	17.281	28.9994	3.80817	5.88147	18.6589	14.0243	25.4297	10.4957	6.79317	24.5912	7.41396	9.46948	22.778	13.8189	2.60067	10.4911	10.0043	6.15831	43.5025	13.4713	16.6772	3.66562	15.9019	22.7429	6.8309	5.77253
ZFHX4	11.9493	22.4701	2.09682	7.17411	3.22882	9.48828	16.0256	23.6058	29.2066	8.87235	68.6825	121.047	10.3151	6.80233	32.4884	83.8631	15.2327	15.6839	130.612	16.3617	18.3659	71.5022	9.05756	61.478	38.9233	98.4826	26.9961	26.9106	5.85151	41.9643	7.1459	394.816	3.34634	15.9971	9.65521	136.85	2.51082	86.0983	11.7101	13.8541
ESR1	11.9493	25.927	16.7746	4.09949	4.3051	29.5191	2.46547	5.3113	33.7702	3.41244	131.478	7.33621	12.2492	10.2035	26.9584	17.2429	39.9858	7.84196	30.6539	2.33738	4.23829	5.90385	10.1898	19.8621	3.70698	7.57559	2.53089	30.5471	3.90101	3.49703	44.3046	6.15831	4.46179	26.1006	18.4327	9.77498	5.02165	6.49799	5.85506	24.8219
SCFD1	29.3302	46.6686	38.7912	9.22385	47.8942	15.8138	8.62916	21.8353	17.3414	35.4894	7.84943	16.5065	67.048	77.3765	29.7234	17.2429	38.0817	13.7234	13.3278	11.6869	28.2552	72.8141	24.9083	37.8326	64.8722	29.3554	21.0907	21.0921	46.1619	10.4911	85.7508	28.7388	59.1187	25.2586	14.0439	34.2124	31.8038	25.9919	23.4202	30.5944
HECTD1	51.0563	8.64234	17.823	6.14923	14.5297	26.3563	27.1202	21.2452	20.0796	20.4747	21.5859	34.847	48.3519	7.65262	15.8986	32.9182	36.1776	25.4864	206.581	12.8556	36.7318	16.3996	21.5117	19.8621	12.9744	28.4084	5.06177	48.7299	21.4555	9.32541	18.5793	37.6341	7.80814	26.1006	28.9656	24.4375	39.3362	84.4738	38.0579	15.5858
HNRNPC	2.17261	13.8277	25.1618	4.09949	23.1399	4.21701	6.16369	10.0325	19.1669	5.45991	1.96236	3.66811	7.09162	12.7544	14.5161	2.3513	24.7531	27.4469	9.32945	17.5304	5.65105	7.21582	5.66097	19.8621	20.3884	12.3103	16.0289	2.90925	7.80202	20.9822	170.072	10.9481	3.34634	12.6293	4.38873	51.3187	18.4127	6.49799	2.92753	5.77253
AGO1	196.621	37.1621	8.38728	14.3482	12.3772	53.7669	4.93095	9.44231	2.73812	4.09493	9.81178	3.66811	7.09162	3.40116	6.91242	11.7565	9.52042	3.92098	6.66389	7.01214	4.23829	6.55983	18.1151	7.56653	50.971	5.68169	7.59266	21.0921	7.15185	6.99406	17.1502	6.84256	7.80814	64.8304	23.6991	37.8781	9.20635	8.12248	34.1545	13.8541
CLSPN	21.7261	7.7781	25.1618	2.04974	2.69069	6.32552	7.39642	11.2127	37.421	4.09493	17.6612	11.0043	23.2089	5.95204	15.8986	12.5403	3.80817	19.6049	2.66556	1.16869	5.65105	5.90385	21.5117	15.1331	4.63373	66.2864	14.3417	12.3643	14.3037	1.16568	21.4377	2.73703	1.11545	8.41954	27.2101	2.44375	9.20635	42.2369	8.78259	4.61803
LRRFIP2	20.6398	25.0628	1.04841	2.04974	10.7627	170.789	6.16369	7.08173	9.12707	66.8839	143.252	51.3535	8.381	14.4549	24.8847	7.05391	5.71225	21.5654	9.32945	9.34952	84.7657	11.8077	2.26439	6.62071	1.85349	53.976	18.5598	3.63656	42.9111	8.15973	61.4547	11.6324	32.348	10.1034	7.02197	10.9969	8.36941	21.9307	8.78259	80.8155
HDAC6	11.9493	21.6058	38.7912	24.5969	18.8348	48.4957	13.5601	5.3113	7.30166	6.82488	17.6612	14.6724	9.0257	12.7544	7.60366	13.324	7.61634	5.88147	5.33111	9.34952	9.88933	21.6474	21.5117	75.6653	31.5093	3.78779	8.43629	5.09119	28.6074	4.6627	4.28754	16.4222	6.69269	15.9971	15.7994	10.9969	15.0649	37.3634	13.6618	4.04077
CBX5	5.43152	2.5927	45.0816	43.0446	11.839	1.05425	23.422	2.95072	40.1591	71.6613	25.5106	16.5065	13.5385	17.0058	2.07373	10.189	22.849	3.92098	14.6606	2.33738	43.7956	38.047	23.7761	34.0494	7.41396	10.4164	65.803	2.18194	7.80202	4.6627	8.57508	17.1064	15.6163	7.57758	34.2321	4.88749	49.3795	8.93473	3.90337	7.50429
SUCO	7.60413	16.4204	23.065	8.19898	12.3772	8.43403	8.62916	2.95072	1.82541	4.77742	19.6236	1.83405	8.381	10.2035	12.4424	13.324	11.4245	13.7234	2.66556	7.01214	11.3021	10.4957	2.26439	1.89163	32.4361	8.52253	3.37451	2.18194	16.2542	24.4792	7.1459	15.7379	21.1935	9.26149	5.26648	3.66562	10.8802	14.6205	5.85506	12.6996
MAP3K1	4.34522	6.04964	14.6777	2.04974	15.606	7.37977	51.775	12.9832	3.65083	6.82488	3.92471	5.50216	10.9598	8.50291	3.45621	14.1078	11.4245	3.92098	6.66389	10.5182	7.06381	12.4637	7.92536	30.2661	19.4617	5.68169	21.9343	16.0009	27.9572	4.6627	8.57508	11.6324	10.039	1.68391	9.65521	15.8843	3.34777	4.87349	6.8309	13.2768
NUP188	3.25891	38.0263	1.04841	6.14923	1.07627	28.4648	4.93095	8.85217	29.2066	7.50737	58.8707	33.013	7.09162	7.65262	3.45621	3.13507	64.7389	11.7629	7.99667	61.9406	57.9232	30.1752	2.26439	10.404	4.63373	4.73474	3.37451	6.54581	9.75252	12.8224	27.1544	6.84256	8.92358	10.1034	55.298	6.10936	1.67388	4.87349	32.2028	23.6674
TDRD1	8.69043	8.64234	2.09682	8.19898	25.2925	6.32552	16.0256	3.54087	6.38895	6.1424	9.81178	1.83405	34.1687	4.25145	7.60366	4.7026	24.7531	1.96049	1.33278	12.8556	12.7149	9.18377	6.79317	5.6749	4.63373	4.73474	15.1853	5.09119	11.703	1.16568	8.57508	26.0017	12.2699	16.8391	7.02197	8.55311	4.18471	14.6205	9.75843	9.23605
WAC	19.5535	7.7781	13.6293	28.6964	39.284	9.48828	11.0946	10.0325	16.4287	8.18986	5.88707	20.1746	18.6961	5.95204	4.14745	8.62144	7.61634	3.92098	33.3195	3.50607	5.65105	4.59188	4.52878	1.89163	6.48722	14.2042	6.74903	16.7282	12.3532	2.33135	25.7252	32.1601	15.6163	13.4713	12.2884	9.77498	5.02165	5.68574	31.227	8.08155
HIVEP1	11.9493	17.2847	9.43569	36.8954	17.7585	11.5968	12.3274	6.49159	35.5956	4.77742	15.6989	45.8513	154.726	6.80233	12.4424	20.378	11.4245	1.96049	5.33111	38.5668	67.8126	34.1111	7.92536	3.78326	49.1175	3.78779	18.5598	7.27312	19.505	8.15973	5.71672	4.7898	18.9626	40.4138	14.9217	41.5437	19.2496	6.49799	14.6377	43.8712
SRPK1	1.0863	8.64234	7.33887	3.07462	11.3009	22.1393	3.69821	5.3113	1.82541	17.0622	9.81178	3.66811	8.381	23.8081	4.83869	13.324	1.90408	11.7629	19.9917	16.3617	15.5404	3.27992	4.52878	18.9163	12.9744	42.6127	16.8726	3.63656	15.604	2.33135	4.28754	1.36851	1.11545	7.57758	14.0439	2.44375	19.2496	8.93473	19.5169	8.08155
ITPR3	8.69043	14.692	4.19364	6.14923	11.3009	7.37977	14.7928	30.6875	5.47624	9.55484	5.88707	12.8384	3.86816	13.6047	24.1935	14.8916	17.1368	15.6839	15.9933	5.84345	12.7149	29.5192	14.7185	12.2956	4.63373	14.2042	21.0907	16.0009	6.50168	13.9881	27.1544	15.7379	5.57724	8.41954	23.6991	14.6625	10.8802	8.93473	13.6618	5.19528
DSP	17.3809	8.64234	13.6293	17.4228	9.68647	18.9766	8.62916	7.08173	49.2862	21.1571	49.0589	12.8384	34.1687	3.40116	40.7833	13.324	91.3961	7.84196	2.66556	16.3617	7.06381	9.83975	33.9658	5.6749	15.7547	24.6207	31.2143	5.8185	14.9539	34.9703	21.4377	13.0009	42.387	405.822	32.4766	10.9969	33.4777	18.6817	17.5652	27.7082
SYDE2	4.34522	1.72847	5.24205	33.8208	5.91951	4.21701	1.23274	1.77043	1.82541	4.09493	5.88707	3.66811	11.6045	4.25145	3.45621	5.48637	22.849	13.7234	2.66556	10.5182	12.7149	3.9359	1.13219	1.89163	1.85349	11.3634	2.53089	1.45462	5.20135	3.49703	1.42918	23.949	1.11545	7.57758	10.533	2.44375	4.18471	4.87349	33.1787	5.19528
PCSK5	15.2083	10.3708	18.8714	13.3233	5.91951	16.8681	14.7928	12.9832	8.21437	4.09493	72.6072	16.5065	7.09162	5.10174	6.91242	12.5403	13.3286	9.80245	3.99833	10.5182	14.1276	14.4316	6.79317	18.9163	6.48722	14.2042	4.21814	23.274	3.25084	48.9584	8.57508	4.10554	14.5008	19.3649	7.89972	34.2124	19.2496	48.7349	62.454	32.3262
ABLIM1	265.058	2.5927	3.14523	14.3482	16.6823	3.16276	24.6547	126.881	10.0398	12.2848	9.81178	7.33621	9.0257	85.8794	8.98615	5.48637	17.1368	54.8937	5.33111	18.699	18.3659	4.59188	21.5117	77.5569	2.78024	14.2042	37.9633	5.8185	4.55118	16.3195	22.8669	18.4749	113.776	78.3017	78.1194	4.88749	34.3146	34.9267	17.5652	8.08155
ERMP1	8.69043	10.3708	4.19364	8.19898	8.07206	6.32552	7.39642	8.85217	17.3414	4.77742	11.7741	1.83405	14.8279	5.10174	38.0183	42.3234	7.61634	9.80245	5.33111	21.0364	4.23829	9.18377	3.39658	6.62071	3.70698	24.6207	5.9054	3.63656	5.85151	8.15973	4.28754	13.6851	18.9626	4.20977	7.89972	3.66562	8.36941	7.31023	38.0579	23.6674
NRP1	14.122	6.91387	2.09682	3.07462	18.8348	4.21701	2.46547	14.7536	14.6033	13.6498	1.96236	3.66811	18.6961	4.25145	20.7373	3.91884	47.6021	9.80245	5.33111	68.9527	8.47657	9.18377	4.52878	41.6159	3.70698	1.8939	26.1525	61.0942	3.25084	22.1478	8.57508	7.52682	4.46179	102.718	4.38873	81.8655	1.67388	4.87349	10.7343	24.2446
MACROH2A2	5.43152	23.3343	5.24205	36.8954	3.76696	7.37977	7.39642	11.2127	9.12707	19.1097	29.4354	12.8384	10.9598	28.0596	2.76497	7.83767	41.8899	19.6049	11.995	7.01214	194.961	1.31197	3.39658	4.72908	5.56047	18.939	34.5888	12.3643	6.50168	220.313	18.5793	10.2638	22.309	19.3649	21.9437	29.3249	64.4445	4.06124	154.183	57.7253
MAST3	27.1576	68.2745	2571.75	11.2736	12.9153	36.8989	22.1893	10.6226	5.47624	8.87235	9.81178	60.5237	1.93408	34.0116	8.2949	8.62144	3.80817	15.6839	14.6606	267.63	9.88933	36.7351	18.1151	4.72908	7.41396	35.0371	13.4981	5.8185	67.6175	73.4376	5.71672	26.686	8.92358	3.36782	19.3104	3.66562	53.5642	163.262	119.053	14.4313
MYO9B	22.8124	8.64234	12.5809	10.2487	31.212	10.5425	17.2583	16.524	4.56354	36.8544	62.7954	89.8686	3.22346	54.4186	8.2949	22.7293	19.0408	43.1308	5.33111	35.0607	40.9701	87.2458	15.8507	13.2414	18.5349	108.899	26.9961	23.274	14.9539	22.1478	30.0128	115.639	26.7707	12.6293	6.14422	8.55311	10.0433	108.029	161.99	4.04077
CATSPERG	1.0863	8.64234	26.2102	11.2736	5.38137	40.0616	22.1893	12.393	10.0398	6.1424	1.96236	9.17026	12.8939	10.2035	15.8986	20.378	49.5062	1.96049	49.3128	5.84345	33.9063	34.1111	5.66097	3.78326	15.7547	21.7798	1.68726	20.3647	8.45219	11.6568	15.721	21.8962	16.7317	11.7874	28.0879	1.22187	3.34777	13.8082	22.4444	49.6438
CIRBP	39.107	8.64234	7.33887	8.19898	6.45765	28.4648	380.916	5.3113	13.6906	25.2521	7.84943	60.5237	42.5497	20.407	16.5898	487.503	9.52042	11.7629	22.6572	23.3738	4.23829	7.8718	20.3795	11.3498	6.48722	19.8859	15.1853	8.72775	9.10235	11.6568	12.8626	2.73703	3.34634	5.89368	8.77746	13.4406	10.8802	64.9799	37.082	8.08155
MKNK2	22.8124	43.2117	3.14523	6.14923	16.1441	21.0851	19.7238	14.7536	6.38895	14.3323	3.92471	38.5151	2.57877	27.2093	31.1059	7.83767	17.1368	39.2098	35.985	15.193	5.65105	11.8077	47.5522	12.2956	9.26746	9.46948	23.6216	24.7286	10.4027	15.1538	7.1459	18.4749	4.46179	10.1034	6.14422	21.9937	6.69553	16.245	14.6377	6.34979
CRKL	5.43152	3.45694	4.19364	8.19898	61.3477	6.32552	6.16369	4.72116	20.9923	3.41244	11.7741	1.83405	10.9598	2.55087	2.76497	3.91884	17.1368	7.84196	11.995	21.0364	4.23829	5.24787	1.13219	5.6749	2.78024	3.78779	5.9054	2.90925	7.15185	4.6627	5.71672	9.57959	8.92358	3.36782	5.26648	2.44375	6.69553	10.5592	1.95169	8.08155
CECR2	45.6248	11.235	4.19364	45.0944	9.14833	13.7053	11.0946	46.0313	6.38895	3.41244	19.6236	16.5065	32.2346	17.0058	33.8709	14.1078	49.5062	37.2493	3.99833	10.5182	12.7149	61.6624	16.9829	20.808	2.78024	15.1512	37.1197	15.2736	5.20135	9.32541	12.8626	28.7388	10.039	10.1034	7.89972	28.1031	6.69553	8.12248	9.75843	162.785
CABIN1	31.5028	3.45694	2.09682	30.7462	41.9747	33.7361	16.0256	17.7043	22.8177	22.5221	1.96236	20.1746	4.51285	4.25145	32.4884	13.324	11.4245	9.80245	39.9833	25.7112	22.6042	19.6795	5.66097	15.1331	55.6047	35.984	26.9961	42.9114	9.10235	5.82838	31.442	1.36851	1.11545	3.36782	1.75549	86.753	14.228	11.3715	55.6231	7.50429
PPIL2	5.43152	19.0131	4.19364	31.771	5.91951	11.5968	9.8619	4.72116	13.6906	5.45991	11.7741	1.83405	13.5385	342.667	6.22118	17.2429	38.0817	29.4074	10.6622	1.16869	14.1276	2098.49	9.05756	6.62071	4.63373	8.52253	26.9961	7.27312	799.707	476.762	2343.86	2.05277	3.34634	12.6293	329.155	13.4406	4.18471	4.87349	5.85506	5.19528
CYTH4	6.51783	23.3343	634.288	8.19898	12.3772	17.9223	17.2583	16.524	5.47624	16.3797	1.96236	5.50216	4.51285	4.25145	13.8248	39.9721	3.80817	266.627	10.6622	15.193	2.82552	1.31197	4.52878	41.6159	25.0221	8.52253	7.59266	16.7282	22.1057	16.3195	8.57508	5.47405	15.6163	6.73563	15.7994	7.33124	9.20635	29.2409	151.256	11.5451
HPS4	22.8124	5.1854	15.7261	4.09949	5.38137	11.5968	8.62916	5.90145	14.6033	10.2373	310.052	34.847	11.6045	17.8561	8.98615	11.7565	15.2327	5.88147	19.9917	17.5304	5.65105	19.0235	19.2473	12.2956	13.9012	14.2042	16.0289	22.5467	24.0562	3.49703	20.0085	41.7396	25.6553	7.57758	125.518	4.88749	20.9235	15.4327	6.8309	9.81331
DEPDC5	26.0713	3.45694	6.29046	306.437	167.361	8.43403	3.69821	15.9339	20.0796	3.41244	23.5483	12.8384	9.0257	17.8561	4.14745	38.4046	3.80817	139.195	17.3261	42.0728	48.0339	53.1346	4.52878	34.0494	7.41396	12.3103	31.2143	17.4555	4.55118	4.6627	15.721	15.0536	18.9626	10.1034	18.4327	4.88749	23.4344	46.2981	6.8309	20.7811
DDX17	9.77674	17.2847	6.29046	8.19898	37.6696	10.5425	27.1202	18.2945	7.30166	5.45991	39.2471	5.50216	10.9598	18.7064	10.3686	7.05391	62.8348	11.7629	18.6589	26.8799	11.3021	23.6154	15.8507	6.62071	8.34071	57.7638	21.0907	9.45506	25.3566	23.3135	35.7295	16.4222	4.46179	4.20977	21.0659	20.7718	22.5974	8.12248	17.5652	7.50429
TCF20	6.51783	2.5927	30.4039	7.17411	23.678	8.43403	4.93095	5.3113	7.30166	2.04747	17.6612	11.0043	3.86816	20.407	30.4146	8.62144	3.80817	27.4469	7.99667	9.34952	28.2552	24.2714	55.4775	8.51234	3.70698	70.0742	57.3667	5.8185	5.20135	3.49703	7.1459	2.05277	6.69269	8.41954	7.89972	3.66562	32.6407	150.266	32.2028	5.77253
PACSIN2	2.17261	5.1854	14.6777	39.97	3.22882	10.5425	11.0946	2.36058	5.47624	15.0147	7.84943	1.83405	5.80223	2.55087	6.22118	5.48637	7.61634	13.7234	23.99	4.67476	1.41276	8.52778	16.9829	15.1331	20.3884	4.73474	3.37451	2.18194	4.55118	13.9881	27.1544	7.52682	13.3854	4.20977	14.9217	6.10936	22.5974	4.87349	10.7343	3.46352
RPL3	4.34522	41.4832	65.0014	25.6218	488.091	15.8138	167.652	82.6202	236.391	320.087	7.84943	25.6767	159.884	147.1	766.587	126.187	22.849	13.7234	50.6456	47.9163	26.8425	44.6069	45.2878	157.951	611.652	5.68169	168.726	35.6383	1.9505	3.49703	61.4547	50.635	1.11545	84.1954	121.129	195.5	144.791	46.2981	54.6472	6.34979
MYH9	22.8124	57.0394	15.7261	35.8705	41.4366	149.704	99.8517	15.9339	19.1669	30.712	41.2095	289.78	16.1173	13.6047	96.7739	63.4852	85.6838	43.1308	42.6489	56.0971	194.961	72.1582	41.8912	68.0988	80.6269	55.8699	52.305	36.3656	95.5747	41.9643	50.0213	78.0052	12.2699	37.8879	57.9312	37.8781	33.4777	15.4327	28.2995	25.9764
CACNA1I	11.9493	29.384	6.29046	23.5721	15.606	25.3021	18.4911	12.9832	10.9525	84.6286	60.8331	25.6767	17.4067	1009.3	30.4146	7.83767	39.9858	17.6444	86.6306	32.7233	4814.69	1349.36	26.0405	10.404	46.3373	10.4164	5.06177	8.72775	14.3037	12.8224	20.0085	14.3694	8.92358	27.7845	9.65521	35.4343	16.7388	4.06124	30.2511	8.08155
TNRC6B	10.863	12.0993	3.14523	134.258	8.6102	13.7053	13.5601	17.1142	52.0243	9.55484	11.7741	5.50216	9.67039	8.50291	10.3686	50.9449	30.4654	5.88147	50.6456	12.8556	8.47657	61.0064	11.3219	11.3498	12.9744	82.3845	8.43629	6.54581	42.2609	278.597	4.28754	45.8452	29.0016	8.41954	5.26648	72.0905	10.0433	41.4247	24.3961	147.2
CSF2RB	9.77674	12.0993	18.8714	64.567	31.7501	11.5968	46.844	12.9832	6.38895	21.1571	9.81178	5.50216	4.51285	15.3052	25.576	18.0267	7.61634	21.5654	18.6589	15.193	9.88933	14.4316	21.5117	10.404	71.3594	6.62864	12.6544	8.00044	33.1586	32.6389	5.71672	45.8452	13.3854	10.1034	20.1882	10.9969	25.9452	16.245	4.87922	4.04077
EP300	627.884	18.1489	4.19364	40.9949	22.6018	18.9766	8.62916	17.1142	10.9525	55.2816	88.3061	14.6724	11.6045	6670.53	54.6081	6.27014	36.1776	3.92098	26.6556	97.0013	5.65105	27.5513	33.9658	52.9657	76.9199	12.3103	21.9343	2.90925	4.55118	10.4911	25.7252	6.15831	7.80814	506.856	22.8214	65.9811	4.18471	12.1837	16.5893	25.9764
ZC3H7B	1.0863	7.7781	6.29046	14.3482	1.07627	48.4957	6.16369	9.44231	10.9525	17.0622	13.7365	12.8384	3.86816	7.65262	8.98615	4.7026	11.4245	5.88147	17.3261	4.67476	18.3659	7.8718	6.79317	71.882	1.85349	7.57559	18.5598	8.72775	6.50168	6.99406	4.28754	2.05277	6.69269	4.20977	21.0659	18.3281	5.02165	49.5471	8.78259	4.61803
ACO2	5.43152	3.45694	12.5809	12.2985	1.07627	5.27127	1.23274	17.1142	29.2066	2.04747	3.92471	7.33621	9.67039	6.80233	4.83869	12.5403	13.3286	13.7234	7.99667	15.193	15.5404	9.18377	29.4371	20.808	5.56047	21.7798	5.06177	5.09119	26.6569	3.49703	14.2918	9.57959	8.92358	3.36782	39.4986	9.77498	15.0649	4.06124	10.7343	4.61803
BRD1	4.34522	2.5927	4.19364	25.6218	5.91951	64.3095	3.69821	7.67188	17.3414	2.04747	41.2095	7.33621	8.381	4.25145	11.0599	3.13507	51.4103	1.96049	21.3245	4.67476	2.82552	8.52778	39.6268	36.8868	12.9744	2.84084	37.1197	15.2736	2.60067	17.4851	11.4334	4.10554	32.348	4.20977	15.7994	3.66562	4.18471	8.12248	40.0096	8.08155
ZBED4	5.43152	12.9635	13.6293	5.12436	1.07627	4.21701	7.39642	8.85217	3.65083	6.1424	5.88707	5.50216	6.44693	3.40116	9.67739	2.3513	3.80817	1.96049	7.99667	4.67476	12.7149	10.4957	5.66097	11.3498	7.41396	7.57559	3.37451	5.09119	6.50168	3.49703	4.28754	3.42128	4.46179	13.4713	3.51098	2.44375	5.85859	8.93473	4.87922	6.92704
RBM23	9.77674	150.377	53.4689	57.3929	24.7543	11.5968	57.9387	1.77043	8.21437	92.1359	3.92471	1.83405	19.3408	27.2093	39.4008	8.62144	1.90408	17.6444	2.66556	1.16869	19.7787	55.1026	122.277	2.83745	126.964	235.79	32.9015	26.9106	15.604	1.16568	114.334	18.4749	105.968	20.2069	5.26648	2.44375	28.456	88.535	89.7776	87.1652
NIN	3.25891	31.1124	61.8562	87.1142	19.3729	49.5499	62.8696	28.9171	24.6431	86.676	27.473	31.1789	39.3262	46.766	51.8431	27.4319	22.849	35.2888	6.66389	14.0243	132.8	45.2628	92.8399	39.7243	25.0221	12.3103	11.8108	53.0938	98.8256	60.6152	7.1459	25.3175	21.1935	74.9339	29.8434	167.397	97.0852	30.8654	10.7343	19.6266
TRIM9	7.60413	12.9635	4.19364	47.1441	11.839	34.7904	4.93095	8.85217	3.65083	6.82488	17.6612	18.3405	5.80223	22.1076	18.6635	24.2968	7.61634	21.5654	51.9784	10.5182	26.8425	10.4957	9.05756	4.72908	5.56047	18.939	15.1853	19.6374	2.60067	2.33135	50.0213	69.1099	10.039	9.26149	21.0659	42.7655	10.8802	9.74698	16.5893	18.4721
DDHD1	55.4015	11.235	10.4841	11.2736	20.9874	5.27127	28.353	47.2116	4.56354	17.0622	5.88707	40.3492	10.3151	8.50291	34.5621	5.48637	11.4245	52.9332	9.32945	52.5911	73.4636	24.2714	39.6268	8.51234	41.7036	2.84084	36.276	33.4564	31.2081	66.4435	1.42918	44.4767	14.5008	35.3621	6.14422	3.66562	37.6624	7.31023	10.7343	20.2039
ATP6V1D	1.0863	11.235	10.4841	18.4477	37.1315	3.16276	29.5857	39.5397	14.6033	43.6793	21.5859	1.83405	12.8939	52.718	88.479	6.27014	13.3286	3.92098	10.6622	10.5182	22.6042	17.7115	33.9658	337.656	304.899	161.928	169.569	35.6383	5.20135	13.9881	31.442	22.5805	12.2699	57.2529	18.4327	36.6562	5.85859	29.2409	26.3478	14.4313
KIAA0586	7.60413	23.3343	7.33887	15.3731	30.1357	35.8446	13.5601	20.6551	6.38895	24.5696	35.3224	18.3405	10.9598	5.95204	82.949	12.5403	7.61634	154.879	17.3261	22.2051	24.017	16.3996	4.52878	7.56653	19.4617	2.84084	21.0907	98.1872	6.50168	10.4911	25.7252	13.0009	4.46179	33.6782	34.2321	9.77498	5.02165	7.31023	37.082	28.8627
DAAM1	1.0863	2.5927	8.38728	2.04974	15.606	7.37977	22.1893	5.90145	3.65083	14.3323	9.81178	9.17026	70.2715	9.3532	62.2118	13.324	32.3694	1.96049	2.66556	9.34952	110.195	22.3034	11.3219	7.56653	1.85349	25.5676	32.9015	13.0916	19.505	1.16568	4.28754	3.42128	22.309	64.8304	10.533	3.66562	21.7605	15.4327	9.75843	10.3906
SPTLC2	1.0863	8.64234	6.29046	24.5969	22.0636	9.48828	18.4911	4.72116	5.47624	2.04747	17.6612	9.17026	9.0257	7.65262	11.7511	20.378	1.90408	50.9728	7.99667	8.18083	55.0977	16.3996	5.66097	8.51234	12.9744	25.5676	16.0289	9.45506	9.10235	13.9881	1.42918	10.2638	1.11545	5.89368	21.0659	1.22187	15.0649	9.74698	7.80675	7.50429
ITPK1	8.69043	12.9635	2.09682	29.7213	50.0468	12.651	8.62916	6.49159	16.4287	5.45991	52.9836	60.5237	21.9195	25.5087	33.8709	6.27014	28.5613	17.6444	30.6539	15.193	26.8425	9.83975	13.5863	6.62071	25.0221	15.1512	304.55	1.45462	29.2576	71.1062	44.3046	29.423	5.57724	33.6782	14.0439	9.77498	18.4127	22.7429	18.541	19.6266
PPM1A	9.77674	19.0131	8.38728	4.09949	12.9153	10.5425	7.39642	23.0156	10.9525	27.982	3.92471	14.6724	6.44693	9.3532	15.8986	11.7565	41.8899	3.92098	6.66389	14.0243	7.06381	55.7586	3.39658	17.9705	30.5826	7.57559	6.74903	10.9097	13.6535	15.1538	14.2918	25.3175	8.92358	5.05172	35.1098	8.55311	8.36941	7.31023	4.87922	21.9356
SUSD6	1.0863	23.3343	10.4841	3.07462	6.45765	2.10851	56.7059	36.589	9.12707	8.18986	27.473	5.50216	5.80223	28.9099	24.1935	8.62144	5.71225	62.7357	5.33111	23.3738	1.41276	3.27992	54.3453	21.7538	102.869	8.52253	28.6834	2.90925	51.3633	55.9525	2.85836	21.212	58.0033	2.52586	3.51098	4.88749	61.0967	5.68574	37.082	2.30901
SRSF5	28.2439	12.0993	24.1134	10.2487	47.3561	15.8138	3.69821	1.77043	22.8177	6.1424	13.7365	3.66811	8.381	11.0538	6.91242	40.7559	36.1776	7.84196	5.33111	9.34952	5.65105	11.8077	12.4541	3.78326	2.78024	6.62864	30.3706	45.0934	11.0529	1.16568	17.1502	7.52682	12.2699	15.1552	18.4327	8.55311	6.69553	12.996	24.3961	13.2768
EIF5	13.0357	6.91387	7.33887	7.17411	61.8858	1.05425	34.5166	7.67188	27.3812	10.9198	13.7365	9.17026	16.762	9.3532	1.38248	3.13507	5.71225	33.3283	2.66556	2.33738	16.9531	26.2393	11.3219	17.9705	25.9489	11.3634	2.53089	21.0921	12.3532	22.1478	42.8754	10.2638	43.5025	5.05172	1.75549	4.88749	11.7172	10.5592	1.95169	5.77253
SLC8A3	6.51783	15.5562	4.19364	18.4477	4.3051	6.32552	7.39642	6.49159	6.38895	27.2995	23.5483	22.0086	7.73631	30.6105	6.22118	7.05391	20.9449	43.1308	13.3278	71.2901	46.6211	18.3675	10.1898	33.1036	16.6814	5.68169	16.8726	24.7286	11.0529	4.6627	15.721	26.0017	52.426	27.7845	11.4107	35.4343	7.53247	37.3634	16.5893	30.5944
DICER1	4.34522	14.692	11.5325	10.2487	12.3772	28.4648	62.8696	71.4075	24.6431	24.5696	25.5106	25.6767	36.1028	38.2631	33.1796	32.9182	5.71225	25.4864	30.6539	5.84345	18.3659	31.4872	7.92536	9.45816	46.3373	23.6737	41.3378	23.274	65.667	79.266	10.0043	53.372	12.2699	21.8908	67.5865	6.10936	38.4993	17.0572	7.80675	22.5129
PCNX1	42.3659	6.04964	5.24205	30.7462	54.3519	43.2244	14.7928	15.9339	20.0796	4.77742	51.0213	3.66811	100.572	28.9099	38.7095	34.4858	17.1368	3.92098	23.99	35.0607	289.616	19.6795	21.5117	17.9705	59.3117	21.7798	5.9054	34.911	11.703	13.9881	65.7423	38.3184	16.7317	58.9368	9.65521	13.4406	10.0433	15.4327	80.995	53.6846
VRK1	28.2439	27.6555	13.6293	26.6467	18.2967	29.5191	8.62916	74.3582	73.9293	40.2668	21.5859	47.6854	67.048	9.3532	16.5898	43.1072	41.8899	5.88147	34.6522	37.3981	57.9232	41.9829	35.098	34.0494	11.1209	53.0291	700.212	28.3652	46.8121	16.3195	14.2918	32.1601	27.8862	29.4684	28.9656	32.9906	20.9235	18.6817	23.4202	80.8155
RPS6KA5	17.3809	9.50657	12.5809	47.1441	245.391	242.478	64.1023	8.26202	28.2939	7.50737	15.6989	22.0086	39.3262	472.762	4.14745	97.9709	13.3286	70.5777	110.621	3.50607	16.9531	22.3034	15.8507	7.56653	26.8756	101.323	33.7451	20.3647	21.4555	263.443	10.0043	38.3184	10.039	66.5144	23.6991	17.1062	25.1082	6.49799	24.3961	14.4313
ACIN1	5.43152	11.235	23.065	1.02487	17.7585	17.9223	4.93095	11.2127	8.21437	12.9673	5.88707	38.5151	14.1832	11.9041	11.7511	10.189	17.1368	5.88147	19.9917	12.8556	38.1446	37.391	4.52878	12.2956	6.48722	32.1962	19.4035	8.00044	3.90101	6.99406	5.71672	1.36851	4.46179	8.41954	2.63324	17.1062	12.5541	8.12248	8.78259	13.2768
CHD8	15.2083	24.1985	14.6777	17.4228	17.2204	14.7595	35.7494	11.8029	60.2387	30.0295	15.6989	58.6897	49.6413	15.3052	41.4745	30.5669	22.849	5.88147	34.6522	23.3738	18.3659	18.3675	22.6439	6.62071	39.8501	36.931	39.6505	13.0916	14.3037	66.4435	31.442	24.6332	36.8098	41.2557	42.1318	17.1062	65.2814	18.6817	25.3719	50.7983
NFKBIA	9.77674	18.1489	28.3071	20.4974	43.051	15.8138	77.6625	11.8029	18.2541	33.4419	56.9083	5.50216	3.86816	78.2267	17.281	9.40521	22.849	19.6049	33.3195	26.8799	4.23829	1.31197	54.3453	11.3498	65.7989	3.78779	13.4981	15.2736	51.3633	30.3076	2.85836	21.212	18.9626	42.9396	9.65521	7.33124	51.8904	4.87349	1.95169	3.46352
NINL	28.2439	15.5562	8.38728	5.12436	8.07206	2.10851	12.3274	24.1959	8.21437	18.4272	25.5106	36.6811	23.8536	41.6642	63.5943	7.83767	5.71225	62.7357	5.33111	120.375	14.1276	8.52778	33.9658	34.0494	31.5093	58.7108	11.8108	23.274	20.8054	27.9762	210.089	17.1064	7.80814	10.9454	4.38873	87.9748	41.8471	6.49799	11.7101	2.88627
ZMYND8	7.60413	3.45694	7.33887	9.22385	10.2246	9.48828	6.16369	9.44231	20.9923	4.09493	5.88707	11.0043	194.697	4.25145	6.91242	32.1345	9.52042	1.96049	5.33111	15.193	9.88933	8.52778	6.79317	9.45816	5.56047	34.0901	10.1235	2.18194	6.50168	3.49703	5.71672	4.7898	3.34634	5.05172	4.38873	80.6436	5.85859	32.4899	11.7101	19.6266
NFATC2	6.51783	5.1854	2.09682	9.22385	4.3051	46.3872	7.39642	33.0481	1.82541	25.2521	68.6825	9.17026	1.28939	5.10174	10.3686	12.5403	47.6021	3.92098	41.3161	4.67476	7.06381	4.59188	247.951	2.83745	5.56047	29.3554	5.9054	41.4568	1.9505	13.9881	10.0043	14.3694	10.039	7.57758	2.63324	25.6593	2.51082	8.12248	5.85506	10.9678
STK4	24.985	123.585	3.14523	12.2985	23.1399	14.7595	16.0256	32.4579	23.7304	9.55484	17.6612	56.8556	9.0257	11.9041	29.0322	10.9727	11.4245	13.7234	30.6539	4.67476	40.9701	23.6154	7.92536	15.1331	8.34071	56.8169	30.3706	16.0009	21.4555	34.9703	8.57508	39.6869	5.57724	11.7874	6.14422	17.1062	25.9452	12.996	21.4686	5.77253
DNAJC5	139.047	687.066	1132.28	558.555	3086.22	722.164	2951.17	427.855	805.921	1906.87	45.1342	53.1875	147.635	753.358	1032.02	525.124	599.787	721.46	742.357	400.861	197.787	299.784	661.202	1500.06	1139.9	151.512	572.824	326.563	1418.02	915.056	237.244	2218.36	523.145	149.868	231.725	524.183	641.934	432.116	56.5989	136.232
CTSZ	7.60413	14.692	8.38728	31.771	13.9916	12.651	120.808	15.3438	12.7779	17.0622	5.88707	5.50216	3.86816	14.4549	28.3409	15.6753	41.8899	52.9332	6.66389	63.1093	15.5404	38.047	39.6268	21.7538	284.511	5.68169	56.5231	28.3652	63.7165	162.029	10.0043	88.2691	32.348	47.1494	34.2321	39.0999	18.4127	15.4327	12.686	19.0494
DIDO1	16.2946	7.7781	15.7261	6.14923	6.45765	6.32552	12.3274	17.7043	24.6431	13.6498	39.2471	47.6854	10.3151	12.7544	8.98615	5.48637	15.2327	9.80245	25.3228	22.2051	26.8425	13.1197	23.7761	10.404	14.8279	7.57559	14.3417	17.4555	7.80202	9.32541	10.0043	14.3694	13.3854	18.523	122.884	7.33124	11.7172	17.0572	24.3961	6.92704
RASSF2	7.60413	4.32117	12.5809	13.3233	42.5129	9.48828	51.775	18.2945	11.8652	39.5843	3.92471	12.8384	5.15754	9.3532	22.1197	10.9727	17.1368	11.7629	3.99833	11.6869	8.47657	6.55983	26.0405	24.5912	32.4361	5.68169	19.4035	9.45506	33.8087	59.4495	14.2918	58.8461	8.92358	8.41954	13.1662	12.2187	23.4344	10.5592	4.87922	2.88627
CSNK2A1	14.122	19.8774	34.5975	34.8457	13.4534	13.7053	19.7238	37.7692	17.3414	14.3323	19.6236	58.6897	16.1173	8.50291	20.046	10.9727	20.9449	43.1308	13.3278	14.0243	28.2552	23.6154	55.4775	18.9163	12.9744	17.0451	26.1525	36.3656	18.2047	20.9822	37.1587	19.1592	22.309	28.6264	22.8214	32.9906	13.3911	12.1837	35.1304	35.7897
CDS2	45.6248	27.6555	9.43569	9.22385	8.07206	2.10851	8.62916	8.85217	4.56354	25.2521	11.7741	1.83405	24.4983	5.10174	15.2073	65.0527	7.61634	31.3678	3.99833	15.193	5.65105	20.3355	5.66097	5.6749	12.9744	11.3634	8.43629	10.9097	13.6535	3.49703	30.0128	3.42128	3.34634	31.9942	7.89972	4.88749	56.912	26.8042	23.4202	5.77253
FERMT1	2.17261	3.45694	31.4523	6.14923	13.9916	74.852	11.0946	23.0156	6.38895	3.41244	7.84943	9.17026	9.67039	5.10174	3.45621	5.48637	15.2327	66.6567	6.66389	11.6869	7.06381	31.4872	7.92536	5.6749	16.6814	173.292	16.0289	6.54581	3.90101	25.6449	1.42918	4.7898	27.8862	15.9971	7.02197	17.1062	5.85859	8.12248	12.686	12.1223
PLCB4	10.863	16.4204	529.447	5.12436	4.84324	18.9766	2.46547	12.393	51.1116	32.077	7.84943	12.8384	16.1173	11.0538	22.811	8.62144	9.52042	145.076	13.3278	4.67476	7.06381	20.9915	9.05756	11.3498	2.78024	16.0981	10.9672	6.54581	22.7559	11.6568	15.721	13.6851	8.92358	22.7328	32.4766	36.6562	10.0433	17.8695	94.6568	17.3176
HCK	2.17261	20.7416	13.6293	15.3731	28.5213	4.21701	23.422	4.72116	4.56354	3.41244	1.96236	3.66811	1.93408	7.65262	8.2949	10.189	7.61634	9.80245	11.995	8.18083	5.65105	2.62393	27.1727	11.3498	57.4582	2.84084	5.06177	3.63656	32.5084	36.136	4.28754	26.686	10.039	3.36782	7.89972	20.7718	24.2713	8.93473	1.95169	1.15451
KIF3B	3.25891	3.45694	11.5325	10.2487	4.3051	12.651	8.62916	2.36058	66.6276	2.04747	9.81178	11.0043	5.15754	3.40116	7.60366	8.62144	7.61634	5.88147	1.33278	7.01214	16.9531	4.59188	3.39658	9.45816	4.63373	1.8939	5.9054	2.90925	3.25084	4.6627	4.28754	1.36851	10.039	4.20977	7.89972	4.88749	3.34777	6.49799	5.85506	8.6588
NOP56	31.5028	31.9767	30.4039	42.0198	22.0636	64.3095	35.7494	10.0325	25.5558	63.4714	15.6989	23.8427	49.6413	29.7602	64.9767	21.1617	32.3694	43.1308	19.9917	43.2415	39.5573	34.7671	28.3049	38.7785	74.1396	89.0131	52.305	40.7295	22.7559	39.633	87.18	20.5277	32.348	20.2069	16.6772	34.2124	30.9668	20.3062	12.686	23.6674
JAG1	3.25891	3.45694	1.04841	77.8903	12.3772	5.27127	1.23274	8.85217	89.4453	4.77742	56.9083	7.33621	16.1173	11.9041	8.98615	64.2689	15.2327	49.0123	5.33111	7.01214	5.65105	5.24787	13.5863	9.45816	17.6082	17.0451	3.37451	9.45506	29.2576	18.6508	1.42918	9.57959	23.4244	13.4713	6.14422	1.22187	1.67388	8.12248	8.78259	4.61803
ZNF516	4.34522	4.32117	7.33887	8.19898	89.8689	9.48828	32.0512	8.26202	5.47624	60.059	1.96236	3.66811	4.51285	21.2573	26.2672	57.215	1.90408	9.80245	5.33111	9.34952	5.65105	10.4957	4.52878	14.1872	12.9744	15.1512	8.43629	7.27312	14.3037	38.4673	5.71672	12.3166	16.7317	8.41954	7.89972	8.55311	9.20635	19.494	47.8163	2.88627
LPIN2	1.0863	60.4964	3.14523	175.253	16.1441	21.0851	6.16369	7.08173	13.6906	6.1424	1.96236	232.925	8.381	6.80233	241.243	18.0267	300.845	88.2221	5.33111	11.6869	25.4297	13.1197	151.714	14.1872	11.1209	13.2573	1.68726	23.274	3.25084	3.49703	27.1544	10.9481	116.007	10.1034	3.51098	6.10936	18.4127	22.7429	151.256	5.19528
SMCHD1	5.43152	156.426	44.0332	35.8705	77.4918	51.6584	60.4041	29.5072	54.7624	61.424	25.5106	47.6854	59.3117	46.766	64.2855	47.8098	55.2185	33.3283	29.3211	37.3981	66.3998	61.6624	14.7185	32.1577	57.4582	20.8329	26.9961	10.1824	83.2215	123.562	14.2918	104.007	13.3854	20.2069	30.7211	45.2093	52.7273	25.9919	30.2511	47.912
MYOM1	3.25891	700.029	246.376	5.12436	4.84324	59.0382	213.264	47.2116	462.743	48.4567	5.88707	88.0345	104.44	153.903	60.8293	584.691	49.5062	199.97	82.6322	164.785	327.761	497.891	768.76	206.188	27.8024	141.095	320.579	501.846	409.606	5.82838	168.643	5.47405	355.828	800.698	134.295	642.705	56.912	23.5552	273.236	98.1331
ST8SIA5	108.63	21.6058	75.4855	39.97	3.76696	7.37977	22.1893	11.2127	6.38895	1.36498	35.3224	62.3578	23.2089	85.8794	6.22118	41.5397	3.80817	3.92098	65.3061	5.84345	53.685	16.3996	35.098	12.2956	3.70698	19.8859	65.803	25.4559	5.85151	15.1538	20.0085	38.3184	3.34634	19.3649	33.3544	6.10936	9.20635	4.06124	1.95169	101.019
LIPG	3.25891	8.64234	3.14523	16.398	4.84324	1.05425	11.0946	21.2452	19.1669	17.7447	3.92471	9.17026	5.15754	6.80233	2.76497	43.1072	39.9858	62.7357	3.99833	23.3738	73.4636	5.90385	6.79317	21.7538	13.9012	8.52253	8.43629	98.9145	11.0529	3.49703	10.0043	6.84256	32.348	16.8391	3.51098	9.77498	1.67388	23.5552	4.87922	8.08155
LAMA1	17.3809	59.6321	20.9682	24.5969	7.53392	37.9531	2.46547	16.524	23.7304	2.04747	9.81178	7.33621	4.51285	59.5204	162.442	3.91884	43.7939	9.80245	17.3261	35.0607	31.0808	28.2073	7.92536	157.005	15.7547	22.7268	21.9343	15.2736	25.3566	13.9881	17.1502	17.1064	10.039	32.8362	5.26648	3.66562	18.4127	12.996	59.5264	128.727
ANKRD12	16.2946	11.235	48.2268	7.17411	10.2246	4.21701	9.8619	38.9495	45.6354	21.8396	82.419	11.0043	9.0257	2.55087	78.8016	32.1345	1.90408	3.92098	51.9784	109.857	60.7488	24.2714	97.3687	26.4828	73.2129	77.6497	54.8359	48.7299	40.9606	6.99406	50.0213	10.2638	14.5008	38.7299	69.3419	6.10936	70.3031	21.1185	48.7922	49.6438
MXRA5	11.9493	8.64234	3.14523	9.22385	4.84324	11.5968	3.69821	13.5733	9.12707	6.1424	7.84943	9.17026	10.9598	4.25145	5.52994	11.7565	5.71225	9.80245	7.99667	60.7719	25.4297	5.90385	1.13219	3.78326	12.0477	11.3634	2.53089	34.1837	4.55118	3.49703	12.8626	7.52682	6.69269	6.73563	7.89972	7.33124	9.20635	5.68574	17.5652	7.50429
STS	20.6398	7.7781	9.43569	11.2736	5.38137	7.37977	11.0946	7.67188	2.73812	9.55484	23.5483	9.17026	15.4726	5.10174	4.83869	14.1078	1.90408	19.6049	9.32945	8.18083	24.017	6.55983	10.1898	5.6749	16.6814	7.57559	5.06177	8.72775	5.20135	10.4911	5.71672	4.7898	7.80814	5.05172	7.02197	6.10936	25.1082	14.6205	5.85506	17.3176
TBL1X	39.107	12.9635	6.29046	12.2985	9.68647	13.7053	96.1535	15.9339	242.78	8.87235	27.473	5.50216	8.381	8.50291	20.046	7.05391	9.52042	54.8937	10.6622	22.2051	8.47657	32.7992	16.9829	7.56653	14.8279	35.984	85.2065	35.6383	31.2081	11.6568	25.7252	10.9481	12.2699	10.1034	9.65521	31.7687	11.7172	19.494	6.8309	9.81331
POLA1	5.43152	28.5197	18.8714	11.2736	13.4534	580.894	4.93095	13.5733	13.6906	12.2848	5.88707	5.50216	29.0112	19.5567	4.83869	4.7026	11.4245	84.3011	55.9767	7.01214	21.1914	15.0876	10.1898	10.404	8.34071	6.62864	22.778	9.45506	522.735	20.9822	5.71672	36.9499	8.92358	10.1034	7.02197	9.77498	7.53247	10.5592	7.80675	25.9764
MID1	4.34522	11.235	202.343	6.14923	5.91951	26.3563	1.23274	11.2127	18.2541	10.2373	9.81178	3.66811	16.762	7.65262	7.60366	7.83767	3.80817	1.96049	14.6606	8.18083	24.017	13.1197	2.26439	1.89163	6.48722	12.3103	5.06177	31.2744	13.6535	13.9881	24.2961	4.10554	25.6553	4.20977	9.65521	18.3281	72.8139	4.87349	4.87922	17.8949
TLR8	1.0863	11.235	1.04841	7.17411	8.6102	6.32552	18.4911	5.3113	10.9525	15.6972	9.81178	5.50216	6.44693	4.25145	3.45621	6.27014	5.71225	1.96049	2.66556	1.16869	1.41276	9.83975	7.92536	5.6749	10.1942	4.73474	5.9054	3.63656	15.604	5.82838	10.0043	27.3703	2.2309	5.05172	2.63324	8.55311	6.69553	3.24899	7.80675	6.34979
STAG2	14.122	8.64234	50.3237	110.686	13.4534	16.8681	16.0256	7.08173	11.8652	8.87235	7.84943	7.33621	19.9855	5.95204	16.5898	12.5403	24.7531	58.8147	10.6622	4.67476	4.23829	3.9359	10.1898	27.4287	16.6814	13.2573	7.59266	2.90925	18.8549	22.1478	2.85836	23.2647	2.2309	13.4713	6.14422	31.7687	8.36941	17.8695	18.541	13.2768
ATP11C	3.25891	41.4832	4.19364	17.4228	19.3729	4.21701	27.1202	12.393	7.30166	15.6972	3.92471	1.83405	34.8134	14.4549	1.38248	14.1078	13.3286	1.96049	10.6622	8.18083	4.23829	27.5513	1.13219	23.6454	16.6814	9.46948	7.59266	2.18194	5.20135	30.3076	5.71672	4.10554	4.46179	37.046	10.533	6.10936	10.0433	3.24899	1.95169	37.5215
ELF4	10.863	14.692	3.14523	10.2487	12.9153	5.27127	6.16369	6.49159	5.47624	1.36498	5.88707	5.50216	6.44693	4.25145	12.4424	3.13507	1.90408	7.84196	26.6556	9.34952	4.23829	15.7436	4.52878	27.4287	6.48722	7.57559	10.1235	2.90925	5.20135	3.49703	10.0043	4.7898	11.1545	2.52586	2.63324	7.33124	2.51082	3.24899	4.87922	2.88627
FMR1	18.4672	19.8774	5.24205	7.17411	9.68647	14.7595	6.16369	5.90145	1.82541	4.09493	7.84943	5.50216	4.51285	8.50291	13.1336	14.8916	13.3286	1.96049	3.99833	4.67476	7.06381	17.0556	6.79317	8.51234	4.63373	13.2573	12.6544	4.36387	13.6535	3.49703	15.721	22.5805	3.34634	2.52586	9.65521	13.4406	5.85859	2.43674	17.5652	12.1223
CDK16	7.60413	13.8277	3.14523	5.12436	15.0678	153.921	12.3274	5.90145	4.56354	6.82488	9.81178	11.0043	10.9598	3.40116	4.83869	8.62144	9.52042	1.96049	3.99833	9.34952	7.06381	12.4637	10.1898	3.78326	8.34071	1.8939	2.53089	14.5462	15.604	41.9643	14.2918	1.36851	7.80814	5.05172	4.38873	2.44375	5.02165	12.996	24.3961	7.50429
GABRE	24.985	19.0131	6.29046	1.02487	10.7627	18.9766	1.23274	20.6551	41.9845	36.8544	1.96236	1.83405	4.51285	6.80233	18.6635	23.513	3.80817	35.2888	9.32945	3.50607	9.88933	62.3184	35.098	5.6749	18.5349	4.73474	2.53089	12.3643	36.4094	2.33135	5.71672	38.3184	4.46179	5.89368	7.02197	2.44375	126.378	6.49799	28.2995	11.5451
DRP2	16.2946	6.91387	3.14523	16.398	1.07627	13.7053	2.46547	4.72116	18.2541	1.36498	5.88707	7.33621	14.1832	8.50291	5.52994	7.05391	5.71225	3.92098	9.32945	5.84345	4.23829	32.1432	6.79317	11.3498	4.63373	6.62864	6.74903	10.9097	3.90101	1.16568	4.28754	8.89533	5.57724	9.26149	7.02197	7.33124	9.20635	3.24899	2.92753	5.77253
RUBCNL	36.9343	21.6058	6.29046	9.22385	18.8348	16.8681	23.422	18.2945	17.3414	22.5221	9.81178	14.6724	74.7843	11.0538	27.6497	20.378	9.52042	29.4074	15.9933	60.7719	5.65105	17.7115	9.05756	15.1331	16.6814	7.57559	13.4981	10.9097	27.9572	34.9703	18.5793	36.2656	6.69269	28.6264	6.14422	28.1031	46.0318	27.6164	7.80675	12.6996
NALCN	6.51783	17.2847	23.065	5.12436	32.2882	25.3021	38.2149	19.4748	20.9923	21.1571	21.5859	12.8384	48.3519	37.4128	13.1336	16.4591	7.61634	35.2888	11.995	45.5789	14.1276	17.7115	20.3795	20.808	9.26746	7.57559	13.4981	17.4555	18.2047	15.1538	15.721	21.212	20.0781	26.1006	12.2884	12.2187	37.6624	12.1837	10.7343	20.7811
ARHGEF7	13.0357	14.692	9.43569	7.17411	27.9831	42.1701	16.0256	48.3919	7.30166	17.0622	54.946	14.6724	70.9162	7.65262	31.7971	10.189	1.90408	45.0913	7.99667	52.5911	22.6042	26.2393	46.42	24.5912	15.7547	5.68169	67.4903	30.5471	1.9505	22.1478	10.0043	13.0009	18.9626	36.204	3.51098	46.4312	16.7388	12.1837	2.92753	17.8949
PARP4	2.17261	6.04964	1.04841	2.04974	26.9069	4.21701	1.23274	13.5733	14.6033	4.09493	23.5483	42.1832	20.6302	3.40116	12.4424	54.8637	3.80817	5.88147	9.32945	2.33738	29.668	15.7436	84.9146	34.0494	28.7291	6.62864	3.37451	17.4555	5.20135	3.49703	44.3046	4.10554	39.0407	35.3621	6.14422	98.9717	28.456	1.6245	3.90337	35.7897
SUPT20H	16.2946	1.72847	1.04841	12.2985	13.9916	27.4106	6.16369	5.3113	19.1669	2.72995	1.96236	3.66811	7.09162	5.95204	14.5161	3.13507	19.0408	1.96049	18.6589	2.33738	12.7149	17.0556	14.7185	13.2414	7.41396	33.1432	6.74903	69.0947	30.5579	13.9881	7.1459	3.42128	32.348	7.57758	4.38873	3.66562	11.7172	14.6205	3.90337	16.1631
FLT1	32.5891	11.235	31.4523	30.7462	33.9027	20.0308	23.422	15.9339	10.9525	10.2373	72.6072	27.5108	24.4983	10.2035	7.60366	7.05391	26.6572	33.3283	5.33111	17.5304	14.1276	4.59188	31.7014	28.3745	82.4804	20.8329	5.06177	108.37	11.703	3.49703	7.1459	8.89533	13.3854	16.8391	11.4107	8.55311	10.8802	9.74698	56.5989	15.0086
DGKH	10.863	106.301	13.6293	74.8157	9.14833	43.2244	13.5601	9.44231	31.9448	8.87235	11.7741	7.33621	31.5899	176.86	203.225	78.3767	7.61634	33.3283	5.33111	9.34952	5.65105	26.2393	12.4541	66.2071	3.70698	280.297	33.7451	19.6374	16.9044	29.1419	8.57508	8.21108	5.57724	10.1034	4.38873	177.172	9.20635	12.996	23.4202	17.3176
INTS6	16.2946	4.32117	24.1134	6.14923	9.14833	14.7595	6.16369	38.3594	17.3414	8.18986	15.6989	3.66811	12.8939	45.0654	38.7095	121.484	53.3144	31.3678	41.3161	23.3738	4.23829	13.7756	28.3049	39.7243	33.3628	29.3554	8.43629	73.4586	31.2081	30.3076	8.57508	45.8452	17.8472	63.9885	34.2321	19.55	5.85859	2.43674	9.75843	25.3991
CLN5	7.60413	3.45694	7.33887	6.14923	15.0678	13.7053	30.8184	8.26202	19.1669	6.82488	5.88707	14.6724	9.67039	11.9041	13.1336	7.83767	13.3286	7.84196	5.33111	4.67476	4.23829	7.21582	7.92536	26.4828	15.7547	38.8249	7.59266	3.63656	9.75252	9.32541	17.1502	4.10554	6.69269	7.57758	9.65521	7.33124	23.4344	14.6205	9.75843	10.9678
MGRN1	31.5028	9.50657	19.9198	65.5918	25.2925	21.0851	16.0256	24.1959	8.21437	25.9346	135.403	416.33	10.9598	391.134	11.7511	73.6741	11.4245	37.2493	69.3045	10.5182	48.0339	30.8312	74.7248	34.0494	19.4617	27.4615	4.21814	33.4564	29.9077	16.3195	114.334	26.0017	59.1187	15.9971	61.4422	1.22187	34.3146	44.6736	66.3574	14.4313
CORO1A	4.34522	118.4	6.29046	10.2487	52.7375	70.635	40.6803	7.67188	12.7779	17.0622	1.96236	5.50216	5.15754	7.65262	4.83869	17.2429	17.1368	13.7234	11.995	10.5182	2.82552	6.55983	12.4541	10.404	57.4582	8.52253	128.232	8.00044	20.8054	32.6389	2.85836	21.8962	7.80814	10.9454	18.4327	6.10936	10.0433	8.93473	13.6618	4.61803
PHKB	19.5535	11.235	78.6307	7.17411	26.9069	16.8681	6.16369	15.3438	15.516	10.9198	39.2471	7.33621	21.2749	6.80233	1.38248	18.0267	5.71225	3.92098	5.33111	3.50607	9.88933	15.7436	10.1898	12.2956	12.0477	10.4164	2.53089	8.00044	18.2047	6.99406	37.1587	4.10554	11.1545	7.57758	5.26648	6.10936	18.4127	4.06124	14.6377	19.0494
NFAT5	9.77674	299.889	6.29046	19.4726	10.7627	8.43403	426.527	51.9327	20.9923	228.634	27.473	243.929	77.3631	13.6047	6.22118	97.9709	74.2593	1.96049	55.9767	294.51	2.82552	36.7351	14.7185	42.5617	220.565	9.46948	32.9015	394.931	18.8549	2.33135	1.42918	116.324	39.0407	39.5718	28.0879	177.172	4.18471	36.5512	10.7343	27.1309
N4BP1	10.863	75.1883	46.13	14.3482	10.7627	49.5499	20.9565	15.3438	17.3414	8.18986	29.4354	5.50216	7.09162	37.4128	2.76497	98.7547	5.71225	5.88147	7.99667	7.01214	5.65105	90.5257	13.5863	3.78326	26.8756	104.164	122.326	17.4555	52.0135	18.6508	317.278	21.212	2.2309	10.1034	7.02197	4.88749	12.5541	9.74698	4.87922	2.30901
ZNF423	4.34522	29.384	55.5657	5.12436	4.84324	21.0851	4.93095	8.85217	18.2541	4.09493	3.92471	14.6724	5.80223	9.3532	13.8248	4.7026	11.4245	17.6444	14.6606	22.2051	8.47657	12.4637	1.13219	11.3498	2.78024	5.68169	2.53089	12.3643	11.0529	20.9822	5.71672	10.9481	6.69269	1.68391	2.63324	14.6625	20.9235	19.494	16.5893	5.19528
VAC14	27.1576	9.50657	8.38728	13.3233	1.61441	10.5425	3.69821	7.67188	4.56354	16.3797	7.84943	27.5108	3.22346	6.80233	5.52994	9.40521	20.9449	1.96049	13.3278	46.7476	9.88933	4.59188	6.79317	12.2956	3.70698	7.57559	47.2432	6.54581	3.25084	6.99406	7.1459	9.57959	17.8472	35.3621	14.9217	8.55311	30.1299	8.93473	16.5893	15.0086
AXIN1	13.0357	4.32117	32.5007	7.17411	4.3051	6.32552	22.1893	39.5397	4.56354	10.9198	3.92471	18.3405	10.3151	107.137	13.1336	36.8371	1.90408	9.80245	95.96	5.84345	138.451	2.62393	18.1151	6.62071	36.1431	22.7268	30.3706	5.8185	5.20135	8.15973	11.4334	68.4256	2.2309	5.89368	11.4107	12.2187	5.02165	4.87349	7.80675	2.30901
MLYCD	44.5385	4.32117	9.43569	7.17411	3.76696	5.27127	18.4911	12.393	32.8575	11.6023	9.81178	7.33621	7.73631	62.9215	5.52994	4.7026	5.71225	13.7234	7.99667	4.67476	9.88933	8.52778	10.1898	4.72908	3.70698	33.1432	25.3089	37.0929	4.55118	6.99406	41.4462	8.21108	10.039	46.3075	28.0879	4.88749	4.18471	45.4859	19.5169	6.34979
CRISPLD2	2.17261	8.64234	18.8714	19.4726	12.3772	1.05425	22.1893	14.7536	14.6033	9.55484	56.9083	7.33621	3.22346	4.25145	19.3548	10.9727	7.61634	23.5259	42.6489	3.50607	1.41276	3.9359	15.8507	5.6749	12.9744	11.3634	9.27991	9.45506	3.90101	10.4911	10.0043	6.15831	13.3854	9.26149	26.3324	42.7655	10.0433	4.87349	1.95169	4.61803
TSC2	23.8987	74.3241	3.14523	34.8457	10.2246	20.0308	34.5166	192.387	58.4133	10.2373	5.88707	62.3578	7.09162	11.0538	24.8847	31.3507	19.0408	5.88147	30.6539	42.0728	35.3191	98.3975	21.5117	6.62071	15.7547	432.755	32.9015	41.4568	11.703	34.9703	28.5836	6.15831	11.1545	62.3046	9.65521	30.5468	7.53247	48.7349	15.6135	8.08155
UBE2I	15.2083	13.8277	9.43569	11.2736	5.91951	92.7743	2.46547	8.85217	5.47624	19.1097	58.8707	18.3405	14.8279	18.7064	5.52994	9.40521	20.9449	9.80245	10.6622	4.67476	5.65105	8.52778	64.5351	6.62071	6.48722	8.52253	7.59266	9.45506	1.9505	3.49703	171.502	7.52682	6.69269	49.6753	11.4107	4.88749	4.18471	11.3715	5.85506	12.1223
PIEZO1	55.4015	85.5591	90.1632	19.4726	55.9663	6.32552	11.0946	23.0156	11.8652	41.6318	54.946	9.17026	6.44693	11.0538	35.9446	18.8104	9.52042	1.96049	42.6489	25.7112	21.1914	6.55983	6.79317	87.9609	61.1652	50.1883	2.53089	15.2736	46.8121	85.0944	24.2961	4.7898	16.7317	8.41954	48.276	3.66562	3.34777	7.31023	45.8646	21.9356
XYLT1	557.274	102.844	5.24205	25.6218	3.22882	6.32552	18.4911	5.3113	30.1193	49.8216	3.92471	3.66811	24.4983	102.885	42.1658	9.40521	7.61634	333.283	45.3145	66.6153	4.23829	3.27992	55.4775	251.587	5.56047	17.992	59.054	5.09119	133.284	3.49703	1.42918	52.0035	43.5025	108.612	7.02197	74.5342	3.34777	22.7429	144.425	6.34979
RPGRIP1L	7.60413	13.8277	12.5809	7.17411	20.4492	6.32552	11.0946	10.0325	22.8177	17.7447	19.6236	11.0043	66.4033	19.5567	4.14745	4.7026	1.90408	15.6839	18.6589	11.6869	9.88933	13.1197	14.7185	9.45816	1.85349	26.5145	14.3417	1.45462	1.9505	2.33135	10.0043	4.10554	6.69269	50.5172	8.77746	6.10936	23.4344	14.6205	43.913	13.2768
STX4	6.51783	16.4204	39.8396	9.22385	1.07627	9.48828	8.62916	12.393	19.1669	4.09493	1.96236	42.1832	4.51285	4.25145	6.22118	7.83767	15.2327	3.92098	5.33111	24.5425	5.65105	5.90385	9.05756	5.6749	12.0477	3.78779	1.68726	7.27312	1.9505	3.49703	22.8669	3.42128	5.57724	5.05172	3.51098	7.33124	1.67388	11.3715	10.7343	21.3584
TMC5	5.43152	19.8774	14.6777	4.09949	48.4324	24.2478	39.4476	59.6046	13.6906	24.5696	11.7741	23.8427	5.15754	30.6105	107.143	16.4591	22.849	17.6444	23.99	7.01214	5.65105	15.0876	22.6439	24.5912	14.8279	12.3103	29.527	12.3643	32.5084	96.7511	31.442	29.423	12.2699	30.3103	10.533	20.7718	34.3146	7.31023	59.5264	13.8541
VPS35L	5.43152	28.5197	31.4523	23.5721	10.7627	6.32552	22.1893	13.5733	19.1669	8.18986	9.81178	11.0043	13.5385	64.6221	13.8248	26.6481	5.71225	56.8542	9.32945	10.5182	18.3659	44.6069	21.5117	7.56653	6.48722	43.5596	19.4035	4.36387	13.0034	39.633	52.8797	8.89533	11.1545	16.8391	34.2321	9.77498	25.1082	10.5592	8.78259	11.5451
HERC1	34.7617	3.45694	59.7593	64.567	3.22882	202.417	139.299	80.8498	40.1591	25.2521	107.93	121.047	30.3006	3.40116	208.064	47.8098	13.3286	27.4469	2.66556	93.4952	28.2552	51.8227	5.66097	35.941	37.9966	24.6207	11.8108	471.298	3.25084	172.52	5.71672	40.3711	151.701	69.8822	55.298	95.3061	50.2165	70.6656	5.85506	8.6588
AP3B2	63.0056	6.04964	19.9198	10.2487	21.5255	4.21701	9.8619	64.9159	20.0796	30.0295	25.5106	12.8384	3.86816	5.10174	78.8016	14.1078	7.61634	3.92098	17.3261	29.2173	9.88933	355.543	18.1151	11.3498	4.63373	3.78779	15.1853	35.6383	5.85151	18.6508	15.721	13.0009	18.9626	63.1465	4.38873	14.6625	4.18471	13.8082	30.2511	17.8949
CTSH	11.9493	6.91387	4.19364	3.07462	11.3009	8.43403	2.46547	11.2127	20.9923	2.72995	5.88707	1.83405	1.93408	1.70058	12.4424	4.7026	5.71225	5.88147	2.66556	26.8799	12.7149	5.90385	9.05756	25.537	3.70698	8.52253	63.2721	37.8202	2.60067	5.82838	50.0213	80.7423	23.4244	12.6293	12.2884	12.2187	5.85859	8.93473	10.7343	3.46352
ZNF106	31.5028	17.2847	51.3721	8.19898	10.7627	16.8681	13.5601	130.422	3.65083	37.5369	76.5319	31.1789	16.762	66.3227	33.1796	18.8104	11.4245	31.3678	35.985	37.3981	48.0339	38.047	5.66097	7.56653	32.4361	20.8329	5.06177	12.3643	19.505	2.33135	62.8839	7.52682	10.039	34.5201	41.2541	6.10936	53.5642	4.06124	31.227	54.2618
ATP8B4	19.5535	24.1985	5.24205	12.2985	8.07206	4.21701	1.23274	1.77043	9.12707	7.50737	5.88707	11.0043	6.44693	4.25145	8.2949	70.5391	15.2327	5.88147	34.6522	16.3617	4.23829	61.0064	39.6268	7.56653	9.26746	15.1512	3.37451	18.1828	9.10235	2.33135	7.1459	16.4222	4.46179	21.0488	14.9217	7.33124	114.661	2.43674	11.7101	72.1567
DTWD1	5.43152	43.2117	24.1134	3.07462	95.2503	4.21701	7.39642	7.08173	15.516	8.18986	23.5483	12.8384	33.524	1069.67	32.4884	6.27014	39.9858	17.6444	43.9817	10.5182	19.7787	19.6795	31.7014	13.2414	72.2862	26.5145	21.9343	2.18194	29.9077	5.82838	22.8669	18.4749	10.039	43.7816	20.1882	23.2156	4.18471	15.4327	1.95169	38.0987
TJP1	3.25891	6.04964	10.4841	10.2487	51.123	528.181	14.7928	9.44231	124.128	13.6498	1.96236	23.8427	399.709	426.846	180.414	3.91884	104.725	19.6049	2.66556	36.2294	49.4467	53.1346	6.79317	92.69	2.78024	10.4164	39.6505	37.8202	10.4027	57.1181	15.721	26.0017	16.7317	2.52586	11.4107	19.55	6.69553	9.74698	79.0433	70.4249
DMXL2	557.274	28.5197	10.4841	127.084	111.394	21.0851	27.1202	5.3113	7.30166	58.694	31.3977	38.5151	56.7329	136.047	76.0366	16.4591	70.4511	7.84196	34.6522	16.3617	18.3659	5.90385	4.52878	5.6749	10.1942	17.992	26.1525	10.9097	24.0562	16.3195	7.1459	30.1073	33.4634	21.0488	17.5549	62.3155	21.7605	13.8082	17.5652	1.73176
SPG11	16.2946	9.50657	5.24205	29.7213	6.45765	26.3563	20.9565	9.44231	26.4685	6.1424	33.3601	1.83405	13.5385	22.9578	4.14745	66.6202	5.71225	3.92098	11.995	19.8677	2.82552	69.5342	18.1151	24.5912	5.56047	5.68169	13.4981	12.3643	25.3566	16.3195	8.57508	7.52682	36.8098	8.41954	11.4107	24.4375	88.7158	4.87349	5.85506	8.6588
CSPP1	16.2946	27.6555	12.5809	14.3482	24.7543	22.1393	23.422	26.5565	10.0398	24.5696	7.84943	23.8427	29.0112	15.3052	11.0599	30.5669	9.52042	17.6444	6.66389	9.34952	25.4297	25.5833	14.7185	26.4828	16.6814	13.2573	14.3417	18.9101	22.1057	13.9881	10.0043	17.7907	22.309	20.2069	21.0659	73.3124	16.7388	12.1837	22.4444	27.1309
RP1	43.4522	19.0131	30.4039	45.0944	20.9874	2.10851	8.62916	35.9988	11.8652	6.82488	15.6989	42.1832	36.7475	11.0538	17.281	14.1078	22.849	29.4074	6.66389	11.6869	22.6042	17.7115	5.66097	12.2956	6.48722	51.1352	5.06177	12.3643	12.3532	264.608	21.4377	8.89533	8.92358	30.3103	21.0659	3.66562	7.53247	8.12248	72.2124	17.8949
NBN	2.17261	29.384	6.29046	6.14923	83.4113	7.37977	71.4988	10.0325	35.5956	15.0147	5.88707	7.33621	12.2492	11.0538	4.83869	11.7565	15.2327	50.9728	9.32945	9.34952	32.4935	24.9274	15.8507	4.72908	26.8756	30.3023	18.5598	11.637	32.5084	12.8224	4.28754	11.6324	10.039	9.26149	15.7994	19.55	43.5209	34.9267	8.78259	172.021
BPNT2	2.17261	1.72847	23.065	1.02487	29.0594	1.05425	4.93095	31.2777	4.56354	1.36498	27.473	3.66811	7.73631	4.25145	2.07373	21.9455	1.90408	1.96049	7.99667	2.33738	25.4297	3.9359	1.13219	4.72908	5.56047	43.5596	25.3089	17.4555	23.4061	3.49703	11.4334	16.4222	35.6943	4.20977	3.51098	3.66562	4.18471	4.87349	61.4781	1.73176
UBE2W	9.77674	3.45694	4.19364	20.4974	53.2756	16.8681	8.62916	35.9988	1.82541	21.8396	5.88707	5.50216	2.57877	1.70058	8.2949	3.91884	3.80817	29.4074	3.99833	8.18083	42.3829	7.8718	9.05756	3.78326	16.6814	18.939	5.9054	7.27312	3.25084	2.33135	10.0043	23.949	2.2309	9.26149	10.533	24.4375	16.7388	4.06124	2.92753	9.23605
STK3	14.122	19.8774	15.7261	12.2985	13.4534	67.4722	16.0256	7.08173	10.9525	8.18986	5.88707	7.33621	6.44693	8.50291	25.576	3.91884	9.52042	17.6444	3.99833	8.18083	14.1276	21.6474	14.7185	6.62071	88.0408	52.0821	3.37451	2.18194	31.2081	2.33135	4.28754	10.9481	22.309	15.9971	14.9217	112.412	9.20635	12.1837	14.6377	10.9678
GDAP1	38.0206	15.5562	7.33887	24.5969	24.2162	10.5425	20.9565	21.8353	8.21437	38.2193	80.4566	5.50216	10.9598	5.10174	6.91242	17.2429	17.1368	41.1703	21.3245	17.5304	16.9531	17.7115	63.4029	4.72908	83.4071	11.3634	14.3417	8.72775	7.15185	6.99406	4.28754	11.6324	5.57724	18.523	19.3104	10.9969	6.69553	35.7389	59.5264	13.2768
EIF3E	22.8124	28.5197	28.3071	19.4726	21.5255	84.3403	18.4911	22.4255	31.9448	22.5221	33.3601	31.1789	72.2056	24.6584	14.5161	20.378	20.9449	35.2888	6.66389	24.5425	33.9063	24.9274	10.1898	27.4287	22.2419	29.3554	22.778	29.8198	52.6636	19.8165	2.85836	26.0017	15.6163	35.3621	34.2321	73.3124	18.4127	19.494	11.7101	90.6288
NDRG1	97.7674	146.056	545.173	301.313	3.22882	2.10851	3.69821	24.1959	17.3414	121.483	5.88707	12.8384	15.4726	458.307	10.3686	677.175	62.8348	3.92098	5.33111	178.81	281.14	14.4316	16.9829	27.4287	486.541	179.92	13.4981	5.09119	226.909	1.16568	761.753	190.908	8049.07	149.868	18.4327	48.8749	144.791	27.6164	158.087	90.6288
UBR5	16.2946	13.8277	22.0166	7.17411	47.8942	10.5425	7.39642	17.7043	74.842	17.7447	45.1342	3.66811	7.09162	11.0538	26.9584	28.2156	1.90408	5.88147	9.32945	1.16869	53.685	22.9594	9.05756	17.9705	2.78024	11.3634	13.4981	50.1846	18.2047	15.1538	5.71672	19.1592	23.4244	78.3017	8.77746	45.2093	24.2713	99.0943	20.4927	48.4893
EEF1D	10.863	7.7781	3.14523	8.19898	4.84324	17.9223	7.39642	16.524	7.30166	41.6318	21.5859	11.0043	8.381	28.0596	11.0599	5.48637	15.2327	29.4074	37.3178	15.193	11.3021	46.5748	7.92536	46.345	14.8279	1.8939	13.4981	5.8185	6.50168	6.99406	7.1459	2.73703	23.4244	6.73563	8.77746	4.88749	5.85859	17.0572	8.78259	1.15451
ARHGEF10	2.17261	43.2117	9.43569	29.7213	9.68647	31.6276	2.46547	8.26202	10.0398	2.72995	37.2848	16.5065	38.6816	4.25145	4.83869	17.2429	9.52042	11.7629	31.9867	9.34952	11.3021	16.3996	4.52878	16.0789	14.8279	19.8859	43.8687	38.5476	43.5613	30.3076	2.85836	1.36851	5.57724	20.2069	22.8214	13.4406	31.8038	12.996	10.7343	2.88627
KLHDC4	13.0357	28.5197	13.6293	249.044	21.5255	3.16276	7.39642	14.7536	3.65083	15.6972	25.5106	12.8384	3.22346	8.50291	21.4285	32.1345	30.4654	11.7629	13.3278	26.8799	5.65105	31.4872	24.9083	12.2956	62.092	12.3103	3.37451	8.72775	13.6535	1.16568	32.8711	21.8962	17.8472	10.1034	21.0659	3.66562	5.85859	7.31023	12.686	10.3906
ASAH1	23.8987	25.927	7.33887	531.909	20.4492	29.5191	11.0946	14.7536	8.21437	21.1571	29.4354	5.50216	7.09162	22.9578	27.6497	4.7026	9.52042	17.6444	17.3261	2.33738	24.017	10.4957	14.7185	4.72908	27.8024	2.84084	10.9672	5.8185	5.85151	11.6568	8.57508	23.949	21.1935	8.41954	10.533	24.4375	10.8802	45.4859	21.4686	6.92704
NUCB1	3.25891	9.50657	3.14523	18.4477	1.61441	2.10851	12.3274	8.85217	10.0398	4.09493	5.88707	5.50216	9.0257	24.6584	8.98615	7.83767	22.849	5.88147	7.99667	25.7112	7.06381	1.96795	45.2878	34.0494	11.1209	11.3634	6.74903	13.8189	24.7064	6.99406	10.0043	10.2638	8.92358	5.89368	7.89972	9.77498	29.2929	12.996	25.3719	4.04077
HNRNPL	2.17261	10.3708	33.5491	42.0198	1.07627	17.9223	1.23274	10.0325	12.7779	11.6023	15.6989	3.66811	18.0514	3.40116	8.98615	11.7565	1.90408	3.92098	1.33278	14.0243	19.7787	8.52778	2.26439	10.404	2.78024	9.46948	6.74903	8.72775	13.0034	4.6627	5.71672	7.52682	2.2309	2.52586	5.26648	17.1062	4.18471	4.87349	16.5893	8.08155
CLPTM1	15.2083	6.04964	33.5491	393.551	29.5976	57.9839	22.1893	7.67188	33.7702	58.694	29.4354	159.563	14.1832	1.70058	16.5898	2.3513	41.8899	3.92098	35.985	11.6869	24.017	6.55983	5.66097	8.51234	25.9489	43.5596	21.9343	18.9101	16.9044	6.99406	25.7252	27.3703	23.4244	25.2586	9.65521	1.22187	6.69553	40.6124	25.3719	6.92704
ARHGEF18	14.122	7.7781	2.09682	8.19898	5.91951	6.32552	22.1893	18.8846	9.12707	6.1424	5.88707	11.0043	14.1832	5.95204	9.67739	1.56753	1.90408	9.80245	2.66556	5.84345	5.65105	21.6474	62.2707	17.9705	9.26746	37.8779	20.2471	23.274	6.50168	6.99406	14.2918	6.84256	15.6163	3.36782	35.1098	31.7687	3.34777	30.8654	29.2753	4.04077
ERCC2	4.34522	8.64234	5.24205	3.07462	2.69069	7.37977	2.46547	6.49159	10.9525	2.04747	17.6612	7.33621	7.09162	7.65262	2.07373	1.56753	7.61634	1.96049	26.6556	8.18083	2.82552	3.27992	13.5863	17.9705	1.85349	11.3634	10.9672	8.00044	9.75252	2.33135	8.57508	1.36851	11.1545	1.68391	15.7994	20.7718	2.51082	2.43674	3.90337	1.15451
DOT1L	13.0357	25.0628	66.0498	22.5472	4.3051	12.651	17.2583	18.2945	71.1912	6.1424	11.7741	16.5065	16.1173	5.95204	23.5022	4.7026	7.61634	33.3283	5.33111	99.3387	28.2552	9.83975	47.5522	2.83745	8.34071	22.7268	10.9672	114.188	5.85151	4.6627	10.0043	17.7907	5.57724	6.73563	27.2101	4.88749	2.51082	21.1185	16.5893	6.34979
PLEKHJ1	40.1933	10.3708	511.624	19.4726	10.2246	9.48828	9.8619	33.6382	40.1591	35.4894	9.81178	31.1789	9.67039	63.7718	19.3548	93.2683	22.849	11.7629	114.619	1.16869	19.7787	110.861	45.2878	4.72908	1.85349	37.8779	36.276	10.9097	20.1552	41.9643	31.442	2.05277	314.556	50.5172	5.26648	13.4406	46.0318	41.4247	51.7197	42.7167
OAZ1	1.0863	11.235	6.29046	2.04974	13.4534	3.16276	16.0256	4.13101	3.65083	10.9198	5.88707	1.83405	2.57877	5.95204	9.67739	3.91884	9.52042	7.84196	21.3245	9.34952	5.65105	5.24787	16.9829	4.72908	12.9744	10.4164	10.9672	6.54581	9.75252	16.3195	4.28754	22.5805	1.11545	1.68391	21.0659	6.10936	6.69553	1.6245	5.85506	1.73176
NOVA2	67.3509	20.7416	5.24205	4.09949	1.61441	6.32552	6.16369	31.2777	10.9525	17.0622	3.92471	5.50216	10.9598	1.70058	20.046	30.5669	36.1776	1.96049	165.264	29.2173	5.65105	3.27992	97.3687	12.2956	8.34071	2.84084	12.6544	21.0921	14.3037	16.3195	4.28754	2.73703	4.46179	5.89368	3.51098	9.77498	35.9885	4.06124	3.90337	2.30901
SGTA	5.43152	3.45694	15.7261	24.5969	19.9111	17.9223	4.93095	5.90145	17.3414	4.77742	9.81178	16.5065	35.4581	11.0538	4.14745	3.13507	1.90408	19.6049	37.3178	1.16869	38.1446	15.0876	7.92536	2.83745	12.9744	11.3634	7.59266	5.8185	9.75252	12.8224	5.71672	14.3694	5.57724	4.20977	7.89972	7.33124	3.34777	33.3022	5.85506	5.77253
MED25	36.9343	7.7781	1.04841	3.07462	3.76696	9.48828	1.23274	9.44231	6.38895	16.3797	1.96236	44.0173	1.28939	8.50291	5.52994	18.8104	5.71225	1.96049	17.3261	1.16869	22.6042	3.9359	7.92536	12.2956	15.7547	3.78779	9.27991	13.0916	9.75252	4.6627	7.1459	9.57959	6.69269	5.05172	54.4203	1.22187	16.7388	1.6245	15.6135	1.15451
VRK3	7.60413	10.3708	28.3071	22.5472	3.76696	13.7053	11.0946	3.54087	4.56354	4.77742	13.7365	7.33621	3.22346	25.5087	2.76497	10.9727	9.52042	7.84196	10.6622	7.01214	21.1914	75.4381	4.52878	5.6749	12.0477	5.68169	4.21814	5.8185	2.60067	3.49703	11.4334	6.84256	7.80814	6.73563	8.77746	3.66562	2.51082	5.68574	9.75843	12.1223
ANKRD27	46.7111	10.3708	1.04841	4.09949	53.2756	7.37977	1.23274	64.3258	20.0796	4.09493	13.7365	3.66811	1.28939	14.4549	6.91242	14.1078	11.4245	123.511	6.66389	3.50607	14.1276	17.7115	10.1898	14.1872	5.56047	6.62864	6.74903	29.0925	1.9505	3.49703	2.85836	14.3694	15.6163	4.20977	5.26648	52.5405	1.67388	10.5592	43.913	51.9528
AKT2	17.3809	6.91387	135.245	7.17411	15.606	8.43403	22.1893	4.72116	20.9923	17.7447	13.7365	20.1746	13.5385	11.9041	8.2949	7.05391	7.61634	11.7629	17.3261	14.0243	5.65105	9.83975	7.92536	14.1872	2.78024	14.2042	5.06177	14.5462	9.75252	13.9881	14.2918	10.9481	15.6163	87.5632	2.63324	13.4406	14.228	30.8654	14.6377	8.6588
PLD3	27.1576	24.1985	6.29046	2.04974	22.6018	14.7595	2.46547	15.3438	32.8575	1.36498	15.6989	14.6724	2.57877	9.3532	4.83869	10.9727	7.61634	5.88147	22.6572	4.67476	2.82552	55.1026	13.5863	8.51234	4.63373	33.1432	260.681	10.1824	4.55118	20.9822	78.6049	10.2638	17.8472	42.0977	2.63324	10.9969	10.0433	5.68574	27.3236	5.19528
HNRNPUL1	1.0863	4.32117	3.14523	14.3482	24.2162	17.9223	7.39642	14.1635	3.65083	10.2373	1.96236	11.0043	15.4726	18.7064	6.22118	1.56753	5.71225	9.80245	3.99833	10.5182	7.06381	36.0791	10.1898	17.0247	22.2419	6.62864	4.21814	4.36387	7.15185	8.15973	20.0085	5.47405	6.69269	5.89368	60.5645	20.7718	5.85859	7.31023	16.5893	4.61803
DENND3	34.7617	19.8774	13.6293	25.6218	22.6018	32.6819	17.2583	14.7536	14.6033	19.7922	29.4354	44.0173	19.9855	23.8081	38.0183	10.189	74.2593	13.7234	11.995	23.3738	63.5743	23.6154	35.098	14.1872	43.557	10.4164	10.9672	69.822	87.7727	57.1181	42.8754	29.423	32.348	16.8391	6.14422	7.33124	34.3146	14.6205	20.4927	5.77253
MYH14	9.77674	5.1854	10.4841	8.19898	2.15255	1.05425	2.46547	6.49159	42.8972	15.0147	35.3224	45.8513	4.51285	237.231	6.91242	3.91884	20.9449	64.6962	26.6556	4.67476	5.65105	23.6154	6.79317	8.51234	10.1942	57.7638	19.4035	13.8189	3.25084	3.49703	15.721	15.0536	6.69269	6.73563	12.2884	2.44375	2.51082	8.93473	9.75843	5.19528
TYK2	10.863	47.5329	11.5325	1.02487	25.8306	14.7595	8.62916	9.44231	7.30166	5.45991	17.6612	20.1746	7.73631	7.65262	17.281	32.9182	3.80817	13.7234	21.3245	15.193	67.8126	10.4957	4.52878	8.51234	31.5093	61.5516	5.9054	13.0916	61.766	15.1538	2.85836	19.8434	10.039	37.8879	11.4107	6.10936	25.1082	4.06124	3.90337	20.2039
PTPRS	27.1576	6.04964	18.8714	6.14923	23.1399	6.32552	13.5601	27.1466	12.7779	10.2373	45.1342	36.6811	11.6045	81.6279	4.83869	3.91884	99.0124	3.92098	9.32945	25.7112	12.7149	46.5748	21.5117	6.62071	13.9012	39.7718	13.4981	50.1846	22.1057	6.99406	30.0128	4.10554	6.69269	5.89368	7.02197	6.10936	2.51082	33.3022	10.7343	10.3906
MEGF8	15.2083	130.499	66.0498	5.12436	4.84324	51.6584	1.23274	8.26202	20.0796	8.18986	1.96236	93.5367	5.15754	2.55087	360.137	70.5391	87.5879	3.92098	6.66389	396.186	9.88933	1.31197	63.4029	9.45816	3.70698	8.52253	5.9054	52.3665	22.7559	5.82838	4.28754	34.8971	3.34634	3.36782	12.2884	2.44375	27.6191	4.06124	7.80675	3.46352
CARD8	24.985	6.91387	39.8396	19.4726	12.3772	10.5425	4.93095	27.1466	32.8575	4.77742	184.462	1.83405	10.9598	15.3052	7.60366	3.91884	20.9449	21.5654	17.3261	9.34952	9.88933	13.7756	7.92536	16.0789	27.8024	7.57559	29.527	47.2753	14.9539	8.15973	10.0043	30.1073	14.5008	75.7758	11.4107	8.55311	12.5541	13.8082	14.6377	68.6931
LIG1	29.3302	14.692	754.855	30.7462	21.5255	48.4957	6.16369	20.0649	1.82541	16.3797	60.8331	14.6724	12.2492	11.0538	18.6635	3.13507	1.90408	3.92098	18.6589	17.5304	84.7657	5.24787	30.5693	18.9163	5.56047	9.46948	29.527	26.1832	11.703	36.136	12.8626	11.6324	43.5025	4.20977	7.89972	2.44375	17.5758	15.4327	7.80675	10.9678
PPP2R1A	21.7261	19.8774	4.19364	12.2985	8.07206	10.5425	8.62916	18.8846	9.12707	3.41244	5.88707	14.6724	16.762	16.1555	15.2073	11.7565	17.1368	9.80245	15.9933	1.16869	8.47657	9.83975	15.8507	4.72908	18.5349	16.0981	3.37451	4.36387	4.55118	4.6627	24.2961	13.0009	6.69269	5.89368	28.9656	3.66562	22.5974	28.4287	14.6377	5.77253
TNPO2	8.69043	7.7781	4.19364	109.661	39.284	49.5499	4.93095	7.67188	18.2541	7.50737	9.81178	53.1875	67.6927	17.0058	20.7373	18.0267	3.80817	15.6839	25.3228	15.193	22.6042	12.4637	7.92536	18.9163	6.48722	20.8329	43.8687	31.2744	7.80202	2.33135	8.57508	10.9481	6.69269	17.681	21.9437	26.8812	5.02165	3.24899	10.7343	19.0494
MAST1	22.8124	12.0993	54.5173	24.5969	104.937	47.4414	6.16369	14.7536	7.30166	2.72995	105.967	12.8384	16.1173	8.50291	2.76497	10.9727	15.2327	17.6444	15.9933	5.84345	42.3829	1.96795	23.7761	17.0247	4.63373	30.3023	10.1235	7.27312	1.30034	1701.89	10.0043	6.84256	3.34634	5.89368	2.63324	6.10936	15.9019	3.24899	16.5893	1.73176
JAK3	4.34522	14.692	10.4841	2.04974	17.2204	9.48828	7.39642	12.9832	9.12707	10.9198	1.96236	9.17026	3.22346	8.50291	11.7511	5.48637	11.4245	9.80245	9.32945	12.8556	12.7149	11.8077	11.3219	3.78326	6.48722	3.78779	5.9054	9.45506	17.5545	41.9643	5.71672	10.9481	40.1561	25.2586	14.0439	24.4375	15.9019	5.68574	29.2753	1.73176
ATP13A1	20.6398	6.91387	23.065	17.4228	15.606	3.16276	9.8619	2.36058	23.7304	19.7922	17.6612	9.17026	1.28939	4.25145	3.45621	12.5403	5.71225	17.6444	23.99	1.16869	22.6042	6.55983	7.92536	9.45816	7.41396	3.78779	13.4981	12.3643	3.25084	2.33135	21.4377	6.84256	12.2699	15.1552	8.77746	4.88749	3.34777	12.1837	11.7101	8.08155
GRIK5	5.43152	6.91387	12.5809	27.6716	10.7627	8.43403	3.69821	11.8029	7.30166	7.50737	7.84943	5.50216	5.80223	5.10174	8.98615	2.3513	7.61634	7.84196	23.99	4.67476	7.06381	8.52778	2.26439	4.72908	6.48722	22.7268	5.9054	3.63656	4.55118	10.4911	34.3003	9.57959	46.8488	7.57758	47.3983	8.55311	4.18471	8.12248	9.75843	10.3906
CDK6	3.25891	8.64234	5.24205	6.14923	3.22882	54.8212	4.93095	8.26202	5.47624	15.0147	7.84943	11.0043	16.762	15.3052	16.5898	8.62144	9.52042	9.80245	5.33111	102.845	25.4297	29.5192	3.39658	68.0988	2.78024	6.62864	8.43629	4.36387	6.50168	46.627	1.42918	5.47405	6.69269	23.5747	34.2321	9.77498	66.9553	6.49799	51.7197	31.1717
PMPCB	7.60413	31.1124	11.5325	8.19898	10.7627	4.21701	39.4476	4.13101	14.6033	12.9673	21.5859	1.83405	121.847	11.0538	8.98615	12.5403	7.61634	11.7629	9.32945	10.5182	21.1914	38.047	21.5117	17.0247	36.1431	10.4164	5.9054	2.18194	5.20135	32.6389	4.28754	16.4222	20.0781	8.41954	8.77746	7.33124	13.3911	22.7429	27.3236	62.3434
NAMPT	3.25891	170.254	75.4855	26.6467	321.806	83.286	482	54.2933	107.699	288.01	23.5483	44.0173	69.6268	136.047	119.585	157.537	79.9716	92.1431	103.957	104.013	26.8425	74.1261	133.599	47.2908	362.358	59.6577	88.581	132.371	488.926	170.189	71.459	535.089	161.74	26.1006	61.4422	59.8718	199.192	54.4206	6.8309	28.8627
ITGB8	6.51783	49.2613	12.5809	14.3482	12.3772	10.5425	23.422	14.1635	12.7779	12.9673	7.84943	9.17026	9.0257	14.4549	6.91242	3.91884	11.4245	3.92098	2.66556	5.84345	21.1914	20.3355	19.2473	5.6749	13.9012	5.68169	9.27991	13.0916	13.0034	6.99406	7.1459	7.52682	7.80814	21.0488	4.38873	12.2187	15.9019	11.3715	9.75843	6.92704
WDR91	24.985	63.9533	3.14523	7.17411	9.14833	13.7053	3.69821	10.0325	12.7779	6.82488	13.7365	34.847	9.67039	11.0538	7.60366	10.189	13.3286	9.80245	6.66389	8.18083	12.7149	7.21582	29.4371	14.1872	7.41396	35.984	5.9054	19.6374	2.60067	4.6627	31.442	448.188	5.57724	1.68391	32.4766	455.759	4.18471	240.425	7.80675	23.0901
DNAH11	111.889	3.45694	24.1134	75.8406	86.6401	112.805	62.8696	70.8173	115.001	12.9673	29.4354	16.5065	58.0223	94.3823	150	28.2156	47.6021	19.6049	33.3195	21.0364	5.65105	1.96795	169.829	64.3155	12.9744	107.005	29.527	13.0916	53.3138	4.6627	120.051	30.1073	79.1968	46.3075	2.63324	12.2187	2.51082	135.645	2.92753	125.264
ZC3HAV1	2.17261	13.8277	49.2753	27.6716	70.496	34.7904	113.412	45.4411	63.8895	94.1834	1.96236	23.8427	47.7072	42.5145	55.2994	21.9455	32.3694	21.5654	31.9867	25.7112	83.353	16.3996	49.8166	80.3944	52.8245	25.5676	56.5231	17.4555	248.364	90.9227	85.7508	70.4784	79.1968	58.9368	61.4422	26.8812	34.3146	19.494	10.7343	15.5858
LMBR1	192.276	14.692	1.04841	2.04974	5.91951	3.16276	8.62916	17.7043	27.3812	32.7594	29.4354	12.8384	5.15754	8.50291	2.76497	101.89	11.4245	19.6049	21.3245	25.7112	26.8425	15.0876	32.8336	7.56653	12.0477	35.984	5.06177	6.54581	52.6636	38.4673	55.738	5.47405	3.34634	13.4713	57.0535	3.66562	4.18471	11.3715	25.3719	4.61803
DNAJB6	64.0919	94.2015	53.4689	10.2487	30.1357	17.9223	25.8875	27.1466	20.0796	15.6972	1.96236	25.6767	16.762	17.0058	11.7511	14.1078	59.0266	7.84196	29.3211	15.193	110.195	35.4231	10.1898	80.3944	37.0698	19.8859	70.8648	58.185	53.964	58.2838	97.1842	34.8971	23.4244	60.6207	3.51098	20.7718	36.8254	40.6124	58.5506	58.8798
BRAT1	10.863	12.0993	13.6293	13.3233	12.9153	4.21701	7.39642	10.6226	14.6033	19.1097	3.92471	40.3492	36.7475	12.7544	11.7511	6.27014	9.52042	70.5777	33.3195	7.01214	39.5573	11.8077	10.1898	19.8621	18.5349	14.2042	6.74903	25.4559	20.8054	6.99406	2.85836	6.84256	10.039	47.9914	7.89972	36.6562	20.0866	26.8042	5.85506	2.30901
IQCE	18.4672	16.4204	6.29046	22.5472	28.5213	21.0851	41.9131	10.6226	56.5879	14.3323	39.2471	22.0086	5.80223	8.50291	1.38248	38.4046	45.698	13.7234	3.99833	26.8799	52.2722	5.90385	7.92536	3.78326	25.9489	3.78779	9.27991	27.6379	1.9505	51.2898	1.42918	2.73703	16.7317	17.681	38.6208	7.33124	14.228	24.3674	5.85506	11.5451
TAX1BP1	4.34522	59.6321	29.3555	17.4228	3.76696	28.4648	16.0256	6.49159	12.7779	17.0622	13.7365	16.5065	25.7877	24.6584	4.83869	10.189	7.61634	7.84196	5.33111	229.063	8.47657	39.359	7.92536	4.72908	24.0954	26.5145	6.74903	7.27312	21.4555	3.49703	24.2961	29.423	3.34634	3.36782	9.65521	3.66562	20.0866	3.24899	56.5989	10.3906
COBL	18.4672	63.9533	10.4841	29.7213	1.61441	10.5425	1.23274	5.3113	3.65083	14.3323	15.6989	12.8384	5.80223	11.0538	15.2073	5.48637	15.2327	9.80245	15.9933	7.01214	12.7149	10.4957	14.7185	8.51234	6.48722	60.6047	17.7162	15.2736	11.703	25.6449	10.0043	4.10554	42.387	9.26149	9.65521	32.9906	10.8802	10.5592	14.6377	23.6674
GARS1	5.43152	21.6058	5.24205	19.4726	31.212	33.7361	3.69821	10.0325	45.6354	10.9198	23.5483	18.3405	22.5642	49.3169	21.4285	7.83767	17.1368	37.2493	10.6622	11.6869	16.9531	50.5107	6.79317	12.2956	9.26746	26.5145	23.6216	13.0916	11.703	22.1478	18.5793	10.9481	21.1935	15.9971	14.9217	14.6625	13.3911	8.12248	197.12	71.0022
CASP2	13.0357	11.235	11.5325	13.3233	4.84324	9.48828	2.46547	1.77043	20.9923	1351.33	13.7365	3.66811	3.22346	3.40116	1.38248	17.2429	13.3286	17.6444	2.66556	3.50607	375.795	5.24787	12.4541	14.1872	1.85349	4.73474	3.37451	77.8224	5.85151	5.82838	22.8669	16.4222	8.92358	9.26149	28.0879	3.66562	1.67388	11.3715	3.90337	9.81331
ZKSCAN1	22.8124	22.4701	12.5809	36.8954	3.76696	5.27127	7.39642	346.415	21.905	15.0147	37.2848	1.83405	10.9598	3.40116	6.22118	6.27014	7.61634	7.84196	9.32945	35.0607	129.974	5.24787	19.2473	3.78326	3.70698	15.1512	15.1853	17.4555	5.20135	12.8224	7.1459	17.7907	6.69269	25.2586	36.8653	25.6593	7.53247	30.8654	3.90337	4.04077
EIF3B	22.8124	9.50657	65.0014	2.04974	5.91951	36.8989	3.69821	10.0325	12.7779	2.72995	13.7365	22.0086	10.3151	160.705	9.67739	1.56753	7.61634	7.84196	6.66389	56.0971	32.4935	11.1517	7.92536	6.62071	2.78024	4.73474	2.53089	8.72775	6.50168	11.6568	8.57508	2.05277	26.7707	2.52586	6.14422	130.74	7.53247	4.87349	8.78259	1.73176
RBM28	36.9343	15.5562	34.5975	5.12436	2.69069	81.1775	1.23274	33.0481	24.6431	10.9198	1.96236	20.1746	531.227	20.407	11.0599	24.2968	5.71225	1.96049	42.6489	38.5668	55.0977	71.5022	13.5863	3.78326	35.2163	18.939	3.37451	50.1846	49.4128	6.99406	30.0128	130.693	25.6553	83.3534	17.5549	87.9748	48.5426	22.7429	129.787	17.8949
PHF14	1.0863	58.7679	1.04841	38.9452	42.5129	48.4957	24.6547	16.524	9.12707	12.2848	13.7365	3.66811	18.0514	35.7122	53.2256	2.3513	20.9449	3.92098	25.3228	16.3617	4.23829	19.0235	6.79317	13.2414	46.3373	105.111	1.68726	8.72775	14.9539	18.6508	8.57508	6.15831	7.80814	3.36782	21.9437	3.66562	5.85859	4.06124	10.7343	10.3906
CEP41	13.0357	28.5197	2.09682	14.3482	1.61441	106.48	16.0256	9.44231	17.3414	4.77742	3.92471	1.83405	9.67039	36.5625	5.52994	60.3501	30.4654	3.92098	7.99667	2.33738	25.4297	67.5663	2.26439	9.45816	47.264	43.5596	8.43629	2.90925	16.2542	2.33135	2.85836	45.1609	11.1545	5.05172	7.02197	13.4406	1.67388	4.87349	25.3719	10.3906
GLI3	6.51783	6.91387	15.7261	25.6218	7.53392	22.1393	8.62916	2.36058	10.0398	1.36498	25.5106	14.6724	16.1173	28.9099	6.91242	14.8916	26.6572	21.5654	10.6622	155.436	16.9531	1.96795	7.92536	16.0789	1.85349	163.822	10.1235	24.7286	50.0629	38.4673	25.7252	10.2638	10.039	7.57758	10.533	20.7718	27.6191	12.996	11.7101	52.53
PRKAG2	52.1426	23.3343	20.9682	10.2487	5.91951	9.48828	23.422	14.7536	13.6906	19.1097	17.6612	53.1875	18.0514	38.2631	4.14745	28.2156	11.4245	47.0518	19.9917	17.5304	15.5404	17.0556	32.8336	17.0247	35.2163	7.57559	10.1235	5.8185	29.9077	15.1538	7.1459	17.7907	17.8472	13.4713	10.533	9.77498	20.0866	12.1837	1642.34	32.9034
CLIP2	23.8987	37.1621	2.09682	28.6964	12.9153	4.21701	16.0256	1.77043	8.21437	4.09493	5.88707	11.0043	17.4067	1.70058	4.83869	36.8371	230.394	1.96049	39.9833	14.0243	11.3021	11.1517	3.39658	8.51234	1.85349	5.68169	8.43629	4.36387	9.75252	47.7927	5.71672	7.52682	10.039	19.3649	6.14422	2.44375	1.67388	2.43674	18.541	2.88627
FKTN	21.7261	4.32117	10.4841	4.09949	7.53392	8.43403	53.0077	8.85217	8.21437	11.6023	1.96236	12.8384	41.905	39.9637	19.3548	14.8916	39.9858	29.4074	75.9684	15.193	9.88933	26.2393	4.52878	243.075	2.78024	36.931	14.3417	30.5471	8.45219	19.8165	31.442	13.0009	39.0407	23.5747	9.65521	13.4406	9.20635	12.1837	34.1545	40.985
PRUNE2	15.2083	19.8774	3.14523	9.22385	23.1399	183.44	29.5857	9.44231	16.4287	11.6023	41.2095	1.83405	66.4033	64.6221	2.07373	24.2968	7.61634	1.96049	21.3245	4.67476	32.4935	24.2714	18.1151	14.1872	22.2419	38.8249	10.9672	26.9106	7.80202	19.8165	7.1459	39.6869	21.1935	38.7299	13.1662	36.6562	15.0649	15.4327	42.9371	20.7811
C5	2.17261	27.6555	8.38728	14.3482	12.9153	5.27127	14.7928	10.6226	44.7227	14.3323	21.5859	36.6811	9.67039	6.80233	24.8847	34.4858	49.5062	11.7629	19.9917	108.688	29.668	4.59188	14.7185	7.56653	13.9012	23.6737	9.27991	44.3661	9.10235	5.82838	4.28754	6.84256	5.57724	10.1034	22.8214	18.3281	6.69553	3.24899	10.7343	37.5215
AKNA	18.4672	11.235	7.33887	13.3233	19.9111	11.5968	25.8875	8.85217	16.4287	17.0622	7.84943	5.50216	3.22346	11.9041	15.8986	7.83767	13.3286	7.84196	5.33111	5.84345	5.65105	8.52778	4.52878	3.78326	15.7547	3.78779	14.3417	16.7282	22.1057	27.9762	5.71672	16.4222	18.9626	7.57758	7.02197	8.55311	11.7172	11.3715	237.13	1.73176
RIC1	4.34522	9.50657	3.14523	7.17411	6.45765	7.37977	2.46547	17.1142	2.73812	4.77742	45.1342	7.33621	2.57877	3.40116	4.14745	3.13507	5.71225	5.88147	1.33278	2.33738	14.1276	17.0556	3.39658	1.89163	22.2419	7.57559	4.21814	3.63656	5.20135	8.15973	1.42918	2.05277	17.8472	4.20977	37.7431	12.2187	5.85859	16.245	6.8309	3.46352
DOCK8	35.848	16.4204	8.38728	140.408	44.1273	13.7053	18.4911	37.1791	11.8652	9.55484	109.892	12.8384	5.80223	18.7064	50.4607	12.5403	20.9449	47.0518	43.9817	35.0607	19.7787	44.6069	48.6844	14.1872	26.8756	25.5676	38.8069	520.756	48.7626	202.828	71.459	90.3219	6.69269	32.8362	26.3324	61.0936	22.5974	12.996	2.92753	15.0086
KANK1	39.107	19.0131	28.3071	27.6716	17.2204	14.7595	2.46547	21.2452	20.9923	8.18986	51.0213	29.3448	32.8793	72.2747	44.2395	6.27014	51.4103	19.6049	17.3261	36.2294	32.4935	26.2393	15.8507	15.1331	2.78024	9.46948	15.1853	18.1828	10.4027	4.6627	51.4505	4.10554	55.7724	54.727	75.4862	9.77498	17.5758	16.245	21.4686	103.328
KCNT1	342.186	7.7781	16.7746	515.511	879.855	57.9839	11.0946	583.653	9.12707	14.3323	3.92471	627.246	997.339	849.44	75.3454	361.317	536.952	17.6444	677.051	559.803	43.7956	1169.62	575.155	495.608	2453.1	853.2	31.2143	2494.68	10.4027	19.8165	2421.03	363.34	4272.17	24.4167	7.89972	1813.26	7.53247	26.8042	2581.11	6.92704
RGP1	7.60413	10.3708	6.29046	6.14923	4.84324	6.32552	17.2583	15.9339	4.56354	8.18986	13.7365	3.66811	9.0257	5.95204	2.76497	16.4591	19.0408	7.84196	7.99667	12.8556	5.65105	2.62393	4.52878	11.3498	4.63373	47.3474	12.6544	3.63656	5.20135	29.1419	1.42918	10.2638	20.0781	15.1552	13.1662	2.44375	10.0433	1.6245	1.95169	3.46352
MPDZ	28.2439	6.04964	19.9198	46.1193	5.38137	7.37977	7.39642	37.1791	20.9923	4.77742	33.3601	18.3405	12.8939	5.10174	6.91242	17.2429	15.2327	158.8	13.3278	23.3738	9.88933	61.6624	2.26439	4.72908	6.48722	44.5066	2.53089	2.90925	5.85151	2.33135	22.8669	13.6851	4.46179	16.8391	5.26648	7.33124	31.8038	19.494	78.0675	6.34979
GLIS3	15.2083	14.692	25.1618	5.12436	35.5171	24.2478	8.62916	426.084	7.30166	18.4272	23.5483	18.3405	11.6045	10.2035	42.857	69.7553	32.3694	11.7629	7.99667	12.8556	70.6381	253.21	5.66097	6.62071	19.4617	16.0981	19.4035	7.27312	12.3532	6.99406	5.71672	6.15831	14.5008	34.5201	19.3104	53.7624	22.5974	17.8695	120.029	12.6996
RAPGEF1	39.107	36.2978	7.33887	30.7462	10.7627	6.32552	106.015	2.95072	6.38895	20.4747	3.92471	40.3492	3.86816	1.70058	22.811	24.2968	7.61634	3.92098	62.6406	8.18083	25.4297	9.83975	65.6673	2.83745	16.6814	5.68169	10.9672	37.0929	1.30034	16.3195	65.7423	10.2638	4.46179	3.36782	4.38873	18.3281	16.7388	20.3062	5.85506	39.2532
SETX	3.25891	7.7781	38.7912	5.12436	54.3519	72.7435	16.0256	7.08173	6.38895	23.2046	3.92471	3.66811	21.9195	17.8561	8.98615	13.324	5.71225	5.88147	10.6622	32.7233	63.5743	7.21582	7.92536	89.8525	14.8279	6.62864	78.4575	52.3665	39.0101	19.8165	10.0043	41.0554	6.69269	5.89368	22.8214	52.5405	25.9452	4.06124	9.75843	27.1309
UBE2R2	23.8987	3.45694	72.3403	17.4228	24.7543	7.37977	11.0946	5.3113	8.21437	6.1424	5.88707	33.013	5.80223	3.40116	9.67739	7.05391	64.7389	15.6839	2.66556	2.33738	8.47657	5.24787	10.1898	2.83745	10.1942	15.1512	12.6544	7.27312	16.2542	15.1538	7.1459	6.84256	10.039	13.4713	1.75549	3.66562	5.85859	8.12248	1.95169	3.46352
ZFAND5	5.43152	29.384	9.43569	12.2985	5.91951	5.27127	20.9565	17.1142	10.9525	30.712	3.92471	5.50216	25.7877	8.50291	7.60366	4.7026	3.80817	11.7629	5.33111	15.193	14.1276	12.4637	14.7185	25.537	4.63373	19.8859	4.21814	6.54581	9.75252	6.99406	1.42918	10.2638	2.2309	5.05172	7.89972	19.55	7.53247	6.49799	11.7101	19.6266
TRDMT1	3.25891	62.2248	13.6293	4.09949	8.07206	54.8212	76.4297	35.4087	9.12707	8.18986	56.9083	38.5151	15.4726	18.7064	4.83869	1.56753	3.80817	15.6839	1.33278	23.3738	2.82552	7.8718	2.26439	17.0247	70.4327	4.73474	15.1853	10.9097	6.50168	12.8224	34.3003	19.8434	5.57724	5.89368	8.77746	21.9937	302.136	765.138	99.536	9.81331
ATE1	14.122	7.7781	6.29046	13.3233	8.6102	20.0308	22.1893	86.1611	10.9525	8.87235	43.1718	14.6724	16.1173	10.2035	3.45621	16.4591	20.9449	7.84196	7.99667	10.5182	38.1446	158.092	11.3219	118.227	13.9012	10.4164	29.527	31.2744	4.55118	4.6627	21.4377	62.2673	188.511	25.2586	26.3324	7.33124	15.0649	22.7429	13.6618	31.7489
PALD1	4.34522	7.7781	1.04841	5.12436	22.0636	5.27127	6.16369	8.85217	3.65083	5.45991	290.429	7.33621	3.22346	10.2035	9.67739	7.83767	7.61634	3.92098	33.3195	9.34952	2.82552	18.3675	6.79317	6.62071	4.63373	7.57559	9.27991	27.6379	9.75252	2.33135	4.28754	1.36851	5.57724	5.89368	4.38873	8.55311	4.18471	8.93473	9.75843	4.04077
CDH23	24.985	17.2847	24.1134	16.398	32.8264	3.16276	14.7928	23.0156	8.21437	25.9346	19.6236	40.3492	2.57877	13.6047	20.046	16.4591	20.9449	33.3283	15.9933	21.0364	19.7787	25.5833	10.1898	26.4828	31.5093	7.57559	15.1853	6.54581	44.2114	48.9584	82.8924	28.0545	55.7724	45.4655	16.6772	14.6625	3.34777	24.3674	13.6618	47.3348
CPEB3	6.51783	4.32117	6.29046	6.14923	3.76696	14.7595	7.39642	7.08173	10.0398	5.45991	13.7365	5.50216	3.86816	8.50291	2.76497	3.91884	3.80817	7.84196	7.99667	8.18083	8.47657	9.83975	3.39658	3.78326	20.3884	11.3634	14.3417	10.1824	2.60067	10.4911	10.0043	5.47405	27.8862	2.52586	3.51098	6.10936	4.18471	5.68574	4.87922	5.77253
ANKRD26	3.25891	22.4701	2.09682	17.4228	155.522	7.37977	7.39642	17.1142	17.3414	6.82488	19.6236	9.17026	43.8391	12.7544	7.60366	9.40521	55.2185	5.88147	3.99833	3.50607	21.1914	9.83975	1.13219	4.72908	6.48722	5.68169	4.21814	45.0934	13.6535	12.8224	8.57508	30.1073	10.039	8.41954	4.38873	17.1062	17.5758	7.31023	5.85506	31.7489
LARP4B	109.717	13.8277	16.7746	2.04974	16.6823	31.6276	8.62916	19.4748	16.4287	8.18986	13.7365	14.6724	18.0514	23.8081	17.9723	170.078	15.2327	29.4074	74.6356	30.3859	5.65105	10.4957	21.5117	21.7538	22.2419	12.3103	10.9672	21.0921	20.8054	8.15973	48.5921	8.21108	18.9626	12.6293	24.5769	78.1999	7.53247	12.1837	15.6135	5.77253
SH3PXD2A	45.6248	7.7781	14.6777	26.6467	47.3561	5.27127	2.46547	11.2127	1.82541	24.5696	29.4354	25.6767	2.57877	13.6047	13.1336	39.1884	45.698	119.59	9.32945	10.5182	40.9701	7.8718	43.0234	8.51234	27.8024	54.923	18.5598	183.283	6.50168	2.33135	2.85836	4.7898	29.0016	43.7816	16.6772	6.10936	40.1732	9.74698	16.5893	4.61803
PITRM1	102.113	8.64234	3.14523	21.5223	8.6102	39.0074	7.39642	11.2127	52.0243	8.18986	11.7741	20.1746	203.723	15.3052	3.45621	28.9994	28.5613	23.5259	5.33111	9.34952	8.47657	3.27992	9.05756	7.56653	4.63373	8.52253	17.7162	21.8194	20.1552	22.1478	41.4462	15.7379	11.1545	30.3103	40.3763	37.8781	10.0433	7.31023	9.75843	47.912
STN1	16.2946	19.0131	9.43569	9.22385	16.1441	1004.7	7.39642	20.0649	6.38895	4.77742	11.7741	3.66811	10.9598	23.8081	5.52994	2.3513	9.52042	9.80245	5.33111	4.67476	12.7149	10.4957	6.79317	15.1331	5.56047	8.52253	6.74903	11.637	5.85151	8.15973	7.1459	6.84256	16.7317	10.9454	10.533	26.8812	4.18471	25.1797	6.8309	12.1223
EBF3	6.51783	5.1854	1.04841	14.3482	3.22882	7.37977	1.23274	12.393	10.9525	3.41244	5.88707	7.33621	5.15754	2.55087	7.60366	2.3513	9.52042	3.92098	2.66556	4.67476	4.23829	13.1197	4.52878	2.83745	1.85349	4.73474	3.37451	11.637	4.55118	8.15973	4.28754	1.36851	8.92358	3.36782	6.14422	8.55311	5.02165	3.24899	2.92753	4.61803
TASOR2	8.69043	41.4832	6.29046	1.02487	5.91951	29.5191	12.3274	14.7536	1.82541	2.04747	29.4354	3.66811	43.1944	124.142	19.3548	25.8643	11.4245	3.92098	2.66556	28.0486	50.8594	14.4316	7.92536	14.1872	26.8756	3.78779	21.9343	13.8189	4.55118	6.99406	12.8626	34.2128	17.8472	82.5115	51.787	13.4406	7.53247	32.4899	10.7343	54.2618
SMC3	8.69043	15.5562	26.2102	8.19898	19.3729	17.9223	6.16369	19.4748	31.032	6.1424	7.84943	1.83405	12.8939	5.95204	10.3686	11.7565	28.5613	17.6444	9.32945	3.50607	5.65105	12.4637	6.79317	17.9705	17.6082	17.992	4.21814	77.0951	21.4555	8.15973	35.7295	10.9481	4.46179	3.36782	7.89972	12.2187	9.20635	9.74698	4.87922	14.4313
CUL2	8.69043	37.1621	37.7427	4.09949	18.2967	26.3563	9.8619	5.3113	8.21437	10.2373	3.92471	11.0043	9.0257	4.25145	3.45621	3.13507	7.61634	9.80245	3.99833	7.01214	32.4935	3.27992	18.1151	6.62071	3.70698	40.7188	73.3957	12.3643	5.85151	2.33135	2.85836	4.7898	24.5399	21.8908	5.26648	21.9937	6.69553	22.7429	3.90337	14.4313
ZMIZ1	7.60413	7.7781	7.33887	27.6716	11.3009	15.8138	7.39642	10.0325	94.0088	8.87235	3.92471	9.17026	8.381	16.1555	13.1336	5.48637	17.1368	64.6962	13.3278	14.0243	2.82552	14.4316	20.3795	16.0789	18.5349	17.0451	20.2471	26.1832	16.9044	16.3195	14.2918	13.0009	17.8472	22.7328	7.89972	7.33124	4.18471	8.12248	13.6618	5.19528
TSPAN14	24.985	5.1854	36.6943	5.12436	2.15255	4.21701	3.69821	26.5565	23.7304	33.4419	21.5859	56.8556	25.143	16.1555	13.8248	10.189	1.90408	76.4591	66.6389	17.5304	2.82552	39.359	20.3795	38.7785	19.4617	35.984	10.1235	79.2771	15.604	34.9703	20.0085	13.6851	4.46179	45.4655	11.4107	68.4249	5.02165	40.6124	3.90337	9.23605
TBC1D12	1.0863	29.384	1.04841	2.04974	2.15255	5.27127	4.93095	15.3438	6.38895	6.82488	1.96236	3.66811	47.7072	8.50291	7.60366	18.8104	7.61634	1.96049	1.33278	3.50607	26.8425	7.8718	4.52878	7.56653	3.70698	4.73474	5.9054	5.09119	4.55118	2.33135	38.5879	21.8962	36.8098	13.4713	3.51098	6.10936	20.9235	8.12248	14.6377	4.04077
NUFIP2	3.25891	17.2847	4.19364	10.2487	11.839	4.21701	23.422	4.13101	10.9525	13.6498	5.88707	53.1875	6.44693	6.80233	12.4424	6.27014	9.52042	7.84196	2.66556	9.34952	8.47657	17.0556	18.1151	9.45816	21.3151	9.46948	16.8726	2.90925	24.0562	10.4911	1.42918	14.3694	13.3854	6.73563	5.26648	4.88749	15.9019	10.5592	6.8309	44.4485
UBTF	72.7824	7.7781	12.5809	26.6467	10.7627	14.7595	3.69821	19.4748	10.9525	12.2848	43.1718	23.8427	14.1832	6.80233	29.7234	19.5942	7.61634	9.80245	17.3261	2.33738	43.7956	22.3034	30.5693	2.83745	23.1686	9.46948	19.4035	5.09119	18.8549	5.82838	58.5964	25.3175	2.2309	24.4167	27.2101	7.33124	14.228	6.49799	5.85506	6.92704
RAD51C	26.0713	15.5562	39.8396	43.0446	69.4197	34.7904	9.8619	10.6226	2.73812	62.1064	15.6989	91.7026	14.8279	26.359	65.668	24.2968	7.61634	3.92098	15.9933	9.34952	29.668	13.7756	15.8507	39.7243	19.4617	35.0371	14.3417	37.8202	14.9539	8.15973	11.4334	9.57959	18.9626	10.9454	37.7431	35.4343	10.0433	19.494	286.898	28.2854
GOSR2	18.4672	5.1854	5.24205	8.19898	23.678	25.3021	3.69821	19.4748	4.56354	5.45991	3.92471	11.0043	10.3151	5.10174	9.67739	114.43	1.90408	11.7629	6.66389	8.18083	19.7787	30.8312	6.79317	4.72908	12.0477	4.73474	5.06177	2.90925	12.3532	6.99406	28.5836	6.84256	29.0016	34.5201	423.951	18.3281	3.34777	4.06124	7.80675	5.19528
MED13	6.51783	7.7781	284.119	10.2487	263.149	46.3872	7.39642	7.67188	56.5879	9.55484	51.0213	14.6724	252.075	4.25145	8.98615	6.27014	9.52042	84.3011	34.6522	2.33738	4.23829	6.55983	3.39658	4.72908	227.053	178.026	4.21814	2.18194	93.6242	60.6152	8.57508	13.6851	17.8472	10.1034	1.75549	4.88749	12.5541	5.68574	16.5893	14.4313
CPD	58.6604	22.4701	140.487	4.09949	88.7927	49.5499	117.11	7.67188	99.4851	22.5221	82.419	5.50216	3.22346	155.603	9.67739	3.91884	68.547	11.7629	58.6422	4.67476	19.7787	17.7115	48.6844	3.78326	39.8501	13.2573	39.6505	6.54581	25.3566	9.32541	2.85836	96.4802	5.57724	19.3649	13.1662	9.77498	153.16	10.5592	3.90337	39.8305
UTP6	43.4522	14.692	8.38728	18.4477	18.2967	30.5734	1.23274	11.2127	9.12707	5.45991	21.5859	1.83405	8.381	5.10174	13.8248	3.91884	28.5613	29.4074	22.6572	9.34952	14.1276	9.18377	2.26439	10.404	6.48722	52.0821	188.129	16.7282	9.75252	8.15973	5.71672	3.42128	33.4634	28.6264	7.89972	6.10936	20.0866	17.8695	11.7101	27.7082
DDX5	3.25891	53.5825	7.33887	38.9452	54.89	23.1936	40.6803	4.72116	7.30166	17.7447	25.5106	7.33621	11.6045	51.0174	38.0183	10.9727	45.698	56.8542	19.9917	8.18083	26.8425	3.9359	45.2878	65.2613	43.557	9.46948	23.6216	18.9101	56.5646	18.6508	60.0256	40.3711	29.0016	22.7328	6.14422	36.6562	61.0967	22.7429	40.9854	42.1395
CYTH1	8.69043	19.0131	5.24205	6.14923	11.3009	14.7595	33.2839	18.2945	29.2066	98.2783	33.3601	95.3708	20.6302	6.80233	28.3409	16.4591	5.71225	3.92098	61.3078	54.9284	9.88933	8.52778	22.6439	7.56653	52.8245	21.7798	5.9054	21.0921	12.3532	59.4495	7.1459	6.84256	26.7707	11.7874	2.63324	61.0936	22.5974	10.5592	31.227	4.61803
ABCC3	4.34522	7.7781	2.09682	7.17411	3.22882	18.9766	33.2839	12.393	9.12707	10.2373	43.1718	1.83405	6.44693	5.95204	31.7971	6.27014	3.80817	17.6444	18.6589	17.5304	12.7149	10.4957	9.05756	4.72908	3.70698	6.62864	2.53089	11.637	7.15185	26.8106	8.57508	5.47405	5.57724	19.3649	9.65521	12.2187	11.7172	4.06124	4.87922	13.2768
LUC7L3	8.69043	9.50657	4.19364	15.3731	103.322	10.5425	9.8619	27.7368	38.3337	2487.67	47.0966	33.013	1770.97	51.0174	6.22118	3.13507	7.61634	1.96049	29.3211	201.015	56.5105	11.1517	14.7185	13.2414	4.63373	66.2864	7.59266	53.0938	6.50168	3.49703	4.28754	12.3166	537.646	38.7299	1.75549	24.4375	32.6407	60.1064	37.082	7.50429
EFTUD2	27.1576	15.5562	105.889	1.02487	12.9153	12.651	3.69821	3.54087	20.0796	9.55484	27.473	12.8384	11.6045	2.55087	3.45621	6.27014	24.7531	7.84196	7.99667	18.699	4.23829	17.0556	3.39658	12.2956	8.34071	11.3634	15.1853	7.27312	46.1619	32.6389	24.2961	2.05277	16.7317	15.9971	16.6772	6.10936	8.36941	14.6205	11.7101	15.0086
PRKAR1A	18.4672	18.1489	100.647	7.17411	10.2246	2.10851	39.4476	61.9652	5.47624	38.2193	11.7741	20.1746	34.8134	138.597	62.903	12.5403	59.0266	3.92098	25.3228	24.5425	9.88933	13.7756	53.2131	5.6749	18.5349	5.68169	37.9633	20.3647	33.1586	52.4554	14.2918	30.1073	24.5399	15.1552	22.8214	14.6625	15.9019	10.5592	12.686	3.46352
MAP2K6	14.122	7.7781	7.33887	11.2736	10.2246	12.651	13.5601	8.85217	24.6431	15.0147	5.88707	12.8384	19.3408	10.2035	14.5161	17.2429	9.52042	7.84196	18.6589	31.5546	4.23829	6.55983	21.5117	21.7538	16.6814	20.8329	12.6544	3.63656	16.9044	47.7927	60.0256	14.3694	10.039	4.20977	31.5989	30.5468	13.3911	18.6817	35.1304	5.19528
PMP22	8.69043	9.50657	13.6293	7.17411	2.69069	6.32552	1.23274	4.72116	8.21437	12.2848	3.92471	11.0043	4.51285	11.0538	20.7373	14.1078	9.52042	23.5259	6.66389	10.5182	19.7787	40.015	4.52878	21.7538	5.56047	16.0981	3.37451	7.27312	3.25084	5.82838	1.42918	2.73703	2.2309	5.89368	13.1662	9.77498	5.85859	10.5592	7.80675	6.92704
SUPT6H	24.985	6.04964	2.09682	16.398	2.69069	8.43403	13.5601	28.3269	14.6033	477.742	5.88707	25.6767	93.4804	17.8561	29.7234	130.889	17.1368	19.6049	31.9867	10.5182	40.9701	62.3184	22.6439	127.685	32.4361	16.0981	9.27991	36.3656	13.0034	3.49703	22.8669	5.47405	13.3854	31.1523	27.2101	913.961	10.8802	16.245	10.7343	53.6846
PHF12	1.0863	7.7781	4.19364	37.9203	12.9153	17.9223	12.3274	64.9159	5.47624	25.2521	27.473	1.83405	6.44693	17.8561	15.2073	22.7293	19.0408	7.84196	3.99833	56.0971	1.41276	11.1517	11.3219	7.56653	5.56047	4.73474	29.527	37.8202	20.1552	9.32541	22.8669	10.2638	18.9626	9.26149	11.4107	4.88749	26.7821	47.9226	23.4202	7.50429
GABRA4	14.122	5.1854	11.5325	25.6218	8.6102	12.651	14.7928	8.26202	10.0398	17.7447	78.4943	7.33621	51.5754	28.9099	4.14745	4.7026	1.90408	5.88147	3.99833	25.7112	2.82552	4.59188	11.3219	1.89163	5.56047	15.1512	80.1447	20.3647	20.8054	3.49703	4.28754	29.423	70.2732	137.238	6.14422	7.33124	10.8802	6.49799	8.78259	29.4399
DCUN1D4	68.4372	6.04964	10.4841	1.02487	9.68647	5.27127	3.69821	12.393	33.7702	7.50737	19.6236	16.5065	30.3006	1.70058	5.52994	8.62144	3.80817	415.624	9.32945	3.50607	4.23829	7.21582	4.52878	9.45816	5.56047	5.68169	10.1235	65.4581	25.3566	25.6449	5.71672	79.3738	2.2309	96.8247	63.1977	96.5279	11.7172	1.6245	29.2753	5.77253
CRACD	6.51783	22.4701	12.5809	2.04974	3.76696	14.7595	6.16369	24.7861	2.73812	3.41244	35.3224	11.0043	75.429	3.40116	6.91242	3.91884	13.3286	3.92098	9.32945	16.3617	8.47657	3.27992	5.66097	2.83745	5.56047	10.4164	5.06177	32.7291	113.779	2.33135	7.1459	8.89533	1.11545	5.89368	32.4766	19.55	5.85859	8.12248	8.78259	5.19528
NFKB1	5.43152	15.5562	16.7746	19.4726	19.3729	29.5191	8.62916	54.8834	19.1669	12.2848	3.92471	45.8513	3.86816	3.40116	17.9723	26.6481	3.80817	25.4864	3.99833	39.7355	9.88933	745.853	22.6439	27.4287	11.1209	13.2573	5.9054	10.1824	53.964	1.16568	7.1459	32.1601	6.69269	58.0948	6.14422	19.55	39.3362	25.1797	211.758	15.5858
MANBA	21.7261	12.0993	19.9198	1.02487	12.9153	2.10851	4.93095	17.1142	5.47624	10.2373	27.473	25.6767	17.4067	1.70058	17.281	9.40521	1.90408	5.88147	6.66389	14.0243	11.3021	26.2393	4.52878	19.8621	7.41396	12.3103	24.4652	10.1824	10.4027	16.3195	37.1587	8.21108	11.1545	41.2557	6.14422	13.4406	9.20635	7.31023	1.95169	5.77253
MAPK10	23.8987	65.6818	10.4841	9.22385	193.729	69.5807	22.1893	14.7536	25.5558	181.542	5131.56	27.5108	63.1799	26.359	15.8986	33.702	3.80817	241.14	26.6556	43.2415	8.47657	21.6474	27.1727	87.0151	31.5093	23.6737	17.7162	18.9101	44.8616	10.4911	12.8626	128.64	25.6553	159.129	86.8969	13.4406	66.9553	245.299	25.3719	90.6288
RPL34	2.17261	15.5562	5.24205	6.14923	70.496	9.48828	39.4476	14.7536	7.30166	76.4387	1.96236	99.0389	25.7877	6.80233	35.9446	7.05391	41.8899	9.80245	57.3095	28.0486	36.7318	11.1517	18.1151	41.6159	36.1431	7.57559	50.6177	29.0925	40.3104	22.1478	1.42918	61.5831	22.309	38.7299	2.63324	28.1031	2.51082	71.4778	28.2995	20.2039
WFS1	5.43152	10.3708	7.33887	1.02487	4.84324	1.05425	3.69821	22.4255	4.56354	4.09493	9.81178	3.66811	2.57877	4.25145	5.52994	148.916	22.849	21.5654	10.6622	18.699	7.06381	22.9594	5.66097	6.62071	3.70698	9.46948	5.06177	5.8185	66.3172	27.9762	4.28754	2.05277	22.309	3.36782	3.51098	6.10936	2.51082	4.87349	3.90337	2.30901
CLCN3	3.25891	10.3708	13.6293	37.9203	7.53392	57.9839	29.5857	33.0481	1.82541	17.0622	5.88707	7.33621	15.4726	34.0116	39.4008	27.4319	41.8899	5.88147	31.9867	18.699	9.88933	91.8377	14.7185	93.6358	18.5349	5.68169	5.9054	11.637	20.1552	101.414	74.3174	19.8434	20.0781	15.9971	97.4298	34.2124	10.0433	6.49799	66.3574	31.7489
CPZ	17.3809	3.45694	75.4855	1.02487	7.53392	3.16276	4.93095	41.9003	7.30166	20.4747	3.92471	20.1746	5.80223	13.6047	6.91242	29.7832	5.71225	13.7234	7.99667	5.84345	45.2084	33.4551	6.79317	8.51234	137.158	17.0451	5.06177	8.72775	50.7131	106.077	2.85836	16.4222	15.6163	74.0919	27.2101	43.9874	7.53247	33.3022	1.95169	50.7983
NSD2	11.9493	19.0131	7.33887	23.5721	11.839	37.9531	16.0256	7.67188	39.2464	25.2521	5.88707	25.6767	14.1832	32.311	17.9723	72.1066	15.2327	5.88147	22.6572	11.6869	56.5105	11.1517	9.05756	47.2908	6.48722	25.5676	11.8108	34.1837	8.45219	36.136	10.0043	4.7898	23.4244	22.7328	14.9217	45.2093	19.2496	11.3715	38.0579	19.0494
RAPGEF2	10.863	23.3343	11.5325	7.17411	39.8222	29.5191	23.422	33.0481	9.12707	1.36498	9.81178	12.8384	107.019	8.50291	29.0322	34.4858	66.643	1.96049	6.66389	15.193	9.88933	13.7756	15.8507	51.0741	20.3884	8.52253	4.21814	10.1824	3.90101	29.1419	87.18	8.89533	2.2309	10.9454	2.63324	35.4343	17.5758	47.1104	15.6135	13.2768
CTSC	11.9493	52.7183	24.1134	10.2487	6.99579	37.9531	22.1893	9.44231	9.12707	10.9198	11.7741	78.8643	32.2346	6.80233	15.8986	29.7832	15.2327	15.6839	23.99	57.2658	12.7149	36.0791	4.52878	10.404	31.5093	16.0981	4.21814	13.8189	31.8582	5.82838	14.2918	17.7907	12.2699	16.8391	2.63324	6.10936	158.182	30.0532	12.686	33.4807
ZBTB16	5.43152	7.7781	33.5491	29.7213	48.9705	18.9766	17.2583	6.49159	12.7779	30.0295	37.2848	86.2005	9.0257	46.766	10.3686	10.9727	45.698	13.7234	54.6439	18.699	49.4467	26.8953	39.6268	18.9163	29.6559	40.7188	189.816	10.1824	27.3071	17.4851	117.193	32.1601	292.247	47.1494	28.9656	12.2187	46.0318	33.3022	34.1545	16.1631
ELP4	2.17261	6.04964	50.3237	3.07462	40.8984	9.48828	13.5601	29.5072	15.516	17.7447	54.946	5.50216	18.6961	11.0538	11.7511	13.324	26.6572	7.84196	7.99667	8.18083	16.9531	17.7115	9.05756	7.56653	15.7547	20.8329	8.43629	3.63656	27.3071	48.9584	1.42918	15.0536	18.9626	17.681	21.0659	25.6593	15.9019	14.6205	3.90337	36.9442
TECTA	18.4672	23.3343	9.43569	10.2487	11.3009	9.48828	9.8619	10.0325	14.6033	4.77742	9.81178	9.17026	5.15754	17.8561	7.60366	15.6753	11.4245	10580.8	25.3228	12.8556	40.9701	69.5342	9.05756	9.45816	10.1942	6.62864	10.1235	23.274	13.0034	4.6627	28.5836	5.47405	23.4244	12.6293	15.7994	14.6625	2.51082	25.1797	9.75843	5.19528
HSPA8	5.43152	12.0993	16.7746	18.4477	45.2035	25.3021	39.4476	14.1635	34.6829	14.3323	13.7365	18.3405	9.0257	28.0596	13.1336	13.324	11.4245	15.6839	10.6622	21.0364	7.06381	6.55983	23.7761	25.537	27.8024	14.2042	19.4035	11.637	29.2576	29.1419	7.1459	13.6851	13.3854	3.36782	5.26648	3.66562	7.53247	14.6205	11.7101	19.6266
KMT5B	4.34522	6.91387	11.5325	4.09949	3.22882	5.27127	6.16369	5.3113	5.47624	9.55484	21.5859	7.33621	14.1832	9.3532	11.7511	10.189	3.80817	1.96049	7.99667	94.6639	4.23829	3.9359	5.66097	20.808	13.9012	11.3634	3.37451	2.90925	9.75252	3.49703	2.85836	14.3694	22.309	5.89368	9.65521	847.98	24.2713	2.43674	5.85506	28.8627
NRXN2	14.122	6.91387	4.19364	30.7462	6.45765	28.4648	9.8619	51.9327	7.30166	14.3323	47.0966	9.17026	39.3262	5.95204	11.0599	24.2968	9.52042	9.80245	3.99833	28.0486	16.9531	8.52778	20.3795	29.3203	10.1942	10.4164	5.9054	47.2753	10.4027	9.32541	35.7295	29.423	22.309	10.9454	12.2884	7.33124	7.53247	4.06124	5.85506	14.4313
CPT1A	502.959	63.0891	33.5491	6.14923	7.53392	14.7595	4.93095	11.2127	1.82541	12.9673	1.96236	71.5281	4.51285	1.70058	9.67739	4.7026	34.2735	1.96049	66.6389	28.0486	33.9063	5.90385	18.1151	9.45816	25.9489	9.46948	70.0212	14.5462	11.0529	17.4851	2.85836	11.6324	4.46179	26.9425	4.38873	1.22187	2.51082	11.3715	66.3574	58.3026
CEP164	60.833	7.7781	15.7261	47.1441	11.839	6.32552	6.16369	7.08173	13.6906	5.45991	21.5859	34.847	3.22346	1.70058	11.7511	6.27014	11.4245	5.88147	10.6622	26.8799	2.82552	6.55983	48.6844	10.404	2.78024	21.7798	8.43629	14.5462	2.60067	23.3135	34.3003	50.635	29.0016	10.1034	15.7994	21.9937	10.8802	27.6164	8.78259	5.77253
EIF4G2	7.60413	13.8277	316.62	31.771	23.678	4.21701	50.5422	33.6382	25.5558	17.7447	1.96236	34.847	15.4726	19.5567	15.8986	76.8092	19.0408	9.80245	19.9917	22.2051	55.0977	9.18377	12.4541	7.56653	12.0477	15.1512	16.0289	16.0009	3.90101	19.8165	641.702	10.9481	22.309	22.7328	7.89972	13.4406	20.0866	5.68574	20.4927	13.2768
IL10RA	4.34522	11.235	6.29046	4.09949	10.7627	8.43403	3.69821	3.54087	8.21437	7.50737	35.3224	22.0086	7.09162	4.25145	13.1336	12.5403	20.9449	13.7234	18.6589	23.3738	8.47657	17.7115	20.3795	26.4828	59.3117	11.3634	2.53089	5.09119	7.80202	3.49703	7.1459	7.52682	5.57724	6.73563	7.02197	2.44375	46.8687	4.06124	1.95169	1.15451
UBE4A	2.17261	15.5562	4.19364	4.09949	3.22882	6.32552	3.69821	4.13101	4.56354	1.36498	35.3224	11.0043	7.73631	4.25145	2.76497	3.91884	5.71225	137.234	6.66389	3.50607	1.41276	13.1197	4.52878	25.537	7.41396	4.73474	14.3417	13.8189	7.80202	2.33135	5.71672	24.6332	10.039	4.20977	9.65521	2.44375	7.53247	4.87349	7.80675	7.50429
DDX6	1.0863	6.91387	18.8714	10.2487	8.6102	9.48828	9.8619	12.393	16.4287	10.9198	5.88707	12.8384	14.1832	13.6047	7.60366	10.189	32.3694	7.84196	15.9933	4.67476	1.41276	11.1517	13.5863	21.7538	12.0477	5.68169	8.43629	7.27312	11.0529	3.49703	7.1459	122.482	7.80814	52.2011	17.5549	1.22187	6.69553	4.87349	4.87922	12.1223
CBL	18.4672	16.4204	4.19364	9.22385	39.8222	4.21701	16.0256	11.8029	15.516	7.50737	90.2684	11.0043	15.4726	5.95204	113.364	5.48637	5.71225	1.96049	7.99667	4.67476	2.82552	15.7436	11.3219	9.45816	17.6082	3.78779	23.6216	10.1824	18.2047	20.9822	20.0085	10.2638	4.46179	10.1034	8.77746	12.2187	20.9235	14.6205	11.7101	5.19528
KIAA1549L	13.0357	9.50657	9.43569	6.14923	8.07206	7.37977	9.8619	10.6226	9.12707	32.7594	9.81178	44.0173	11.6045	71.4244	17.9723	8.62144	15.2327	37.2493	19.9917	19.8677	9.88933	20.9915	11.3219	11.3498	7.41396	3.78779	9.27991	6.54581	4.55118	23.3135	11.4334	3.42128	3.34634	6.73563	23.6991	9.77498	12.5541	374.446	18.541	5.77253
FBXO3	279.18	22.4701	5.24205	32.7959	8.6102	9.48828	18.4911	12.9832	16.4287	57.329	9.81178	22.0086	9.0257	31.4608	1.38248	10.189	5.71225	9.80245	75.9684	3.50607	4.23829	10.4957	24.9083	26.4828	6.48722	12.3103	4.21814	18.9101	11.0529	3.49703	335.857	6.84256	2.2309	2.52586	24.5769	94.0842	38.4993	5.68574	11.7101	10.3906
SLC1A2	18.4672	19.8774	8.38728	21.5223	6.45765	8.43403	7.39642	15.9339	18.2541	5.45991	1830.88	23.8427	539.608	17.0058	17.281	16.4591	19.0408	5.88147	9.32945	10.5182	9.88933	15.0876	5.66097	6.62071	11.1209	19.8859	11.8108	64.0035	10.4027	15.1538	14.2918	30.1073	27.8862	37.8879	19.3104	797.883	61.0967	16.245	12.686	15.5858
COMMD9	13.0357	70.8672	9.43569	10.2487	33.3645	18.9766	1.23274	27.1466	12.7779	11.6023	15.6989	27.5108	13.5385	11.0538	11.0599	3.13507	20.9449	50.9728	3.99833	118.038	38.1446	61.6624	6.79317	1.89163	1.85349	4.73474	4.21814	25.4559	8.45219	20.9822	57.1672	2.73703	1.11545	13.4713	11.4107	7.33124	5.02165	11.3715	22.4444	163.94
SLC15A3	4.34522	21.6058	6.29046	11.2736	5.38137	17.9223	8.62916	5.3113	6.38895	4.77742	1.96236	20.1746	15.4726	14.4549	15.2073	3.91884	1.90408	1.96049	17.3261	7.01214	25.4297	13.7756	32.8336	10.404	18.5349	4.73474	6.74903	5.8185	13.0034	17.4851	10.0043	10.9481	8.92358	2.52586	11.4107	95.3061	18.4127	16.245	4.87922	1.73176
AMBRA1	5.43152	3.45694	7.33887	12.2985	3.76696	27.4106	1.23274	4.72116	20.0796	8.87235	17.6612	7.33621	3.22346	17.0058	49.0782	6.27014	7.61634	31.3678	5.33111	4.67476	8.47657	14.4316	18.1151	4.72908	4.63373	1.8939	21.9343	2.18194	31.8582	16.3195	7.1459	6.84256	12.2699	60.6207	4.38873	9.77498	2.51082	11.3715	50.7439	13.8541
CARS1	46.7111	94.2015	8.38728	6.14923	7.53392	47.4414	7.39642	14.1635	6.38895	9.55484	9.81178	29.3448	160.528	1.70058	3.45621	10.189	11.4245	11.7629	5.33111	5.84345	19.7787	3.27992	18.1151	11.3498	23.1686	5.68169	33.7451	22.5467	3.25084	8.15973	27.1544	4.10554	15.6163	5.05172	45.6428	9.77498	10.0433	13.8082	2.92753	6.92704
SOX6	36.9343	13.8277	50.3237	16.398	12.9153	17.9223	2.46547	8.26202	32.8575	33.4419	41.2095	42.1832	26.4324	26.359	29.7234	23.513	264.668	33.3283	18.6589	87.6518	19.7787	37.391	14.7185	30.2661	22.2419	77.6497	9.27991	32.0017	24.7064	12.8224	7.1459	11.6324	37.9252	54.727	33.3544	10.9969	9.20635	27.6164	40.9854	35.7897
NUP98	20.6398	10.3708	11.5325	13.3233	10.7627	14.7595	16.0256	57.244	11.8652	21.8396	62.7954	3.66811	61.2458	27.2093	8.98615	19.5942	38.0817	9.80245	10.6622	24.5425	4.23829	11.1517	5.66097	10.404	18.5349	7.57559	16.8726	10.9097	20.8054	3.49703	22.8669	19.8434	32.348	4.20977	11.4107	17.1062	30.1299	10.5592	36.1062	20.2039
EXPH5	2.17261	33.7051	9.43569	10.2487	9.68647	7.37977	30.8184	6.49159	3.65083	2.72995	5.88707	18.3405	40.6156	48.4666	5.52994	24.2968	5.71225	1.96049	9.32945	3.50607	7.06381	5.90385	9.05756	22.6996	3.70698	28.4084	7.59266	20.3647	11.0529	13.9881	28.5836	32.8443	24.5399	18.523	143.073	6.10936	2.51082	6.49799	5.85506	6.92704
CORO1C	22.8124	4.32117	2.09682	2.04974	3.22882	9.48828	54.2404	7.08173	18.2541	2.72995	23.5483	36.6811	36.1028	8.50291	11.0599	8.62144	7.61634	13.7234	11.995	29.2173	2.82552	5.90385	5.66097	17.9705	8.34071	25.5676	10.9672	5.09119	8.45219	1.16568	15.721	6.84256	4.46179	5.89368	10.533	9.77498	4.18471	6.49799	10.7343	29.4399
CAPRIN2	8.69043	4.32117	3.14523	1.02487	4.84324	2.10851	18.4911	14.7536	33.7702	12.2848	3.92471	7.33621	14.1832	13.6047	14.5161	2.3513	38.0817	11.7629	3.99833	2.33738	2.82552	10.4957	19.2473	21.7538	5.56047	3.78779	22.778	30.5471	15.604	12.8224	22.8669	20.5277	10.039	16.8391	9.65521	7.33124	2.51082	5.68574	13.6618	29.4399
KCTD10	74.955	36.2978	17.823	36.8954	2.15255	10.5425	17.2583	6.49159	10.9525	133.768	529.836	11.0043	4.51285	10.2035	12.4424	4.7026	3.80817	1.96049	2.66556	5.84345	7.06381	31.4872	16.9829	3.78326	8.34071	28.4084	46.3996	26.9106	11.0529	15.1538	2.85836	18.4749	8.92358	3.36782	7.02197	13.4406	12.5541	69.8533	3.90337	17.3176
ACSS3	24.985	45.8044	44.0332	11.2736	11.3009	25.3021	4.93095	9.44231	22.8177	19.1097	5.88707	11.0043	9.0257	19.5567	17.9723	11.7565	11.4245	119.59	27.9883	10.5182	9.88933	20.9915	19.2473	5.6749	14.8279	31.2493	29.527	104.733	24.7064	16.3195	30.0128	28.0545	21.1935	5.89368	7.89972	14.6625	12.5541	8.93473	2.92753	102.751
CUX2	9.77674	4.32117	160.407	14.3482	4.3051	6.32552	7.39642	9.44231	12.7779	19.7922	13.7365	12.8384	32.2346	70.5741	13.8248	3.91884	34.2735	7.84196	11.995	1.16869	7.06381	19.6795	7.92536	2.83745	2.78024	11.3634	11.8108	18.9101	24.7064	29.1419	2.85836	26.686	15.6163	4.20977	8.77746	21.9937	21.7605	6.49799	19.5169	8.08155
ACAD10	3.25891	16.4204	12.5809	1.02487	8.6102	6.32552	4.93095	9.44231	31.9448	11.6023	21.5859	11.0043	11.6045	6.80233	7.60366	3.91884	19.0408	5.88147	2.66556	14.0243	14.1276	10.4957	5.66097	15.1331	27.8024	30.3023	55.6795	5.09119	1.30034	13.9881	5.71672	6.84256	2.2309	20.2069	35.1098	20.7718	42.684	1.6245	16.5893	17.3176
CDKN1B	24.985	19.0131	14.6777	22.5472	16.6823	54.8212	4.93095	8.85217	1.82541	13.6498	13.7365	12.8384	5.15754	8.50291	6.91242	10.189	11.4245	15.6839	15.9933	2.33738	15.5404	17.7115	13.5863	6.62071	8.34071	16.0981	27.8397	7.27312	12.3532	8.15973	7.1459	18.4749	16.7317	10.1034	18.4327	6.10936	3.34777	6.49799	5.85506	8.08155
OAS3	28.2439	7.7781	9.43569	9.22385	9.14833	35.8446	16.0256	15.3438	3.65083	21.8396	15.6989	11.0043	14.8279	25.5087	12.4424	73.6741	24.7531	9.80245	145.273	7.01214	8.47657	11.8077	7.92536	418.051	25.0221	248.1	10.1235	13.8189	5.20135	44.2957	32.8711	17.7907	15.6163	28.6264	9.65521	8.55311	11.7172	196.564	12.686	8.6588
ARHGDIB	5.43152	26.7912	11.5325	12.2985	26.3687	17.9223	19.7238	17.7043	7.30166	25.2521	9.81178	12.8384	4.51285	15.3052	28.3409	14.8916	11.4245	25.4864	22.6572	19.8677	2.82552	9.18377	18.1151	32.1577	36.1431	12.3103	6.74903	6.54581	35.7592	19.8165	14.2918	19.1592	7.80814	17.681	15.7994	24.4375	14.228	8.12248	1.95169	102.751
SPRING1	70.6098	72.5956	2.09682	95.3131	2.69069	41.1159	1.23274	56.0637	5.47624	16.3797	5.88707	3.66811	1.93408	2.55087	20.046	3.13507	19.0408	13.7234	3.99833	10.5182	59.336	2.62393	81.518	2.83745	1.85349	16.0981	10.1235	32.0017	33.1586	2.33135	10.0043	15.0536	7.80814	1.68391	5.26648	6.10936	51.0534	9.74698	7.80675	10.3906
VDR	4.34522	299.025	37.7427	5.12436	394.993	5.27127	4.93095	8.85217	14.6033	5.45991	37.2848	3.66811	5998.86	17.8561	16.5898	7.05391	7.61634	11.7629	41.3161	17.5304	21.1914	15.0876	5.66097	104.04	19.4617	18.939	26.1525	5.09119	4.55118	44.2957	37.1587	21.212	53.5415	10.9454	14.9217	10.9969	1.67388	34.9267	7.80675	6.34979
ADGRD1	10.863	17.2847	3.14523	15.3731	4.3051	65.3637	17.2583	18.2945	11.8652	7.50737	74.5696	14.6724	3.22346	2.55087	13.8248	11.7565	22.849	19.6049	5.33111	10.5182	19.7787	2.62393	62.2707	15.1331	6.48722	24.6207	8.43629	100.369	8.45219	10.4911	1.42918	12.3166	25.6553	13.4713	32.4766	61.0936	13.3911	8.93473	18.541	22.5129
CNOT2	10.863	1.72847	7.33887	35.8705	23.678	20.0308	6.16369	6.49159	8.21437	2.72995	13.7365	3.66811	13.5385	15.3052	14.5161	32.9182	9.52042	1.96049	9.32945	21.0364	8.47657	24.2714	15.8507	7.56653	9.26746	7.57559	6.74903	5.09119	7.80202	25.6449	14.2918	23.2647	10.039	14.3132	15.7994	8.55311	28.456	11.3715	13.6618	8.6588
TIMELESS	71.6961	5.1854	5.24205	3.07462	2.69069	12.651	4.93095	20.0649	6.38895	3.41244	9.81178	3.66811	4.51285	5.10174	6.22118	3.13507	9.52042	1.96049	11.995	7.01214	36.7318	3.9359	5.66097	3.78326	18.5349	47.3474	6.74903	34.1837	1.9505	1.16568	8.57508	2.05277	25.6553	4.20977	14.0439	4.88749	2.51082	4.87349	7.80675	2.88627
GNPTAB	6.51783	4.32117	5.24205	3.07462	13.4534	10.5425	6.16369	13.5733	21.905	17.0622	49.0589	3.66811	26.4324	4.25145	8.2949	1.56753	5.71225	7.84196	9.32945	14.0243	14.1276	21.6474	1.13219	13.2414	24.0954	9.46948	6.74903	5.8185	1106.59	9.32541	11.4334	7.52682	21.1935	22.7328	7.89972	6.10936	16.7388	9.74698	4.87922	10.9678
COL12A1	55.4015	19.0131	29.3555	238.795	17.7585	41.1159	35.7494	28.3269	13.6906	9.55484	49.0589	31.1789	27.7218	22.1076	5.52994	20.378	3.80817	33.3283	29.3211	7.01214	32.4935	36.0791	15.8507	7.56653	8.34071	17.0451	9.27991	11.637	3.25084	13.9881	51.4505	33.5286	21.1935	118.715	37.7431	19.55	57.7489	9.74698	30.2511	16.7403
FRK	7.60413	4.32117	4.19364	7.17411	9.68647	6.32552	7.39642	7.67188	6.38895	10.2373	7.84943	1.83405	7.09162	9.3532	6.22118	5.48637	5.71225	3.92098	2.66556	5.84345	4.23829	10.4957	11.3219	5.6749	10.1942	17.992	5.9054	5.8185	5.85151	12.8224	4.28754	10.2638	8.92358	2.52586	11.4107	7.33124	5.85859	10.5592	6.8309	4.61803
DSE	15.2083	19.8774	4.19364	15.3731	2.15255	12.651	11.0946	7.67188	9.12707	6.82488	17.6612	11.0043	14.1832	7.65262	8.2949	24.2968	15.2327	45.0913	13.3278	786.529	11.3021	11.8077	16.9829	27.4287	3.70698	75.7559	16.0289	71.2766	77.37	19.8165	55.738	6.15831	13.3854	44.6236	9.65521	13.4406	34.3146	46.2981	17.5652	23.0901
NEDD9	26.0713	22.4701	31.4523	9.22385	15.0678	2.10851	7.39642	15.9339	12.7779	1.36498	56.9083	1.83405	241.115	30.6105	15.2073	7.05391	3.80817	1.96049	13.3278	5.84345	7.06381	16.3996	20.3795	3.78326	3.70698	20.8329	53.1486	5.09119	6.50168	9.32541	4.28754	8.21108	1.11545	11.7874	14.9217	23.2156	9.20635	10.5592	24.3961	25.9764
MCM9	6.51783	6.91387	62.9046	23.5721	8.07206	3.16276	6.16369	11.2127	6.38895	2.04747	7.84943	3.66811	29.0112	40.814	2.76497	51.7287	1.90408	33.3283	1.33278	8.18083	36.7318	7.21582	1.13219	44.4534	12.0477	5.68169	1.68726	58.9123	51.3633	5.82838	21.4377	38.3184	3.34634	10.9454	28.9656	23.2156	14.228	6.49799	31.227	13.2768
RIPOR2	5.43152	33.7051	6.29046	3.07462	27.445	13.7053	40.6803	11.2127	25.5558	21.1571	9.81178	3.66811	8.381	9.3532	44.9307	18.8104	39.9858	15.6839	9.32945	11.6869	4.23829	2.62393	21.5117	265.774	44.4838	27.4615	11.8108	21.0921	35.7592	37.3016	27.1544	49.2665	11.1545	9.26149	25.4546	14.6625	32.6407	12.996	2.92753	32.9034
SASH1	63.0056	62.2248	5.24205	52.2685	9.68647	18.9766	1.23274	15.3438	9.12707	23.2046	3.92471	128.384	23.8536	8.50291	13.1336	13.324	3.80817	23.5259	50.6456	74.7962	12.7149	3.9359	71.3283	1.89163	5.56047	4090.82	27.8397	161.463	10.4027	3.49703	91.4675	18.4749	16.7317	10.1034	16.6772	3.66562	58.5859	37.3634	17.5652	16.7403
OPRM1	42.3659	48.3971	11.5325	25.6218	15.606	6.32552	24.6547	6.49159	12.7779	6.82488	56.9083	36.6811	28.3665	12.7544	13.8248	15.6753	15.2327	15.6839	13.3278	10.5182	1.41276	12.4637	19.2473	16.0789	26.8756	27.4615	10.1235	24.0013	16.2542	13.9881	34.3003	13.0009	26.7707	10.1034	7.02197	32.9906	10.8802	11.3715	59.5264	18.4721
MAPK14	5.43152	17.2847	11.5325	6.14923	36.0552	3.16276	44.3785	17.7043	13.6906	2.04747	1.96236	53.1875	11.6045	17.0058	25.576	52.5124	17.1368	3.92098	7.99667	3.50607	1.41276	7.8718	13.5863	11.3498	22.2419	8.52253	5.06177	8.72775	22.1057	43.13	48.5921	25.3175	4.46179	3.36782	1.75549	10.9969	4.18471	8.93473	3.90337	8.08155
RNF8	80.3865	6.04964	9.43569	57.3929	36.5933	41.1159	23.422	11.8029	15.516	475.012	7.84943	71.5281	219.195	1966.72	127.88	2.3513	9.52042	25.4864	38.6506	324.896	319.284	15.7436	47.5522	6602.74	35.2163	1.8939	307.081	77.0951	31.8582	4.6627	65.7423	4.10554	15.6163	256.796	32.4766	94.0842	3.34777	47.1104	494.753	49.6438
PHACTR1	16.2946	116.672	16.7746	26.6467	8.6102	12.651	24.6547	9.44231	12.7779	29.347	5.88707	29.3448	13.5385	15.3052	15.2073	11.7565	32.3694	21.5654	9.32945	14.0243	15.5404	21.6474	16.9829	4.72908	58.385	17.992	9.27991	56.7304	11.0529	12.8224	15.721	16.4222	12.2699	23.5747	28.0879	35.4343	37.6624	21.9307	11.7101	10.3906
MDGA1	15.2083	5.1854	5.24205	51.2436	3.76696	47.4414	13.5601	2.95072	29.2066	10.2373	3.92471	38.5151	3.86816	25.5087	26.2672	15.6753	24.7531	13.7234	30.6539	25.7112	19.7787	4.59188	9.05756	12.2956	13.9012	4.73474	47.2432	6.54581	55.9145	8.15973	11.4334	17.1064	13.3854	8.41954	146.584	112.412	1.67388	14.6205	16.5893	1.15451
MDN1	44.5385	56.1752	18.8714	65.5918	26.9069	53.7669	34.5166	23.0156	36.5083	25.2521	62.7954	34.847	29.6559	43.3648	18.6635	20.378	7.61634	27.4469	9.32945	23.3738	52.2722	55.7586	36.2302	25.537	18.5349	17.992	63.2721	88.7321	46.1619	19.8165	48.5921	45.1609	18.9626	10.9454	37.7431	21.9937	20.9235	16.245	120.029	39.2532
BACH2	2.17261	5.1854	19.9198	2.04974	4.84324	28.4648	55.4732	4.13101	2.73812	51.8691	19.6236	45.8513	50.9307	23.8081	30.4146	37.6208	177.08	88.2221	34.6522	4.67476	155.404	16.3996	36.2302	79.4485	5.56047	24.6207	52.305	44.3661	44.2114	13.9881	8.57508	2.05277	63.5805	40.4138	5.26648	21.9937	13.3911	32.4899	9.75843	35.7897
ZNF451	4.34522	16.4204	4.19364	12.2985	39.8222	667.342	75.197	14.1635	18.2541	18.4272	5.88707	1.83405	64.4693	17.8561	4.14745	8.62144	53.3144	3.92098	15.9933	26.8799	24.017	11.8077	3.39658	19.8621	9.26746	38.8249	18.5598	15.2736	3.25084	11.6568	4.28754	45.8452	13.3854	5.05172	7.89972	17.1062	23.4344	19.494	7.80675	35.7897
ASCC3	14.122	19.0131	15.7261	20.4974	3.76696	17.9223	12.3274	14.7536	10.9525	28.6645	3.92471	16.5065	12.2492	30.6105	14.5161	10.9727	15.2327	5.88147	15.9933	16.3617	7.06381	9.18377	6.79317	2.83745	282.657	11.3634	27.8397	7.27312	13.6535	3.49703	1.42918	11.6324	2.2309	20.2069	13.1662	10.9969	18.4127	12.1837	4.87922	14.4313
MED23	3.25891	6.91387	5.24205	3.07462	4.84324	8.43403	9.8619	12.9832	21.905	73.0263	19.6236	14.6724	41.2603	11.9041	6.91242	3.13507	19.0408	7.84196	2.66556	1.16869	16.9531	25.5833	14.7185	6.62071	6.48722	10.4164	4.21814	8.00044	5.85151	6.99406	77.1757	7.52682	2.2309	5.05172	19.3104	2.44375	1.67388	39.8002	5.85506	6.92704
CRYBG1	19.5535	13.8277	49.2753	12.2985	13.9916	9.48828	7.39642	11.2127	104.049	7.50737	29.4354	7.33621	5.15754	2.55087	8.98615	15.6753	175.176	13.7234	6.66389	7.01214	5.65105	7.8718	10.1898	7.56653	19.4617	26.5145	342.513	6.54581	11.0529	18.6508	18.5793	5.47405	15.6163	2.52586	35.1098	30.5468	3.34777	4.87349	5.85506	4181.62
EYA4	45.6248	12.9635	36.6943	7.17411	7.53392	7.37977	56.7059	9.44231	6.38895	12.2848	35.3224	22.0086	97.3486	16.1555	28.3409	13.324	66.643	17.6444	18.6589	9.34952	42.3829	18.3675	7.92536	26.4828	3.70698	12.3103	9.27991	10.1824	11.703	3.49703	10.0043	10.2638	16.7317	12.6293	14.9217	50.0968	8.36941	12.996	14.6377	150.663
HBS1L	36.9343	16.4204	13.6293	36.8954	16.1441	28.4648	18.4911	17.1142	29.2066	4.09493	27.473	82.5324	615.681	19.5567	4.83869	6.27014	9.52042	5.88147	13.3278	14.0243	19.7787	66.9103	11.3219	3.78326	4.63373	14.2042	26.1525	15.2736	11.703	5.82838	4.28754	6.84256	4.46179	11.7874	1.75549	14.6625	18.4127	19.494	10.7343	9.81331
FIG4	32.5891	32.8409	53.4689	19.4726	10.7627	85.3945	12.3274	38.9495	23.7304	27.2995	5.88707	7.33621	15.4726	44.2151	28.3409	116.781	15.2327	9.80245	21.3245	21.0364	50.8594	24.9274	15.8507	34.9952	18.5349	31.2493	22.778	26.1832	9.75252	22.1478	5.71672	23.949	17.8472	44.6236	35.1098	19.55	14.228	19.494	35.1304	12.1223
ARFGEF3	17.3809	17.2847	10.4841	8.19898	12.9153	18.9766	4.93095	43.6707	20.0796	10.9198	1.96236	11.0043	11.6045	8.50291	11.7511	36.0533	17.1368	27.4469	21.3245	15.193	12.7149	16.3996	28.3049	17.9705	16.6814	9.46948	16.0289	18.1828	44.8616	5.82838	17.1502	9.57959	6.69269	84.1954	52.6648	41.5437	45.1948	180.319	9.75843	27.1309
EPM2A	6.51783	50.9898	5.24205	5.12436	31.7501	39.0074	22.1893	41.9003	29.2066	19.1097	1.96236	14.6724	18.6961	3.40116	15.8986	6.27014	5.71225	23.5259	7.99667	42.0728	73.4636	26.2393	13.5863	3.78326	1.85349	26.5145	53.9922	4.36387	5.20135	13.9881	30.0128	28.0545	18.9626	19.3649	12.2884	17.1062	29.2929	21.9307	28.2995	39.2532
QKI	20.6398	6.04964	110.083	4.09949	80.7206	16.8681	12.3274	3.54087	41.9845	79.1686	7.84943	56.8556	14.8279	7.65262	15.8986	33.702	3.80817	7.84196	37.3178	26.8799	33.9063	22.9594	6.79317	5.6749	51.8978	15.1512	55.6795	30.5471	38.3599	8.15973	78.6049	36.2656	227.551	31.9942	8.77746	21.9937	15.0649	47.1104	29.2753	24.2446
PDE10A	29.3302	42.3475	24.1134	29.7213	11.839	44.2786	19.7238	25.3762	50.1989	50.5041	41.2095	78.8643	54.7989	49.3169	22.811	21.1617	57.1225	15.6839	86.6306	19.8677	70.6381	24.9274	65.6673	50.1283	10.1942	37.8779	44.7123	33.4564	17.5545	22.1478	15.721	17.1064	39.0407	37.8879	21.0659	20.7718	25.9452	40.6124	40.0096	20.2039
CUL9	57.5741	15.5562	8.38728	39.97	40.3603	18.9766	9.8619	19.4748	4.56354	45.7267	5.88707	1.83405	2.57877	4.25145	18.6635	61.9176	1.90408	1.96049	27.9883	10.5182	19.7787	3.9359	16.9829	13.2414	17.6082	17.0451	44.7123	14.5462	35.7592	588.666	32.8711	2.05277	5.57724	9.26149	15.7994	24.4375	3.34777	4.06124	2.92753	6.92704
TMEM30A	15.2083	6.91387	16.7746	3.07462	20.4492	8.43403	8.62916	18.2945	31.9448	8.18986	19.6236	1.83405	1.28939	23.8081	6.91242	7.83767	11.4245	21.5654	26.6556	366.969	5.65105	10.4957	31.7014	4.72908	23.1686	10.4164	12.6544	4.36387	19.505	22.1478	21.4377	19.8434	7.80814	2.52586	4.38873	9.77498	5.85859	20.3062	1.95169	53.6846
SENP6	15.2083	13.8277	10.4841	17.4228	26.9069	37.9531	8.62916	11.2127	17.3414	28.6645	9.81178	36.6811	5.15754	11.9041	22.1197	29.7832	13.3286	3.92098	14.6606	7.01214	2.82552	59.0385	20.3795	10.404	13.9012	6.62864	10.1235	9.45506	39.6603	4.6627	24.2961	26.0017	11.1545	5.89368	64.9532	9.77498	13.3911	13.8082	8.78259	6.34979
VEGFA	9.77674	19.8774	23.065	8.19898	292.209	15.8138	4.93095	3.54087	44.7227	33.4419	9.81178	9.17026	5.15754	158.154	28.3409	12.5403	15.2327	11.7629	19.9917	52.5911	223.216	13.7756	16.9829	5.6749	28.7291	15.1512	14.3417	7.27312	7.80202	2.33135	5.71672	19.8434	61.3496	11.7874	39.4986	4.88749	2.51082	7.31023	16.5893	4.61803
PRPF4B	1.0863	21.6058	156.213	15.3731	10.7627	24.2478	9.8619	7.67188	10.0398	2.72995	54.946	1.83405	68.9821	23.8081	20.7373	26.6481	479.829	5.88147	1.33278	776.01	103.132	14.4316	14.7185	7.56653	6.48722	13.2573	223.562	2.90925	13.0034	58.2838	12.8626	9.57959	25.6553	9.26149	8.77746	9.77498	29.2929	8.93473	14.6377	4.04077
FBRSL1	22.8124	18.1489	4.19364	5.12436	9.68647	24.2478	7.39642	7.67188	21.905	17.0622	1.96236	14.6724	13.5385	10.2035	13.1336	7.83767	1.90408	9.80245	15.9933	10.5182	8.47657	11.1517	21.5117	12.2956	8.34071	8.52253	8.43629	15.2736	14.3037	11.6568	7.1459	8.89533	5.57724	12.6293	36.8653	3.66562	2.51082	76.3513	292.753	10.9678
ERBIN	22.8124	77.781	19.9198	15.3731	75.3392	45.3329	14.7928	23.6058	3.65083	15.0147	70.6448	44.0173	12.2492	108.837	2.07373	174.78	7.61634	7.84196	33.3195	68.9527	76.2891	83.3099	6.79317	36.8868	79.7001	75.7559	18.5598	27.6379	59.8155	51.2898	345.862	105.376	3.34634	3.36782	13.1662	7.33124	6.69553	14.6205	8.78259	14.4313
MAN2A1	5.43152	12.0993	14.6777	17.4228	20.4492	6.32552	9.8619	21.2452	7.30166	8.87235	9.81178	22.0086	17.4067	5.95204	11.0599	9.40521	17.1368	7.84196	31.9867	14.0243	18.3659	2.62393	7.92536	18.9163	2.78024	14.2042	22.778	2.18194	4.55118	16.3195	2.85836	11.6324	6.69269	28.6264	2.63324	1.22187	10.8802	1.6245	3.90337	4.04077
SEMA5A	21.7261	22.4701	10.4841	96.338	2.69069	16.8681	3.69821	29.5072	8.21437	10.2373	41.2095	40.3492	40.6156	13.6047	3.45621	12.5403	9.52042	78.4196	25.3228	10.5182	9.88933	7.8718	19.2473	50.1283	70.4327	11.3634	7.59266	8.00044	13.6535	33.8046	134.343	6.84256	3.34634	26.9425	21.9437	10.9969	61.9337	25.9919	37.082	8.08155
HSPA9	9.77674	12.0993	24.1134	79.9401	259.92	20.0308	152.859	60.1947	106.787	303.707	9.81178	11.0043	84.4547	6.80233	167.281	58.7826	11.4245	5.88147	30.6539	17.5304	64.9871	28.8633	141.524	52.9657	184.422	581.426	67.4903	33.4564	55.9145	65.2779	5.71672	207.33	53.5415	52.2011	75.4862	73.3124	83.6941	48.7349	16.5893	68.6931
MRPS27	369.343	10.3708	17.823	13.3233	8.07206	41.1159	17.2583	6.49159	34.6829	33.4419	1.96236	33.013	7.09162	3.40116	17.281	33.702	38.0817	17.6444	19.9917	10.5182	4.23829	34.7671	15.8507	18.9163	12.0477	5.68169	9.27991	63.2762	33.1586	1269.42	25.7252	17.1064	7.80814	23.5747	25.4546	23.2156	2.51082	33.3022	40.0096	25.3991
SPARC	2.17261	10.3708	24.1134	1.02487	7.53392	1.05425	6.16369	12.393	52.0243	6.1424	11.7741	14.6724	91.5463	10.2035	6.22118	14.1078	19.0408	23.5259	5.33111	36.2294	2.82552	1.96795	67.9317	180.651	8.34071	17.992	5.06177	12.3643	2.60067	8.15973	17.1502	5.47405	17.8472	69.8822	10.533	103.859	1.67388	12.996	2.92753	7.50429
CERT1	5.43152	27.6555	13.6293	13.3233	55.4281	21.0851	6.16369	14.7536	4.56354	14.3323	1.96236	5.50216	13.5385	19.5567	25.576	1.56753	22.849	13.7234	2.66556	30.3859	7.06381	9.83975	3.39658	55.8031	12.9744	2.84084	5.9054	178.919	26.6569	9.32541	21.4377	5.47405	22.309	7.57758	22.8214	4.88749	63.6075	20.3062	18.541	59.4571
ARSB	14.122	2.5927	9.43569	7.17411	3.22882	3.16276	7.39642	17.7043	5.47624	5.45991	25.5106	5.50216	4.51285	3.40116	24.1935	11.7565	5.71225	5.88147	1.33278	12.8556	9.88933	7.21582	2.26439	17.0247	5.56047	11.3634	21.9343	11.637	4.55118	1.16568	35.7295	3.42128	6.69269	9.26149	1.75549	14.6625	10.0433	19.494	12.686	19.0494
GABRG2	115.148	10.3708	13.6293	45.0944	22.0636	53.7669	30.8184	12.9832	34.6829	47.7742	33.3601	12.8384	85.0994	96.9331	22.1197	50.1611	55.2185	68.6172	30.6539	3.50607	412.527	160.716	19.2473	19.8621	10.1942	9.46948	4.21814	150.554	14.3037	50.1241	1.42918	32.8443	4.46179	111.98	50.9093	12.2187	13.3911	34.9267	69.2849	55.9936
CDH6	7.60413	6.91387	61.8562	448.894	18.2967	11.5968	2.46547	15.3438	5.47624	8.18986	15.6989	44.0173	7.09162	7.65262	8.98615	21.9455	13.3286	5.88147	9.32945	26.8799	21.1914	24.2714	5.66097	6.62071	15.7547	32.1962	11.8108	5.09119	8.45219	2.33135	1.42918	6.84256	12.2699	50.5172	6.14422	9.77498	10.8802	30.0532	5.85506	21.3584
NPR3	3.25891	16.4204	5.24205	12.2985	13.9916	24.2478	2.46547	18.8846	10.9525	6.1424	11.7741	34.847	5.15754	5.95204	5.52994	13.324	1.90408	11.7629	15.9933	36.2294	7.06381	26.2393	11.3219	30.2661	10.1942	11.3634	10.1235	16.7282	12.3532	6.99406	14.2918	5.47405	17.8472	15.1552	7.89972	2.44375	3.34777	19.494	14.6377	16.1631
LNPEP	7.60413	11.235	18.8714	16.398	1.07627	20.0308	20.9565	4.13101	18.2541	2.04747	94.1931	12.8384	14.1832	16.1555	33.1796	6.27014	15.2327	11.7629	6.66389	28.0486	1.41276	40.015	16.9829	10.404	10.1942	7.57559	23.6216	9.45506	24.0562	3.49703	2.85836	11.6324	20.0781	34.5201	4.38873	80.6436	22.5974	25.1797	7.80675	202.039
PDE4D	13.0357	4.32117	16.7746	43.0446	16.1441	16.8681	2.46547	40.1298	54.7624	3.41244	7.84943	1.83405	10.9598	4.25145	108.525	58.7826	3.80817	82.3406	1.33278	17.5304	11.3021	17.0556	31.7014	3.78326	9.26746	6.62864	16.8726	30.5471	13.6535	16.3195	20.0085	13.6851	5.57724	5.89368	1.75549	12.2187	5.85859	5.68574	36.1062	8.6588
PRLR	18.4672	34.5694	6.29046	6.14923	106.551	16.8681	2.46547	17.7043	7.30166	12.2848	196.236	3.66811	20.6302	11.0538	6.22118	10.9727	17.1368	9.80245	5.33111	5.84345	2.82552	43.9509	9.05756	2.83745	4.63373	6.62864	8.43629	11.637	118.331	6.99406	8.57508	13.6851	5.57724	13.4713	17.5549	4.88749	14.228	8.12248	75.1399	296.708
ST8SIA4	14.122	12.0993	1.04841	19.4726	11.839	3.16276	13.5601	4.72116	7.30166	6.1424	60.8331	14.6724	5.80223	4.25145	21.4285	8.62144	30.4654	9.80245	21.3245	5.84345	8.47657	3.9359	12.4541	2.83745	18.5349	17.992	7.59266	5.8185	13.6535	46.627	8.57508	11.6324	6.69269	3.36782	2.63324	4.88749	25.9452	9.74698	1.95169	1.73176
MACROH2A1	9.77674	16.4204	12.5809	19.4726	3.22882	3.16276	6.16369	18.2945	11.8652	24.5696	1.96236	9.17026	21.9195	5.95204	37.3271	34.4858	7.61634	13.7234	38.6506	15.193	2.82552	16.3996	10.1898	19.8621	25.9489	14.2042	13.4981	44.3661	18.8549	20.9822	20.0085	15.0536	11.1545	83.3534	55.298	50.0968	46.8687	280.226	53.6714	8.08155
TCERG1	35.848	6.04964	15.7261	18.4477	10.7627	4.21701	8.62916	8.85217	7.30166	2.72995	3.92471	7.33621	12.8939	4.25145	19.3548	13.324	15.2327	9.80245	13.3278	23.3738	1.41276	9.18377	2.26439	1.89163	1.85349	21.7798	4.21814	82.9136	4.55118	10.4911	21.4377	2.73703	5.57724	10.9454	6.14422	26.8812	5.02165	5.68574	8.78259	7.50429
ERGIC1	34.7617	19.8774	26.2102	13.3233	39.8222	36.8989	17.2583	5.90145	3.65083	10.9198	49.0589	31.1789	3.22346	6.80233	29.7234	10.189	7.61634	70.5777	14.6606	7.01214	49.4467	20.3355	91.7078	14.1872	69.5059	32.1962	4.21814	16.7282	22.1057	32.6389	5.71672	7.52682	14.5008	20.2069	10.533	9.77498	16.7388	11.3715	3.90337	696.167
HRH2	7.60413	4.32117	7.33887	9.22385	13.4534	4.21701	4.93095	6.49159	3.65083	6.82488	5.88707	12.8384	2.57877	6.80233	10.3686	3.91884	5.71225	1.96049	7.99667	7.01214	12.7149	4.59188	18.1151	76.6111	6.48722	13.2573	15.1853	6.54581	8.45219	32.6389	20.0085	5.47405	1.11545	3.36782	5.26648	3.66562	5.85859	3.24899	4.87922	1.73176
BCL6	4.34522	1.72847	7.33887	13.3233	6.45765	9.48828	6.16369	1.77043	10.9525	21.8396	3.92471	82.5324	3.86816	8.50291	16.5898	15.6753	32.3694	11.7629	2.66556	3.50607	8.47657	9.83975	11.3219	7.56653	30.5826	57.7638	14.3417	20.3647	2.60067	4.6627	1.42918	7.52682	7.80814	15.1552	7.89972	6.10936	23.4344	12.1837	5.85506	7.50429
UBE3A	21.7261	13.8277	4.19364	5.12436	35.5171	18.9766	13.5601	18.8846	9.12707	10.9198	9.81178	3.66811	357.16	10.2035	18.6635	114.43	36.1776	5.88147	13.3278	16.3617	4.23829	40.015	47.5522	18.9163	25.0221	25.5676	26.1525	21.8194	15.604	3.49703	18.5793	16.4222	10.039	35.3621	6.14422	19.55	14.228	5.68574	5.85506	17.3176
ARMC8	3.25891	165.069	9.43569	30.7462	15.606	16.8681	6.16369	6.49159	8.21437	2.72995	7.84943	1.83405	52.8648	11.0538	2.76497	7.83767	3.80817	33.3283	1.33278	10.5182	15.5404	15.0876	3.39658	6.62071	9.26746	30.3023	6.74903	8.00044	9.75252	3.49703	1.42918	33.5286	12.2699	13.4713	17.5549	8.55311	5.85859	18.6817	12.686	5.77253
SLC25A36	4.34522	12.9635	3.14523	14.3482	4.84324	5.27127	3.69821	14.1635	4.56354	8.18986	3.92471	33.013	5.15754	2.55087	26.2672	3.13507	26.6572	137.234	7.99667	3.50607	26.8425	17.0556	2.26439	1.89163	6.48722	16.0981	18.5598	2.90925	8.45219	4.6627	70.0298	16.4222	4.46179	5.89368	20.1882	3.66562	5.02165	21.1185	7.80675	14.4313
TFDP2	96.6811	726.821	1051.55	223.422	177.585	81.1775	43.1458	63.7356	63.8895	157.655	45.1342	122.882	34.1687	65.4724	30.4146	298.615	64.7389	68.6172	258.559	123.881	156.817	104.301	384.946	131.468	171.448	85.2253	142.573	31.2744	142.387	2298.71	6542.79	30.1073	294.478	570.003	1313.11	58.6499	44.3579	173.821	64.4057	167.403
XRN1	18.4672	4.32117	7.33887	26.6467	11.839	10.5425	49.3095	53.7032	4.56354	19.7922	15.6989	77.0302	9.67039	14.4549	6.91242	6.27014	19.0408	3.92098	55.9767	35.0607	2.82552	3.9359	27.1727	16.0789	36.1431	8.52253	5.06177	16.0009	137.836	6.99406	45.7338	8.89533	11.1545	1.68391	3.51098	18.3281	23.4344	6.49799	28.2995	13.8541
WNT5A	22.8124	8.64234	26.2102	6.14923	8.07206	8.43403	16.0256	1.18029	26.4685	12.9673	9.81178	14.6724	3.86816	137.747	7.60366	163.024	5.71225	17.6444	26.6556	11.6869	9.88933	27.5513	6.79317	10.404	7.41396	3.78779	2.53089	8.00044	5.20135	1.16568	18.5793	6.15831	13.3854	10.1034	14.9217	2.44375	10.0433	18.6817	3.90337	19.6266
ACAP2	22.8124	27.6555	22.0166	4.09949	8.07206	8.43403	38.2149	18.2945	20.0796	19.1097	1.96236	14.6724	43.8391	30.6105	15.2073	209.266	38.0817	54.8937	19.9917	3.50607	83.353	47.8868	24.9083	18.9163	29.6559	9.46948	9.27991	149.099	18.8549	15.1538	204.373	82.795	4.46179	71.5661	11.4107	12.2187	100.433	15.4327	18.541	86.0107
GNAI2	7.60413	25.0628	49.2753	5.12436	12.9153	15.8138	50.5422	12.9832	4.56354	10.2373	9.81178	7.33621	3.86816	5.95204	24.1935	18.0267	13.3286	5.88147	9.32945	15.193	9.88933	5.90385	14.7185	9.45816	73.2129	20.8329	9.27991	11.637	42.9111	16.3195	10.0043	58.1618	12.2699	10.9454	23.6991	24.4375	29.2929	12.996	6.8309	4.61803
TFG	5.43152	12.0993	6.29046	38.9452	14.5297	6.32552	4.93095	15.3438	9.12707	10.2373	19.6236	7.33621	11.6045	15.3052	23.5022	11.7565	9.52042	7.84196	15.9933	233.738	21.1914	10.4957	9.05756	67.1529	16.6814	22.7268	22.778	23.274	7.15185	8.15973	24.2961	4.10554	20.0781	25.2586	58.809	20.7718	10.0433	23.5552	26.3478	16.7403
CBLB	20.6398	34.5694	2.09682	2.04974	4.3051	3.16276	22.1893	23.6058	18.2541	30.712	52.9836	1.83405	34.8134	21.2573	7.60366	5.48637	20.9449	5.88147	29.3211	7.01214	46.6211	23.6154	11.3219	4.72908	13.9012	12.3103	2.53089	4.36387	18.2047	3.49703	4.28754	7.52682	16.7317	9.26149	11.4107	9.77498	12.5541	11.3715	4.87922	13.2768
SLC41A3	5.43152	23.3343	2.09682	24.5969	18.8348	23.1936	38.2149	1.77043	48.3735	52.5516	9.81178	18.3405	24.4983	38.2631	229.492	119.133	5.71225	19.6049	51.9784	105.182	49.4467	32.1432	29.4371	534.386	23.1686	5.68169	135.824	88.0048	65.0168	4.6627	20.0085	4.10554	368.098	1.68391	28.9656	3.66562	52.7273	2.43674	198.096	49.6438
PLXNA1	59.7467	5.1854	13.6293	13.3233	25.2925	10.5425	8.62916	15.9339	36.5083	8.87235	196.236	55.0216	16.762	5.95204	6.22118	13.324	41.8899	3.92098	19.9917	36.2294	9.88933	4.59188	12.4541	14.1872	13.9012	6.62864	4.21814	41.4568	6.50168	5.82838	14.2918	12.3166	54.6569	4.20977	105.33	15.8843	127.215	36.5512	21.4686	43.8712
ATP6V1A	2.17261	12.9635	3.14523	3.07462	7.53392	24.2478	1.23274	7.67188	4.56354	4.77742	5.88707	5.50216	7.09162	52.718	9.67739	4.7026	7.61634	7.84196	19.9917	54.9284	9.88933	9.18377	6.79317	7.56653	13.9012	157.193	29.527	9.45506	9.10235	8.15973	1.42918	4.7898	3.34634	5.89368	50.9093	6.10936	12.5541	20.3062	20.4927	5.77253
KLHL18	5.43152	4.32117	265.248	14.3482	2.15255	95.9371	40.6803	4.13101	160.636	4.09493	56.9083	5.50216	19.3408	7.65262	4.83869	52.5124	1.90408	1.96049	5.33111	2.33738	52.2722	73.4701	5.66097	5.6749	13.9012	2.84084	20.2471	20.3647	3.25084	6.99406	2.85836	11.6324	2.2309	5.05172	2.63324	19.55	37.6624	9.74698	7.80675	4.61803
SCAP	16.2946	11.235	55.5657	19.4726	14.5297	24.2478	33.2839	10.6226	45.6354	46.4092	7.84943	1.83405	4.51285	21.2573	8.98615	9.40521	9.52042	1.96049	3.99833	3.50607	14.1276	28.2073	12.4541	7.56653	5.56047	32.1962	10.1235	5.09119	24.7064	3.49703	2.85836	10.9481	6.69269	15.9971	4.38873	6.10936	129.726	4.87349	413.758	6.34979
HEMK1	15.2083	6.91387	1.04841	6.14923	29.0594	24.2478	13.5601	43.6707	2.73812	77.8037	17.6612	22.0086	8.381	8.50291	49.7694	29.7832	70.4511	62.7357	5.33111	28.0486	14.1276	28.2073	19.2473	24.5912	14.8279	14.2042	5.06177	37.8202	25.3566	12.8224	51.4505	6.15831	5.57724	75.7758	12.2884	100.194	8.36941	5.68574	27.3236	23.6674
ACVR2B	13.0357	13.8277	154.116	6.14923	29.5976	6.32552	4.93095	10.0325	10.9525	8.87235	9.81178	47.6854	49.6413	11.0538	18.6635	14.1078	3.80817	13.7234	29.3211	7.01214	14.1276	15.0876	4.52878	1.89163	11.1209	8.52253	3.37451	28.3652	15.604	8.15973	2.85836	10.2638	31.2325	25.2586	20.1882	12.2187	7.53247	8.12248	5.85506	11.5451
ABCC5	8.69043	20.7416	2.09682	24.5969	164.132	12.651	19.7238	1.18029	10.9525	10.2373	47.0966	20.1746	4.51285	37.4128	20.7373	13.324	9.52042	7.84196	14.6606	5.84345	77.7019	3.27992	13.5863	34.0494	15.7547	11.3634	4.21814	6.54581	26.6569	1.16568	10.0043	10.9481	60.2342	28.6264	50.9093	15.8843	15.9019	20.3062	7.80675	9.81331
PLCH1	4.34522	4.32117	2.09682	16.398	1.61441	11.5968	4.93095	2.95072	17.3414	6.82488	13.7365	20.1746	14.1832	11.0538	3.45621	14.8916	3.80817	7.84196	7.99667	1.16869	15.5404	5.24787	12.4541	6.62071	1.85349	11.3634	3.37451	3.63656	13.0034	2.33135	68.6006	30.1073	11.1545	5.89368	7.89972	10.9969	3.34777	4.87349	4.87922	13.8541
DNAH1	14.122	24.1985	61.8562	908.037	44.1273	15.8138	20.9565	55.4736	66.6276	68.9313	121.666	100.873	19.3408	15.3052	10.3686	34.4858	32.3694	17.6444	19.9917	17.5304	36.7318	47.2308	79.2536	38.7785	46.3373	13.2573	9.27991	26.1832	26.6569	89.7571	31.442	16.4222	69.1578	18.523	22.8214	14.6625	10.8802	13.8082	87.8259	16.1631
NKTR	3.25891	64.8175	47.1784	7.17411	18.2967	31.6276	8.62916	18.8846	17.3414	41.6318	31.3977	9.17026	39.9709	13.6047	13.1336	58.7826	15.2327	7.84196	23.99	7.01214	19.7787	10.4957	87.179	13.2414	3.70698	65.3394	9.27991	10.9097	35.1091	2.33135	7.1459	11.6324	12.2699	33.6782	32.4766	20.7718	21.7605	14.6205	34.1545	3.46352
CLCN2	6.51783	19.8774	2.09682	30.7462	2.69069	8.43403	1.23274	27.7368	41.9845	2.72995	13.7365	73.3621	6.44693	1.70058	2.07373	7.05391	30.4654	5.88147	27.9883	1.16869	8.47657	1.31197	7.92536	11.3498	7.41396	29.3554	32.9015	21.8194	18.2047	43.13	15.721	22.5805	13.3854	3.36782	2.63324	14.6625	8.36941	11.3715	4.87922	1.15451
FOXP1	64.0919	8.64234	74.4371	40.9949	59.1951	44.2786	22.1893	40.72	46.5481	36.8544	66.7201	44.0173	172.133	44.2151	29.0322	39.1884	36.1776	25.4864	17.3261	150.761	53.685	76.0941	14.7185	60.5322	17.6082	17.0451	16.0289	45.8207	28.6074	17.4851	25.7252	24.6332	34.5789	39.5718	32.4766	18.3281	21.7605	25.1797	13.6618	62.9206
PIKFYVE	155.341	64.8175	3.14523	16.398	2.69069	28.4648	2.46547	22.4255	20.9923	6.82488	37.2848	36.6811	35.4581	3.40116	24.1935	13.324	3.80817	19.6049	93.2945	9.34952	21.1914	4.59188	2.26439	15.1331	5.56047	15.1512	23.6216	105.46	4.55118	9.32541	25.7252	5.47405	16.7317	4.20977	43.0096	2.44375	4.18471	36.5512	8.78259	5.19528
NCL	10.863	11.235	30.4039	34.8457	23.1399	15.8138	23.422	36.589	10.9525	16.3797	98.1178	11.0043	9.0257	45.9157	26.2672	26.6481	13.3286	7.84196	79.9667	15.193	19.7787	24.2714	20.3795	22.6996	68.5792	21.7798	13.4981	5.09119	13.6535	38.4673	192.939	5.47405	43.5025	10.9454	32.4766	35.4343	30.9668	10.5592	14.6377	8.08155
ACTR3	5.43152	13.8277	26.2102	11.2736	16.6823	4.21701	30.8184	10.0325	8.21437	20.4747	3.92471	16.5065	19.3408	34.0116	22.811	7.05391	34.2735	49.0123	29.3211	1.16869	26.8425	40.671	27.1727	1.89163	33.3628	4.73474	25.3089	90.9141	32.5084	16.3195	2.85836	25.3175	10.039	2.52586	12.2884	21.9937	12.5541	8.12248	5.85506	14.4313
TANC1	10.863	5.1854	3.14523	12.2985	2.15255	13.7053	11.0946	13.5733	22.8177	25.9346	25.5106	12.8384	8.381	35.7122	9.67739	15.6753	13.3286	13.7234	10.6622	148.424	16.9531	4.59188	23.7761	16.0789	17.6082	9.46948	10.1235	10.9097	60.4656	11.6568	4.28754	9.57959	10.039	15.1552	19.3104	87.9748	15.0649	8.93473	25.3719	17.8949
APC2	18.4672	20.7416	3.14523	38.9452	13.9916	68.5265	20.9565	10.6226	10.0398	15.0147	29.4354	12.8384	6.44693	30.6105	10.3686	8.62144	7.61634	17.6444	14.6606	56.0971	110.195	7.21582	20.3795	12.2956	26.8756	20.8329	9.27991	37.8202	7.15185	5.82838	20.0085	4.10554	27.8862	14.3132	10.533	14.6625	5.85859	17.8695	15.6135	35.7897
CLIP4	4.34522	17.2847	7.33887	7.17411	22.6018	33.7361	13.5601	11.8029	45.6354	10.2373	43.1718	53.1875	16.762	14.4549	22.811	28.9994	47.6021	11.7629	18.6589	24.5425	48.0339	62.3184	28.3049	6.62071	362.358	147.724	25.3089	17.4555	13.0034	9.32541	27.1544	23.949	10.039	10.9454	24.5769	17.1062	29.2929	22.7429	14.6377	17.3176
SPTBN1	10.863	10.3708	8.38728	12.2985	26.3687	25.3021	35.7494	18.2945	18.2541	12.9673	5.88707	1.83405	13.5385	14.4549	30.4146	22.7293	9.52042	11.7629	10.6622	78.3022	24.017	23.6154	7.92536	16.0789	7.41396	43.5596	21.0907	24.7286	42.2609	5.82838	8.57508	8.21108	27.8862	18.523	22.8214	61.0936	17.5758	18.6817	15.6135	24.2446
CCDC88A	101.026	37.1621	44.0332	24.5969	41.4366	9.48828	9.8619	24.1959	157.898	32.7594	74.5696	33.013	50.9307	12.7544	30.4146	42.3234	5.71225	21.5654	15.9933	1005.07	7.06381	70.1902	20.3795	68.0988	37.0698	39.7718	53.9922	21.0921	40.9606	96.7511	18.5793	65.0044	61.3496	32.8362	18.4327	32.9906	38.4993	37.3634	47.8163	27.1309
FANCL	17.3809	20.7416	16.7746	39.97	10.7627	31.6276	102.317	41.9003	32.8575	18.4272	3.92471	9.17026	28.3665	22.1076	25.576	34.4858	19.0408	11.7629	13.3278	22.2051	18.3659	24.9274	16.9829	33.1036	24.0954	10.4164	106.297	13.0916	42.9111	26.8106	18.5793	80.7423	12.2699	21.0488	35.1098	35.4343	26.7821	22.7429	15.6135	31.1717
FN1	66.2646	31.9767	7.33887	252.119	11.3009	18.9766	11.0946	8.26202	43.8099	17.7447	722.147	62.3578	54.7989	27.2093	24.8847	5.48637	3.80817	11.7629	19.9917	1.16869	104.544	9.18377	53.2131	8.51234	39.8501	25.5676	28.6834	23.274	15.604	25.6449	15.721	39.0026	7.80814	16.8391	19.3104	47.653	31.8038	26.8042	35.1304	74.4657
STAT1	17.3809	7.7781	16.7746	7.17411	11.839	27.4106	25.8875	20.0649	18.2541	7.50737	13.7365	7.33621	23.8536	21.2573	77.4191	54.08	20.9449	17.6444	6.66389	29.2173	50.8594	36.7351	18.1151	13.2414	16.6814	19.8859	21.9343	22.5467	14.9539	22.1478	10.0043	24.6332	30.1171	15.1552	9.65521	18.3281	17.5758	50.3594	25.3719	10.3906
GLS	5.43152	8.64234	15.7261	2.04974	1.07627	4.21701	17.2583	15.9339	16.4287	4.09493	1.96236	7.33621	7.09162	28.0596	19.3548	11.7565	1.90408	1.96049	5.33111	1.16869	22.6042	1.31197	3.39658	8.51234	37.0698	26.5145	7.59266	27.6379	16.2542	4.6627	25.7252	6.84256	7.80814	14.3132	5.26648	18.3281	10.0433	16.245	3.90337	7.50429
DNAH6	10.863	19.8774	10.4841	185.502	24.2162	11.5968	34.5166	5.90145	20.0796	7.50737	19.6236	18.3405	14.1832	23.8081	6.22118	79.9443	5.71225	3.92098	151.937	7.01214	8.47657	17.7115	11.3219	10.404	7.41396	44.5066	7.59266	10.9097	10.4027	6.99406	20.0085	29.423	51.3106	24.4167	8.77746	4.88749	61.9337	15.4327	10.7343	15.5858
USP34	21.7261	48.3971	14.6777	37.9203	20.4492	22.1393	48.0768	17.1142	13.6906	41.6318	37.2848	7.33621	28.3665	26.359	17.9723	31.3507	20.9449	9.80245	237.235	50.2537	5.65105	16.3996	9.05756	7.56653	3.70698	44.5066	33.7451	18.1828	20.1552	16.3195	24.2961	15.7379	41.2716	27.7845	226.459	4.88749	10.8802	41.4247	10.7343	12.6996
GGCX	3.25891	2.5927	39.8396	25.6218	43.051	5.27127	30.8184	9.44231	7.30166	4.09493	3.92471	14.6724	7.09162	23.8081	5.52994	1.56753	5.71225	1.96049	15.9933	10.5182	16.9531	4.59188	2.26439	8.51234	37.0698	34.0901	199.096	82.9136	46.8121	2.33135	7.1459	2.73703	25.6553	5.89368	4.38873	12.2187	6.69553	67.4166	29.2753	6.34979
EHBP1	102.113	27.6555	5.24205	4.09949	179.738	47.4414	4.93095	38.3594	30.1193	43.6793	11.7741	64.1919	61.2458	23.8081	94.0089	245.319	13.3286	58.8147	126.614	40.9042	81.9402	5.90385	92.8399	7.56653	80.6269	60.6047	86.0501	49.4572	9.75252	16.3195	28.5836	26.0017	214.166	118.715	34.2321	7.33124	19.2496	3.24899	35.1304	32.3262
SF3B1	6.51783	4.32117	24.1134	36.8954	16.6823	11.5968	53.0077	6.49159	11.8652	14.3323	98.1178	3.66811	58.0223	39.9637	72.5804	6.27014	1.90408	3.92098	22.6572	52.5911	11.3021	19.0235	16.9829	72.8278	33.3628	12.3103	11.8108	4.36387	15.604	32.6389	61.4547	65.6886	44.6179	41.2557	7.89972	6.10936	5.02165	3.24899	9.75843	392.532
KDM3A	38.0206	19.0131	101.696	25.6218	19.3729	13.7053	25.8875	26.5565	10.9525	6.82488	23.5483	5.50216	25.143	22.9578	116.129	28.9994	9.52042	39.2098	45.3145	19.8677	86.1785	17.0556	2.26439	18.9163	13.9012	23.6737	24.4652	3.63656	5.20135	9.32541	11.4334	13.0009	17.8472	16.8391	17.5549	35.4343	16.7388	36.5512	472.308	9.23605
ZNF142	6.51783	33.7051	2.09682	3.07462	13.9916	9.48828	36.9821	5.3113	7.30166	6.1424	19.6236	11.0043	9.67039	9.3532	6.22118	41.5397	5.71225	3.92098	5.33111	58.4345	1.41276	11.8077	15.8507	7.56653	6.48722	1.8939	10.1235	8.00044	7.80202	8.15973	2.85836	8.89533	11.1545	13.4713	1.75549	2.44375	1.67388	22.7429	8.78259	5.19528
IL1RL1	7.60413	2.5927	19.9198	7.17411	6.45765	9.48828	6.16369	4.13101	4.56354	6.82488	21.5859	9.17026	12.8939	23.8081	4.83869	7.05391	1.90408	23.5259	273.22	7.01214	8.47657	6.55983	15.8507	26.4828	1.85349	17.992	36.276	245.104	2.60067	20.9822	25.7252	10.9481	34.5789	4.20977	42.1318	9.77498	11.7172	38.1757	38.0579	5.19528
FHL2	7.60413	4.32117	2.09682	3.07462	6.45765	4.21701	1.23274	2.95072	2.73812	10.9198	86.3437	5.50216	3.86816	5.10174	7.60366	9.40521	5.71225	86.2616	5.33111	37.3981	12.7149	9.83975	7.92536	5.6749	4.63373	2.84084	6.74903	5.09119	3.25084	2.33135	8.57508	4.10554	14.5008	6.73563	8.77746	17.1062	6.69553	11.3715	50.7439	4.04077
HDLBP	38.0206	36.2978	1.04841	8.19898	18.2967	25.3021	27.1202	38.3594	6.38895	8.87235	23.5483	22.0086	29.0112	12.7544	8.2949	11.7565	39.9858	62.7357	66.6389	36.2294	9.88933	28.2073	3.39658	30.2661	17.6082	3.78779	11.8108	26.9106	5.85151	6.99406	7.1459	7.52682	4.46179	21.8908	8.77746	6.10936	6.69553	10.5592	13.6618	60.0343
BIRC6	58.6604	33.7051	4.19364	10.2487	12.3772	54.8212	35.7494	47.8017	78.4928	12.9673	113.817	159.563	63.1799	26.359	2.07373	20.378	7.61634	7.84196	29.3211	85.3144	43.7956	88.5577	39.6268	28.3745	27.8024	27.4615	11.8108	101.096	106.628	36.136	38.5879	12.3166	45.7334	12.6293	27.2101	4.88749	91.2266	16.245	101.488	76.1974
NOL10	10.863	6.04964	23.065	13.3233	10.2246	25.3021	6.16369	11.2127	12.7779	19.7922	17.6612	5.50216	26.4324	19.5567	29.0322	3.13507	41.8899	25.4864	34.6522	11.6869	7.06381	9.83975	11.3219	5.6749	7.41396	13.2573	3.37451	5.09119	21.4555	8.15973	28.5836	36.2656	51.3106	8.41954	28.0879	20.7718	6.69553	11.3715	12.686	21.3584
STRN	1.0863	6.91387	22.0166	7.17411	9.14833	2.10851	32.0512	20.6551	14.6033	15.6972	5.88707	55.0216	16.1173	8.50291	14.5161	8.62144	15.2327	15.6839	6.66389	22.2051	11.3021	7.8718	6.79317	57.6948	10.1942	8.52253	11.8108	13.0916	9.75252	78.1003	4.28754	122.482	12.2699	8.41954	7.89972	9.77498	41.0101	13.8082	1.95169	8.6588
PRKD3	23.8987	35.4336	16.7746	7.17411	30.6738	20.0308	12.3274	19.4748	32.8575	4.09493	123.628	1.83405	31.5899	123.292	35.9446	55.6475	45.698	23.5259	6.66389	3.50607	1.41276	11.1517	11.3219	38.7785	4.63373	6.62864	11.8108	109.097	27.3071	4.6627	30.0128	52.0035	35.6943	26.1006	25.4546	2.44375	5.02165	2.43674	4.87922	226.283
RAB3GAP1	11.9493	12.0993	56.6141	5.12436	6.99579	16.8681	8.62916	141.045	6.38895	15.0147	7.84943	31.1789	14.1832	10.2035	8.98615	58.7826	32.3694	25.4864	7.99667	3.50607	57.9232	18.3675	6.79317	47.2908	10.1942	9.46948	12.6544	7.27312	39.6603	31.4733	15.721	20.5277	7.80814	11.7874	51.787	76.978	24.2713	6.49799	12.686	19.6266
LCT	4.34522	6.04964	5.24205	17.4228	5.38137	50.6042	16.0256	4.13101	4.56354	16.3797	1.96236	12.8384	7.73631	3.40116	8.98615	11.7565	15.2327	15.6839	6.66389	11.6869	4.23829	53.7906	6.79317	6.62071	14.8279	9.46948	21.9343	3.63656	16.9044	5.82838	17.1502	6.15831	16.7317	15.1552	87.7746	64.7593	2.51082	18.6817	4.87922	27.1309
SOS1	5.43152	39.7548	11.5325	6.14923	7.53392	11.5968	12.3274	47.8017	1.82541	43.6793	45.1342	5.50216	110.242	10.2035	24.8847	13.324	9.52042	25.4864	21.3245	15.193	64.9871	58.3825	18.1151	16.0789	7.41396	16.0981	145.948	21.8194	13.6535	8.15973	11.4334	21.8962	16.7317	25.2586	26.3324	23.2156	18.4127	67.4166	20.4927	12.1223
WIPF1	20.6398	24.1985	34.5975	24.5969	4.3051	47.4414	17.2583	23.0156	15.516	23.8871	9.81178	7.33621	36.1028	32.311	51.1519	24.2968	32.3694	33.3283	167.93	17.5304	15.5404	32.7992	31.7014	22.6996	67.6524	1.8939	16.8726	109.824	30.5579	22.1478	8.57508	23.949	39.0407	42.9396	14.9217	31.7687	30.1299	20.3062	13.6618	28.2854
PLEK	4.34522	25.0628	30.4039	5.12436	6.45765	7.37977	69.0333	21.8353	24.6431	30.0295	1.96236	3.66811	10.3151	22.1076	29.0322	20.378	11.4245	27.4469	26.6556	24.5425	7.06381	5.24787	27.1727	9.45816	63.9454	13.2573	32.9015	2.18194	48.1124	33.8046	7.1459	36.2656	29.0016	11.7874	14.0439	30.5468	56.912	6.49799	1.95169	9.81331
THADA	38.0206	12.9635	85.9696	25.6218	7.53392	8.43403	9.8619	10.6226	48.3735	58.694	29.4354	121.047	43.8391	14.4549	2.76497	43.891	110.437	1.96049	7.99667	19.8677	40.9701	12.4637	3.39658	4.72908	5.56047	16.0981	23.6216	8.72775	24.7064	3.49703	4.28754	8.21108	17.8472	4.20977	10.533	4.88749	11.7172	19.494	6.8309	15.0086
AAK1	4.34522	22.4701	30.4039	94.2883	34.9789	9.48828	19.7238	59.0145	52.0243	4.09493	37.2848	5.50216	34.8134	17.8561	38.0183	67.404	38.0817	80.3801	45.3145	23.3738	45.2084	113.485	19.2473	7.56653	432.79	110.793	2.53089	68.3674	18.8549	82.763	50.0213	702.047	55.7724	15.9971	157.994	13.4406	4.18471	137.27	56.5989	54.8391
TIA1	18.4672	25.0628	5.24205	3.07462	13.4534	375.314	25.8875	1.18029	3.65083	22.5221	1.96236	31.1789	5.80223	8.50291	19.3548	3.13507	557.897	29.4074	1.33278	12.8556	22.6042	3.9359	2.26439	17.9705	25.0221	2.84084	10.1235	8.00044	18.8549	5.82838	28.5836	3.42128	11.1545	8.41954	4.38873	18.3281	12.5541	9.74698	2.92753	8.6588
NFE2L2	2.17261	7.7781	18.8714	6.14923	5.91951	6.32552	8.62916	6.49159	14.6033	10.2373	31.3977	18.3405	9.0257	9.3532	20.7373	10.9727	1.90408	3.92098	2.66556	9.34952	12.7149	15.7436	9.05756	11.3498	5.56047	15.1512	27.8397	20.3647	26.6569	8.15973	5.71672	18.4749	51.3106	17.681	15.7994	14.6625	8.36941	7.31023	4.87922	16.1631
MSH6	7.60413	6.91387	23.065	44.0695	50.0468	6.32552	12.3274	17.1142	2.73812	14.3323	13.7365	11.0043	25.143	13.6047	20.046	21.9455	11.4245	1.96049	23.99	12.8556	9.88933	9.83975	10.1898	17.9705	11.1209	20.8329	9.27991	266.196	29.9077	11.6568	4.28754	19.1592	11.1545	16.8391	5.26648	1.22187	5.85859	4.06124	12.686	17.8949
PLEKHA3	4.34522	40.619	5.24205	2.04974	55.4281	9.48828	12.3274	6.49159	10.0398	12.2848	9.81178	5.50216	7.09162	14.4549	8.2949	47.8098	3.80817	47.0518	6.66389	9.34952	28.2552	3.9359	12.4541	4.72908	9.26746	35.984	7.59266	39.2749	3.25084	1.16568	4.28754	28.7388	41.2716	12.6293	8.77746	6.10936	77.8355	104.78	3.90337	59.4571
PARD3B	45.6248	7.7781	7.33887	20.4974	13.4534	39.0074	55.4732	5.90145	3.65083	10.2373	1.96236	60.5237	5.15754	29.7602	4.83869	26.6481	1.90408	1.96049	3.99833	16.3617	22.6042	15.0876	221.91	6.62071	4.63373	18.939	5.9054	44.3661	45.5118	32.6389	84.3216	4.7898	2.2309	5.05172	31.5989	62.3155	52.7273	3.24899	1.95169	22.5129
ALMS1	19.5535	19.0131	37.7427	11.2736	19.3729	23.1936	24.6547	18.8846	8.21437	23.2046	64.7578	14.6724	18.6961	28.9099	15.2073	21.1617	20.9449	11.7629	7.99667	60.7719	43.7956	15.7436	13.5863	7.56653	44.4838	22.7268	16.8726	70.5493	16.9044	196.999	18.5793	24.6332	66.9269	25.2586	11.4107	20.7718	10.0433	30.0532	6.8309	12.6996
MARK1	22.8124	17.2847	6.29046	8.19898	2.69069	9.48828	56.7059	5.3113	9.12707	10.2373	3.92471	16.5065	10.9598	10.2035	6.22118	43.891	1.90408	3.92098	9.32945	3.50607	5.65105	9.18377	5.66097	3.78326	5.56047	9.46948	13.4981	20.3647	8.45219	2.33135	5.71672	8.89533	3.34634	10.1034	5.26648	3.66562	12.5541	13.8082	4.87922	8.6588
TNR	17.3809	6.04964	6.29046	2.04974	11.839	3.16276	1.23274	7.08173	5.47624	6.82488	1.96236	7.33621	7.09162	3.40116	6.91242	3.13507	3.80817	117.629	15.9933	43.2415	8.47657	7.21582	5.66097	7.56653	6.48722	9.46948	11.8108	15.2736	6.50168	9.32541	2.85836	9.57959	3.34634	12.6293	21.9437	4.88749	5.02165	5.68574	5.85506	21.9356
MORN1	17.3809	20.7416	29.3555	30.7462	10.7627	6.32552	12.3274	14.7536	4.56354	10.9198	13.7365	3.66811	4.51285	4.25145	4.14745	2.3513	9.52042	5.88147	9.32945	10.5182	9.88933	7.21582	1.13219	1.89163	3.70698	10.4164	31.2143	8.72775	5.85151	1.16568	14.2918	18.4749	25.6553	4.20977	2.63324	3.66562	17.5758	9.74698	42.9371	4.61803
PAPPA2	11.9493	5.1854	7.33887	176.278	8.6102	79.069	51.775	35.9988	6.38895	18.4272	21.5859	150.392	12.2492	4.25145	5.52994	13.324	13.3286	27.4469	39.9833	17.5304	18.3659	10.4957	22.6439	7.56653	16.6814	3.78779	26.9961	8.72775	498.029	4.6627	21.4377	10.9481	1.11545	15.9971	4.38873	13.4406	9.20635	12.996	4.87922	20.7811
RALGPS2	5.43152	6.04964	2.09682	85.0644	38.7459	14.7595	9.8619	6.49159	1.82541	20.4747	3.92471	9.17026	9.67039	7.65262	21.4285	14.1078	1.90408	1.96049	3.99833	2.33738	2.82552	16.3996	12.4541	43.5075	2.78024	2.84084	3.37451	50.1846	36.4094	33.8046	14.2918	13.6851	11.1545	10.1034	21.0659	7.33124	9.20635	42.2369	14.6377	5.19528
CHD5	68.4372	12.0993	18.8714	21.5223	3.76696	56.9297	14.7928	6.49159	7.30166	7.50737	5.88707	14.6724	21.2749	13.6047	14.5161	21.1617	7.61634	5.88147	11.995	3.50607	98.8933	7.21582	13.5863	3.78326	6.48722	5.68169	4.21814	58.185	12.3532	9.32541	8.57508	7.52682	11.1545	10.9454	7.02197	177.172	18.4127	116.964	3.90337	19.6266
QSOX1	44.5385	13.8277	75.4855	5.12436	25.8306	34.7904	33.2839	11.2127	8.21437	26.617	7.84943	16.5065	4.51285	7.65262	22.1197	7.05391	1.90408	3.92098	39.9833	4.67476	2.82552	5.90385	63.4029	14.1872	81.5536	12.3103	10.9672	40.7295	35.1091	13.9881	121.48	13.6851	15.6163	7.57758	7.02197	2.44375	8.36941	3.24899	6.8309	5.77253
AMPD2	4.34522	4.32117	9.43569	3.07462	62.4239	15.8138	12.3274	56.6539	7.30166	16.3797	3.92471	1.83405	8.381	18.7064	13.8248	8.62144	9.52042	9.80245	6.66389	19.8677	22.6042	7.8718	9.05756	5.6749	37.9966	2.84084	6.74903	2.18194	5.20135	58.2838	4.28754	8.21108	23.4244	3.36782	21.0659	18.3281	7.53247	116.151	9.75843	2.30901
SRSF4	5.43152	7.7781	12.5809	3.07462	5.91951	24.2478	19.7238	15.3438	10.9525	25.9346	9.81178	34.847	3.86816	20.407	12.4424	7.05391	15.2327	9.80245	10.6622	7.01214	94.6551	15.0876	12.4541	39.7243	48.1908	21.7798	66.6467	177.464	9.75252	12.8224	90.0383	4.7898	98.1594	33.6782	82.5081	142.959	17.5758	16.245	25.3719	23.6674
KCNC4	13.0357	12.9635	12.5809	30.7462	12.9153	17.9223	46.844	135.733	21.905	5.45991	21.5859	42.1832	19.9855	5.95204	22.811	32.9182	70.4511	190.168	25.3228	38.5668	9.88933	19.0235	37.3624	64.3155	50.971	16.0981	51.4613	35.6383	44.2114	15.1538	42.8754	14.3694	6.69269	18.523	28.9656	7.33124	3.34777	17.0572	23.4202	4.61803
EDEM3	38.0206	31.1124	27.2587	60.4675	13.9916	20.0308	20.9565	9.44231	7.30166	66.2014	13.7365	40.3492	11.6045	22.1076	12.4424	6.27014	17.1368	9.80245	14.6606	3.50607	14.1276	8.52778	23.7761	13.2414	8.34071	9.46948	10.9672	8.72775	7.15185	3.49703	152.922	37.6341	12.2699	18.523	11.4107	6.10936	15.0649	27.6164	1.95169	11.5451
ASH1L	4.34522	42.3475	526.302	22.5472	10.7627	6.32552	7.39642	19.4748	6.38895	36.8544	3.92471	7.33621	57.3776	39.1134	4.83869	19.5942	51.4103	1.96049	18.6589	8.18083	131.387	8.52778	3.39658	6.62071	18.5349	30.3023	19.4035	7.27312	6.50168	5.82838	7.1459	68.4256	190.742	39.5718	34.2321	626.821	93.7374	55.2329	26.3478	28.2854
ARHGEF2	6.51783	13.8277	47.1784	26.6467	17.7585	43.2244	12.3274	14.7536	16.4287	6.1424	5.88707	7.33621	18.0514	3.40116	11.0599	28.9994	3.80817	19.6049	18.6589	28.0486	1.41276	11.1517	4.52878	5.6749	12.0477	42.6127	13.4981	5.09119	2.60067	3.49703	2.85836	4.10554	11.1545	5.05172	3.51098	7.33124	17.5758	5.68574	8.78259	8.6588
DOCK7	14.122	1072.51	14.6777	1957.51	5.38137	13.7053	22.1893	783.712	3.65083	16.3797	5.88707	5.50216	67.048	46.766	17.9723	7.05391	20.9449	11.7629	15.9933	12.8556	49.4467	278.793	4.52878	9.45816	423.523	39.7718	776.138	605.124	14.3037	29.1419	8.57508	35.5813	17.8472	89.2471	740.818	37.8781	22.5974	265.605	7.80675	21.3584
MFN2	11.9493	25.0628	4.19364	6.14923	8.6102	9.48828	18.4911	13.5733	3.65083	24.5696	3.92471	11.0043	12.2492	1.70058	20.7373	7.83767	5.71225	21.5654	27.9883	1.16869	4.23829	7.21582	15.8507	9.45816	48.1908	5.68169	10.9672	7.27312	33.8087	3.49703	7.1459	10.9481	15.6163	17.681	7.89972	35.4343	3.34777	5.68574	8.78259	21.3584
SMG7	23.8987	10.3708	123.712	6.14923	15.606	1.05425	18.4911	40.1298	24.6431	2.04747	25.5106	5.50216	29.0112	1.70058	4.14745	21.1617	1.90408	25.4864	9.32945	14.0243	2.82552	65.5983	5.66097	9.45816	3.70698	7.57559	4.21814	56.7304	1.9505	9.32541	57.1672	19.1592	21.1935	54.727	53.5425	12.2187	12.5541	168.135	12.686	2.88627
NCF2	21.7261	31.1124	18.8714	33.8208	43.5891	5.27127	27.1202	34.2284	14.6033	8.18986	17.6612	7.33621	6.44693	17.0058	55.9906	12.5403	13.3286	45.0913	107.955	9.34952	53.685	8.52778	40.759	8.51234	24.0954	13.2573	15.1853	143.281	27.3071	30.3076	10.0043	22.5805	12.2699	22.7328	7.89972	20.7718	14.228	101.531	11.7101	17.3176
PRDM2	64.0919	7.7781	2.09682	10.2487	30.6738	10.5425	2.46547	4.72116	10.0398	12.9673	70.6448	14.6724	20.6302	9.3532	6.91242	5.48637	28.5613	23.5259	26.6556	19.8677	74.8764	4.59188	11.3219	23.6454	19.4617	36.931	48.9305	13.8189	3.25084	12.8224	22.8669	49.9507	8.92358	14.3132	3.51098	20.7718	20.9235	4.87349	40.0096	19.0494
SRSF11	6.51783	29.384	25.1618	15.3731	22.0636	9.48828	4.93095	2.36058	2.73812	1.36498	1.96236	12.8384	7.09162	15.3052	22.811	9.40521	1.90408	9.80245	5.33111	4.67476	18.3659	16.3996	11.3219	12.2956	6.48722	18.939	4.21814	13.0916	2.60067	3.49703	5.71672	2.05277	5.57724	10.1034	3.51098	18.3281	4.18471	3.24899	14.6377	2.88627
PLEKHM2	10.863	9.50657	29.3555	11.2736	2.69069	22.1393	2.46547	4.13101	35.5956	4.77742	27.473	7.33621	5.80223	5.95204	3.45621	3.91884	5.71225	9.80245	15.9933	3.50607	18.3659	7.8718	9.05756	4.72908	9.26746	47.3474	10.9672	4.36387	7.80202	2.33135	25.7252	13.0009	6.69269	1.68391	1.75549	2.44375	3.34777	4.06124	30.2511	4.61803
ZBTB17	13.0357	6.04964	127.906	11.2736	1.61441	3.16276	14.7928	5.3113	7.30166	32.077	19.6236	45.8513	31.5899	6.80233	6.91242	11.7565	26.6572	29.4074	5.33111	7.01214	8.47657	1.96795	6.79317	4.72908	3.70698	1.8939	4.21814	5.8185	4.55118	11.6568	12.8626	10.2638	3.34634	12.6293	9.65521	6.10936	4.18471	8.12248	4.87922	3.46352
KIF21B	169.463	15.5562	5.24205	151.681	22.6018	64.3095	13.5601	11.8029	12.7779	14.3323	31.3977	135.72	21.2749	10.2035	20.7373	10.9727	53.3144	7.84196	65.3061	7.01214	14.1276	18.3675	185.68	14.1872	12.0477	23.6737	9.27991	32.7291	36.4094	15.1538	94.3259	21.8962	18.9626	22.7328	9.65521	21.9937	18.4127	35.7389	30.2511	5.77253
MTR	7.60413	17.2847	25.1618	27.6716	13.4534	36.8989	2.46547	30.6875	10.9525	8.87235	9.81178	11.0043	22.5642	16.1555	9.67739	18.8104	19.0408	5.88147	11.995	24.5425	57.9232	29.5192	5.66097	8.51234	6.48722	2.84084	46.3996	8.00044	7.80202	19.8165	11.4334	17.7907	14.5008	22.7328	21.0659	26.8812	11.7172	14.6205	28.2995	70.4249
RLF	2.17261	6.91387	9.43569	8.19898	22.6018	8.43403	3.69821	14.7536	10.9525	12.2848	1.96236	12.8384	18.6961	6.80233	11.0599	5.48637	5.71225	5.88147	3.99833	9.34952	4.23829	7.21582	3.39658	9.45816	3.70698	4.73474	6.74903	8.00044	6.50168	4.6627	4.28754	21.8962	3.34634	7.57758	4.38873	2.44375	9.20635	3.24899	12.686	11.5451
KCNQ4	6.51783	2.5927	11.5325	3.07462	2.69069	2.10851	12.3274	4.13101	8.21437	2.72995	7.84943	7.33621	2.57877	3.40116	2.76497	2.3513	1.90408	13.7234	7.99667	22.2051	38.1446	13.1197	2.26439	1.89163	7.41396	11.3634	1.68726	26.1832	2.60067	13.9881	5.71672	8.89533	6.69269	4.20977	11.4107	4.88749	5.02165	8.93473	8.78259	1.15451
AKT3	16.2946	13.8277	14.6777	16.398	22.0636	20.0308	8.62916	17.1142	37.421	9.55484	11.7741	20.1746	43.8391	178.561	8.2949	10.189	11.4245	19.6049	2.66556	31.5546	2.82552	156.124	3.39658	13.2414	54.678	9.46948	4.21814	18.9101	13.0034	13.9881	5.71672	21.8962	25.6553	16.8391	21.9437	4.88749	14.228	25.9919	17.5652	7.50429
ACADM	6.51783	9.50657	3.14523	21.5223	1.07627	36.8989	1.23274	18.8846	9.12707	12.2848	45.1342	3.66811	5.15754	11.9041	14.5161	13.324	13.3286	17.6444	11.995	15.193	9.88933	2.62393	22.6439	32.1577	4.63373	21.7798	20.2471	32.0017	3.90101	2.33135	12.8626	6.84256	78.0814	2.52586	28.9656	3.66562	5.02165	12.996	14.6377	8.08155
ADGRL2	13.0357	10.3708	13.6293	27.6716	81.7969	42.1701	13.5601	15.9339	6.38895	126.943	1.96236	53.1875	52.8648	30.6105	100.23	7.83767	670.238	105.866	138.609	66.6153	29.668	20.9915	189.076	8.51234	40.7768	53.0291	51.4613	61.8216	18.2047	22.1478	25.7252	15.7379	58.0033	59.7787	25.4546	30.5468	35.9885	36.5512	8.78259	21.3584
KDM5B	19.5535	26.7912	28.3071	2.04974	5.91951	27.4106	14.7928	18.8846	28.2939	27.982	25.5106	5.50216	19.9855	23.8081	31.1059	15.6753	24.7531	62.7357	21.3245	12.8556	25.4297	8.52778	43.0234	39.7243	7.41396	61.5516	14.3417	26.9106	306.879	6.99406	42.8754	26.0017	16.7317	38.7299	34.2321	23.2156	20.0866	34.9267	19.5169	15.5858
SSX2IP	22.8124	7.7781	4.19364	28.6964	10.7627	2.10851	3.69821	2.95072	9.12707	21.8396	5.88707	18.3405	19.3408	7.65262	18.6635	7.83767	7.61634	5.88147	3.99833	4.67476	7.06381	3.9359	4.52878	4.72908	9.26746	7.57559	4.21814	2.18194	3.25084	3.49703	1.42918	34.2128	21.1935	1.68391	4.38873	9.77498	15.9019	11.3715	1.95169	6.92704
GBP1	10.863	2.5927	12.5809	6.14923	9.68647	24.2478	33.2839	5.90145	2.73812	2.04747	51.0213	14.6724	3.22346	25.5087	2.76497	2.3513	19.0408	7.84196	3.99833	15.193	4.23829	11.8077	12.4541	17.9705	13.9012	4.73474	5.9054	4.36387	14.9539	12.8224	4.28754	2.73703	2.2309	2.52586	1.75549	3.66562	5.02165	2.43674	1.95169	4.61803
CD46	7.60413	29.384	41.9364	16.398	11.3009	43.2244	25.8875	127.471	14.6033	25.9346	19.6236	5.50216	13.5385	34.8619	51.1519	67.404	78.0675	11.7629	14.6606	33.892	5.65105	34.1111	28.3049	7.56653	12.0477	5.68169	58.2104	9.45506	267.219	45.4614	108.618	17.7907	2.2309	47.9914	5.26648	1.22187	87.0419	5.68574	5.85506	50.7983
PRRC2C	199.88	931.644	17.823	335.133	5.38137	34.7904	20.9565	94.4231	9.12707	11.6023	1.96236	5.50216	19.3408	10.2035	14.5161	14.8916	317.982	43.1308	5.33111	5.84345	43.7956	16.3996	5.66097	10.404	11.1209	7.57559	9.27991	6.54581	13.6535	13.9881	20.0085	12.3166	8.92358	314.891	84.2636	17.1062	15.0649	81.2248	10.7343	72.1567
PTBP2	28.2439	16.4204	16.7746	45.0944	14.5297	45.3329	16.0256	8.26202	15.516	10.9198	23.5483	29.3448	26.4324	27.2093	21.4285	9.40521	26.6572	19.6049	9.32945	14.0243	4.23829	17.0556	7.92536	75.6653	23.1686	8.52253	3.37451	9.45506	16.9044	1.16568	21.4377	10.9481	42.387	9.26149	12.2884	7.33124	14.228	12.1837	9.75843	22.5129
SLC35A3	27.1576	9.50657	38.7912	16.398	27.445	12.651	125.739	4.13101	16.4287	33.4419	29.4354	51.3535	19.9855	11.0538	38.7095	12.5403	81.8756	9.80245	95.96	17.5304	26.8425	36.0791	15.8507	10.404	6.48722	5.68169	37.9633	29.8198	21.4555	6.99406	20.0085	8.89533	24.5399	5.89368	27.2101	9.77498	10.8802	16.245	38.0579	5.77253
PROX1	6.51783	9.50657	5.24205	3.07462	1.61441	7.37977	2.46547	2.36058	14.6033	1.36498	11.7741	18.3405	3.86816	3.40116	37.3271	2.3513	15.2327	3.92098	1.33278	10.5182	7.06381	11.1517	4.52878	11.3498	7.41396	62.4986	8.43629	5.8185	3.90101	3.49703	1.42918	4.7898	10.039	11.7874	7.02197	12.2187	15.9019	42.2369	2.92753	16.1631
ARID1A	5.43152	6.04964	59.7593	10.2487	9.14833	21.0851	12.3274	15.3438	16.4287	6.82488	41.2095	3.66811	9.67039	23.8081	8.98615	7.83767	9.52042	47.0518	19.9917	12.8556	60.7488	21.6474	32.8336	15.1331	13.9012	28.4084	62.4285	12.3643	11.0529	6.99406	10.0043	20.5277	11.1545	26.9425	11.4107	10.9969	19.2496	14.6205	27.3236	4.04077
OSBPL9	10.863	29.384	113.228	9.22385	1.07627	23.1936	2.46547	5.3113	7.30166	136.498	5.88707	22.0086	11.6045	9.3532	14.5161	86.9982	3.80817	7.84196	2.66556	142.58	15.5404	13.1197	191.341	205.242	2.78024	31.2493	180.537	17.4555	6.50168	143.378	230.098	21.212	12.2699	9.26149	21.0659	18.3281	10.8802	33.3022	14.6377	45.0258
MUC5B	7.60413	40.619	6.29046	23.5721	133.996	6.32552	9.8619	16.524	79.4055	2.72995	278.655	56.8556	7.09162	9.3532	17.9723	15.6753	20.9449	3.92098	109.288	8.18083	40.9701	9.18377	14.7185	52.0199	3.70698	13.2573	10.1235	12.3643	9.75252	6.99406	5.71672	2.73703	3.34634	957.302	6.14422	20.7718	11.7172	11.3715	24.3961	7.50429
KMT2A	39.107	19.8774	172.988	26.6467	8.07206	15.8138	20.9565	53.113	10.9525	33.4419	3.92471	29.3448	54.1542	22.1076	44.2395	18.8104	43.7939	9.80245	19.9917	33.892	137.038	61.6624	18.1151	13.2414	25.0221	47.3474	28.6834	205.829	34.4589	26.8106	161.497	26.686	50.1952	58.0948	20.1882	76.978	32.6407	29.2409	46.8405	116.028
KIF14	5.43152	1.72847	4.19364	7.17411	3.22882	5.27127	4.93095	19.4748	4.56354	27.2995	1.96236	9.17026	16.762	3.40116	6.22118	7.05391	13.3286	9.80245	10.6622	8.18083	8.47657	4.59188	7.92536	3.78326	5.56047	4.73474	19.4035	17.4555	10.4027	2.33135	50.0213	4.10554	10.039	8.41954	4.38873	3.66562	13.3911	15.4327	14.6377	9.81331
CAMSAP2	7.60413	14.692	10.4841	4.09949	5.38137	22.1393	7.39642	18.2945	9.12707	22.5221	13.7365	3.66811	1.93408	3.40116	22.811	79.9443	3.80817	17.6444	7.99667	5.84345	7.06381	14.4316	5.66097	35.941	12.9744	6.62864	19.4035	71.2766	6.50168	29.1419	10.0043	72.5312	3.34634	9.26149	4.38873	8.55311	5.02165	8.93473	16.5893	12.1223
ATF6	29.3302	12.9635	14.6777	8.19898	256.692	13.7053	14.7928	22.4255	9.12707	6.82488	11.7741	5.50216	15.4726	8.50291	8.98615	10.189	11.4245	31.3678	5.33111	21.0364	7.06381	15.0876	5.66097	2.83745	10.1942	25.5676	12.6544	8.72775	8.45219	5.82838	52.8797	30.7915	5.57724	7.57758	35.1098	9.77498	1.67388	8.12248	22.4444	11.5451
FASTKD2	6.51783	11.235	16.7746	7.17411	10.2246	17.9223	13.5601	25.3762	42.8972	6.82488	1.96236	7.33621	15.4726	14.4549	59.4468	43.891	3.80817	5.88147	25.3228	4.67476	4.23829	6.55983	5.66097	2.83745	8.34071	23.6737	10.9672	17.4555	5.20135	5.82838	2.85836	26.686	5.57724	10.9454	5.26648	26.8812	8.36941	4.06124	10.7343	13.2768
NRP2	49.97	100.251	3.14523	3.07462	26.9069	48.4957	3.69821	15.3438	5.47624	36.8544	11.7741	66.0259	310.097	106.286	13.8248	8.62144	5.71225	35.2888	5.33111	122.712	11.3021	24.2714	13.5863	5.6749	5.56047	5.68169	25.3089	65.4581	4.55118	6.99406	40.017	9.57959	364.751	10.1034	4.38873	172.284	7.53247	81.2248	4.87922	72.7339
CREB1	14.122	18.1489	14.6777	2.04974	33.3645	15.8138	142.998	21.8353	15.516	9.55484	7.84943	18.3405	5.15754	9.3532	6.22118	36.8371	32.3694	1.96049	1.33278	1.16869	80.5274	17.7115	2.26439	2.83745	4.63373	1.8939	21.9343	173.828	418.058	13.9881	17.1502	47.2137	10.039	10.9454	7.89972	24.4375	18.4127	8.12248	51.7197	10.9678
SGIP1	49.97	7.7781	17.823	22.5472	44.1273	12.651	17.2583	30.0974	20.0796	26.617	17.6612	18.3405	14.1832	12.7544	14.5161	50.9449	3.80817	1.96049	14.6606	23.3738	12.7149	39.359	16.9829	21.7538	84.3338	48.2944	53.9922	7.27312	20.8054	206.325	141.489	28.0545	18.9626	21.0488	33.3544	24.4375	31.8038	11.3715	41.9613	19.0494
PHF3	16.2946	30.2482	19.9198	35.8705	12.3772	23.1936	134.368	16.524	60.2387	32.7594	47.0966	1.83405	79.2972	85.0291	27.6497	48.5936	26.6572	3.92098	34.6522	10.5182	5.65105	25.5833	29.4371	24.5912	31.5093	6.62864	16.8726	4.36387	63.7165	24.4792	92.8967	46.5294	6.69269	15.1552	147.461	4.88749	46.8687	49.5471	5.85506	53.6846
PLAGL1	7.60413	5.1854	3.14523	7.17411	7.53392	13.7053	1.23274	1.77043	24.6431	10.9198	125.591	7.33621	5.80223	6.80233	1.38248	1.56753	5.71225	47.0518	2.66556	12.8556	5.65105	15.0876	1.13219	3.78326	7.41396	5.68169	7.59266	6.54581	1.30034	15.1538	2.85836	16.4222	13.3854	14.3132	4.38873	19.55	15.9019	25.9919	8.78259	1.15451
TNFAIP3	1.0863	102.844	23.065	3.07462	77.4918	14.7595	129.437	51.3426	13.6906	10.2373	1.96236	7.33621	3.86816	44.2151	82.2578	123.835	5.71225	3.92098	11.995	14.0243	5.65105	6.55983	14.7185	79.4485	74.1396	10.4164	53.9922	22.5467	21.4555	8.15973	110.047	169.696	2.2309	4.20977	129.906	4.88749	34.3146	8.12248	2.92753	5.77253
SGK1	20.6398	12.9635	27.2587	5.12436	40.3603	5.27127	4.93095	8.85217	16.4287	20.4747	29.4354	9.17026	3.86816	9.3532	22.811	12.5403	1.90408	11.7629	6.66389	9.34952	2.82552	49.1987	3.39658	5.6749	14.8279	1.8939	30.3706	12.3643	14.3037	9.32541	17.1502	40.3711	6.69269	17.681	14.9217	12.2187	26.7821	17.0572	17.5652	12.6996
FBXL5	17.3809	11.235	28.3071	8.19898	13.4534	13.7053	17.2583	17.7043	14.6033	41.6318	5.88707	18.3405	18.6961	24.6584	5.52994	33.702	3.80817	9.80245	11.995	42.0728	11.3021	6.55983	19.2473	10.404	12.9744	32.1962	11.8108	20.3647	17.5545	44.2957	10.0043	21.8962	4.46179	1.68391	2.63324	1.22187	5.02165	12.1837	4.87922	2.30901
PKD2	20.6398	1.72847	46.13	16.398	4.3051	22.1393	2.46547	4.13101	5.47624	4.09493	47.0966	7.33621	19.3408	3.40116	1.38248	2.3513	19.0408	1.96049	6.66389	2.33738	2.82552	6.55983	14.7185	1.89163	5.56047	17.992	3.37451	18.9101	1.30034	4.6627	34.3003	2.73703	1.11545	2.52586	159.75	29.3249	8.36941	6.49799	33.1787	23.6674
RAB3GAP2	64.0919	10.3708	15.7261	32.7959	11.3009	18.9766	13.5601	20.0649	17.3414	51.1866	319.864	51.3535	25.143	66.3227	11.7511	35.2695	1.90408	25.4864	15.9933	17.5304	42.3829	17.7115	9.05756	6.62071	1.85349	14.2042	6.74903	10.1824	20.8054	10.4911	17.1502	22.5805	12.2699	16.8391	18.4327	53.7624	5.02165	96.6575	41.9613	13.2768
PPL	5.43152	8.64234	84.9212	28.6964	34.9789	6.32552	19.7238	31.2777	22.8177	34.1244	9.81178	18.3405	48.9966	26.359	32.4884	32.9182	19.0408	13.7234	17.3261	18.699	21.1914	15.0876	27.1727	30.2661	39.8501	67.2333	31.2143	54.5484	20.8054	12.8224	17.1502	10.2638	41.2716	24.4167	26.3324	17.1062	21.7605	22.7429	15.6135	28.8627
PCDH17	6.51783	19.0131	6.29046	7.17411	11.3009	53.7669	2.46547	11.8029	10.9525	19.7922	33.3601	9.17026	12.2492	5.95204	11.7511	2.3513	19.0408	13.7234	10.6622	7.01214	62.1615	8.52778	3.39658	3.78326	15.7547	2.84084	8.43629	10.9097	16.2542	36.136	17.1502	24.6332	11.1545	8.41954	8.77746	6.10936	7.53247	25.1797	7.80675	8.6588
HS1BP3	269.403	10.3708	3.14523	4.09949	1.07627	17.9223	14.7928	10.0325	3.65083	4.77742	19.6236	12.8384	9.0257	7.65262	12.4424	8.62144	91118.1	27.4469	31.9867	8.18083	14.1276	1035.14	1910.01	15.1331	9.26746	8.52253	4.21814	16.0009	14.9539	76.9346	11.4334	595.303	10.039	8.41954	1402.64	40.3218	4343.73	578.321	25.3719	14.4313
ELL2	5.43152	5.1854	5.24205	1.02487	47.3561	1.05425	13.5601	38.3594	42.8972	4.77742	7.84943	1.83405	3.86816	2.55087	6.91242	10.189	34.2735	25.4864	6.66389	1.16869	233.106	40.671	10.1898	19.8621	26.8756	17.0451	15.1853	8.72775	15.604	3.49703	11.4334	13.6851	16.7317	7.57758	6.14422	6.10936	5.02165	2.43674	11.7101	3.46352
DNAH7	11.9493	12.9635	11.5325	48.169	43.5891	5.27127	22.1893	5.90145	11.8652	27.982	5.88707	42.1832	27.0771	69.7238	11.7511	17.2429	24.7531	446.992	9.32945	19.8677	62.1615	24.9274	1434.49	23.6454	13.9012	17.992	5.9054	31.2744	13.0034	8.15973	11.4334	47.2137	10.039	9.26149	17.5549	23.2156	13.3911	4.87349	51.7197	16.1631
TRPM6	13.0357	4.32117	3.14523	8.19898	1.61441	12.651	2.46547	4.72116	4.56354	2.72995	15.6989	1.83405	8.381	3.40116	8.2949	9.40521	1.90408	11.7629	11.995	2.33738	7.06381	7.21582	19.2473	11.3498	3.70698	48.2944	3.37451	4.36387	32.5084	9.32541	18.5793	15.0536	10.039	16.8391	10.533	3.66562	24.2713	16.245	5.85506	12.1223
TJP2	512.736	7.7781	22.0166	12.2985	1.07627	27.4106	4.93095	53.7032	12.7779	12.2848	123.628	82.5324	18.0514	29.7602	5.52994	25.8643	24.7531	37.2493	34.6522	43.2415	7.06381	11.1517	37.3624	10.404	9.26746	60.6047	5.06177	5.8185	9.75252	12.8224	38.5879	15.0536	33.4634	5.89368	1.75549	6.10936	17.5758	35.7389	69.2849	8.6588
SENP5	10.863	31.9767	2.09682	35.8705	20.4492	6.32552	33.2839	20.6551	9.12707	17.7447	31.3977	254.933	6.44693	20.407	15.2073	6.27014	5.71225	1.96049	30.6539	22.2051	1.41276	3.27992	7.92536	11.3498	12.0477	6.62864	5.9054	17.4555	9.75252	10.4911	30.0128	11.6324	14.5008	12.6293	15.7994	29.3249	20.0866	28.4287	24.3961	17.3176
PTBP3	86.9043	5.1854	14.6777	35.8705	29.5976	3.16276	6.16369	3.54087	12.7779	4.77742	145.214	3.66811	13.5385	4.25145	4.83869	14.8916	133.286	5.88147	53.3111	10.5182	67.8126	5.24787	2.26439	5.6749	2.78024	3.78779	2.53089	16.7282	29.2576	5.82838	5.71672	8.89533	2.2309	1.68391	17.5549	8.55311	10.0433	9.74698	2.92753	1.73176
FKBP15	7.60413	7.7781	135.245	183.452	11.839	17.9223	9.8619	232.517	14.6033	9.55484	21.5859	16.5065	41.905	39.9637	17.281	10.9727	36.1776	1.96049	11.995	11.6869	43.7956	4.59188	7.92536	25.537	19.4617	43.5596	22.778	24.0013	20.1552	8.15973	5.71672	16.4222	64.696	58.0948	13.1662	29.3249	15.0649	12.1837	40.0096	34.0579
SET	6.51783	3.45694	2.09682	3.07462	5.38137	11.5968	11.0946	7.67188	22.8177	20.4747	7.84943	14.6724	27.7218	9.3532	13.1336	4.7026	5.71225	15.6839	7.99667	12.8556	7.06381	13.7756	9.05756	13.2414	3.70698	7.57559	13.4981	5.8185	8.45219	15.1538	4.28754	8.21108	8.92358	2.52586	7.02197	10.9969	1.67388	5.68574	7.80675	28.2854
CNTRL	22.8124	33.7051	9.43569	15.3731	17.7585	21.0851	12.3274	22.4255	39.2464	32.077	19.6236	23.8427	20.6302	163.256	12.4424	36.8371	9.52042	27.4469	33.3195	32.7233	21.1914	24.2714	39.6268	9.45816	7.41396	4.73474	40.4942	18.9101	24.0562	64.1122	37.1587	21.8962	21.1935	21.0488	50.9093	3.66562	6.69553	44.6736	11.7101	30.5944
DENND1A	42.3659	2.5927	29.3555	18.4477	7.53392	33.7361	1.23274	11.8029	6.38895	11.6023	58.8707	7.33621	16.1173	15.3052	8.2949	5.48637	1.90408	52.9332	6.66389	17.5304	4.23829	9.18377	14.7185	34.9952	9.26746	17.992	35.4324	49.4572	1.30034	8.15973	22.8669	6.15831	12.2699	7.57758	4.38873	14.6625	1.67388	35.7389	36.1062	15.5858
CSF3R	5.43152	19.8774	14.6777	30.7462	68.8816	42.1701	64.1023	18.8846	23.7304	24.5696	45.1342	45.8513	1.28939	20.407	31.1059	31.3507	47.6021	47.0518	14.6606	24.5425	59.336	19.0235	53.2131	13.2414	82.4804	50.1883	25.3089	12.3643	47.4623	180.68	21.4377	88.2691	26.7707	10.1034	23.6991	36.6562	46.0318	13.8082	16.5893	106.215
ONECUT2	10.863	22.4701	6.29046	6.14923	17.2204	2.10851	11.0946	4.13101	8.21437	70.9788	15.6989	51.3535	26.4324	8.50291	6.91242	111.295	17.1368	9.80245	6.66389	18.699	11.3021	14.4316	12.4541	12.2956	14.8279	9.46948	6.74903	4.36387	8.45219	15.1538	10.0043	13.0009	44.6179	54.727	7.02197	7.33124	17.5758	9.74698	90.7534	1481.81
YLPM1	6.51783	30.2482	29.3555	8.19898	9.68647	30.5734	17.2583	21.2452	48.3735	21.8396	66.7201	11.0043	13.5385	12.7544	7.60366	103.457	11.4245	74.4986	6.66389	14.0243	5.65105	5.24787	28.3049	31.2119	37.9966	28.4084	21.9343	24.0013	11.703	9.32541	8.57508	22.5805	13.3854	14.3132	21.9437	6.10936	18.4127	29.2409	26.3478	22.5129
LTBP2	27.1576	6.91387	8.38728	14.3482	13.4534	28.4648	33.2839	10.6226	20.9923	14.3323	3.92471	14.6724	14.8279	16.1555	13.8248	5.48637	9.52042	15.6839	14.6606	31.5546	4.23829	5.90385	16.9829	38.7785	5.56047	14.2042	11.8108	33.4564	11.703	9.32541	8.57508	8.21108	4.46179	33.6782	26.3324	3.66562	1.67388	8.12248	4.87922	8.6588
PPP4R4	346.531	38.8905	262.102	70.7162	19.9111	20.0308	82.5934	83.8005	143.295	10.9198	184.462	49.5194	4.51285	29.7602	8.98615	18.8104	85.6838	56.8542	74.6356	116.869	15.5404	63.6304	7.92536	14.1872	13.9012	164.769	53.1486	14.5462	54.6141	3.49703	150.064	22.5805	22.309	20.2069	26.3324	14.6625	24.2713	25.9919	23.4202	177.794
RBM25	34.7617	3.45694	4.19364	18.4477	20.9874	105.425	7.39642	27.1466	10.0398	38.2193	3.92471	3.66811	23.8536	28.0596	20.046	6.27014	3.80817	1.96049	14.6606	4.67476	4.23829	5.24787	28.3049	14.1872	3.70698	17.0451	21.0907	21.0921	4.55118	16.3195	24.2961	8.21108	1.11545	26.9425	75.4862	3.66562	20.0866	18.6817	10.7343	24.2446
NRDE2	108.63	56.1752	5.24205	30.7462	6.45765	7.37977	30.8184	7.08173	17.3414	2.04747	1.96236	5.50216	14.1832	933.619	31.7971	19.5942	3.80817	21.5654	47.98	52.5911	5.65105	42.6389	6.79317	61.478	42.6303	93.7479	40.4942	106.915	213.905	51.2898	12582.5	2.73703	121.584	1214.94	130.784	3.66562	273.68	77.1636	8.78259	17.3176
KLHL29	6.51783	6.91387	2.09682	10.2487	8.6102	31.6276	6.16369	7.67188	7.30166	4.09493	1.96236	3.66811	4.51285	1.70058	6.22118	3.13507	5.71225	1.96049	9.32945	4.67476	11.3021	10.4957	18.1151	7.56653	12.0477	3.78779	11.8108	9.45506	4.55118	4.6627	5.71672	2.73703	10.039	10.1034	14.0439	3.66562	7.53247	8.12248	4.87922	8.6588
FAM98A	9.77674	10.3708	82.8244	3.07462	11.3009	4.21701	1.23274	14.7536	28.2939	8.18986	15.6989	22.0086	114.111	6.80233	46.3132	5.48637	49.5062	1.96049	5.33111	12.8556	25.4297	8.52778	3.39658	6.62071	6.48722	11.3634	6.74903	9.45506	30.5579	11.6568	27.1544	6.15831	30.1171	42.0977	4.38873	9.77498	27.6191	26.8042	35.1304	9.81331
BCL11A	10.863	28.5197	32.5007	70.7162	26.3687	363.717	19.7238	16.524	10.9525	20.4747	82.419	34.847	19.9855	35.7122	15.2073	24.2968	70.4511	3.92098	35.985	35.0607	32.4935	15.7436	22.6439	21.7538	25.0221	17.0451	43.8687	25.4559	35.1091	27.9762	28.5836	54.7405	22.309	74.9339	26.3324	56.2061	17.5758	25.1797	47.8163	1530.88
IDE	5.43152	12.0993	20.9682	14.3482	17.7585	6.32552	3.69821	25.9664	12.7779	10.9198	13.7365	3.66811	48.3519	7.65262	24.1935	2.3513	13.3286	5.88147	5.33111	671.997	16.9531	21.6474	4.52878	4.72908	18.5349	5.68169	7.59266	2.18194	10.4027	2.33135	2.85836	12.3166	10.039	6.73563	2.63324	20.7718	18.4127	4.87349	42.9371	12.1223
IFIT2	4.34522	6.04964	51.3721	31.771	20.9874	107.534	83.8261	16.524	63.8895	48.4567	3.92471	1.83405	9.0257	29.7602	33.8709	12.5403	9.52042	29.4074	41.3161	7.01214	1.41276	16.3996	41.8912	60.5322	52.8245	10.4164	28.6834	7.27312	14.3037	200.496	12.8626	68.4256	10.039	4.20977	2.63324	19.55	108.802	4.06124	1.95169	4.04077
HELLS	4.34522	37.1621	9.43569	4.09949	3.22882	2.10851	1.23274	11.8029	3.65083	11.6023	9.81178	5.50216	27.7218	26.359	13.8248	7.05391	43.7939	1.96049	10.6622	12.8556	19.7787	9.18377	7.92536	7.56653	19.4617	4.73474	8.43629	5.8185	7.15185	19.8165	48.5921	32.8443	13.3854	15.9971	19.3104	30.5468	29.2929	12.1837	8.78259	7.50429
KANSL1	7.60413	10.3708	41.9364	9.22385	34.9789	27.4106	16.0256	11.2127	41.9845	15.6972	19.6236	9.17026	139.254	34.8619	62.2118	50.9449	7.61634	29.4074	17.3261	49.085	7.06381	30.8312	9.05756	11.3498	43.557	13.2573	37.9633	42.1841	6.50168	13.9881	14.2918	20.5277	10.039	58.0948	12.2884	7.33124	37.6624	32.4899	9.75843	30.5944
GRIA2	35.848	53.5825	7.33887	27.6716	2.69069	7.37977	192.307	22.4255	18.2541	318.722	29.4354	78.8643	11.6045	21.2573	29.0322	7.05391	15.2327	50.9728	49.3128	141.412	66.3998	19.0235	23.7761	320.632	38.9233	53.0291	9.27991	23.274	7.80202	573.513	21.4377	13.0009	17.8472	21.8908	10.533	2.44375	9.20635	13.8082	6.8309	111.987
LRP11	36.9343	25.0628	4.19364	5.12436	32.2882	69.5807	38.2149	22.4255	17.3414	38.2193	11.7741	36.6811	188.895	56.9695	21.4285	60.3501	36.1776	37.2493	61.3078	372.812	2956.91	15.0876	13.5863	52.0199	25.9489	155.299	230.311	82.9136	8.45219	12.8224	107.189	28.7388	105.968	26.1006	42.1318	20.7718	5.02165	44.6736	116.125	6.92704
ARAP3	5.43152	2.5927	6.29046	9.22385	6.45765	5.27127	4.93095	14.7536	4.56354	4.77742	3.92471	1.83405	3.22346	15.3052	7.60366	11.7565	1.90408	9.80245	10.6622	11.6869	1.41276	4.59188	3.39658	4.72908	17.6082	2.84084	5.9054	1.45462	10.4027	6.99406	4.28754	7.52682	2.2309	9.26149	8.77746	2.44375	8.36941	6.49799	4.87922	4.04077
KIAA1217	43.4522	38.0263	56.6141	30.7462	5.91951	76.9605	20.9565	12.9832	24.6431	22.5221	58.8707	34.847	29.0112	17.0058	7.60366	33.702	11.4245	33.3283	42.6489	26.8799	14.1276	9.83975	3.39658	15.1331	8.34071	3.78779	21.9343	21.8194	29.9077	9.32541	34.3003	32.1601	31.2325	101.034	16.6772	32.9906	17.5758	183.568	5.85506	13.8541
PLXDC2	6.51783	12.9635	5.24205	1.02487	32.2882	9.48828	23.422	17.7043	121.39	17.7447	9.81178	27.5108	138.609	4.25145	5.52994	10.189	22.849	54.8937	11.995	11.6869	8.47657	14.4316	24.9083	34.9952	19.4617	3.78779	8.43629	8.72775	5.85151	11.6568	14.2918	19.8434	6.69269	8.41954	23.6991	13.4406	13.3911	4.87349	30.2511	15.5858
KDM3B	33.6754	40.619	4.19364	9.22385	87.1782	25.3021	1.23274	10.0325	20.9923	12.2848	7.84943	1.83405	23.8536	520.378	23.5022	10.9727	70.4511	49.0123	11.995	32.7233	32.4935	11.1517	4.52878	32.1577	15.7547	16.0981	17.7162	40.7295	9.10235	33.8046	448.763	38.3184	2.2309	10.1034	14.9217	37.8781	66.1184	8.93473	23.4202	35.2124
EGR1	7.60413	22.4701	11.5325	15.3731	42.5129	15.8138	46.844	16.524	9.12707	19.7922	3.92471	3.66811	3.86816	15.3052	12.4424	8.62144	17.1368	13.7234	14.6606	19.8677	9.88933	5.24787	15.8507	17.0247	47.264	12.3103	16.8726	8.72775	41.6108	37.3016	14.2918	62.2673	3.34634	10.9454	5.26648	14.6625	32.6407	12.1837	6.8309	10.3906
APAF1	17.3809	17.2847	3.14523	9.22385	13.9916	2.10851	6.16369	1.77043	17.3414	10.2373	1.96236	5.50216	10.9598	5.10174	6.22118	10.9727	15.2327	5.88147	5.33111	2.33738	4.23829	44.6069	22.6439	9.45816	10.1942	19.8859	3.37451	1.45462	12.3532	10.4911	7.1459	14.3694	13.3854	11.7874	15.7994	17.1062	15.9019	22.7429	1.95169	23.6674
DUSP4	11.9493	9.50657	4.19364	5.12436	5.91951	3.16276	1.23274	7.08173	9.12707	5.45991	5.88707	7.33621	5.15754	9.3532	6.22118	5.48637	5.71225	33.3283	1.33278	2.33738	7.06381	4.59188	9.05756	2.83745	5.56047	3.78779	4.21814	4.36387	5.20135	4.6627	15.721	2.05277	10.039	10.9454	6.14422	8.55311	7.53247	12.1837	4.87922	5.19528
PTK2B	19.5535	11.235	2.09682	14.3482	24.2162	3.16276	35.7494	25.3762	3.65083	14.3323	29.4354	99.0389	10.3151	5.95204	2.07373	27.4319	81.8756	7.84196	41.3161	24.5425	18.3659	6.55983	14.7185	4.72908	15.7547	12.3103	3.37451	8.00044	26.6569	6.99406	38.5879	2.73703	45.7334	16.8391	13.1662	10.9969	7.53247	11.3715	2.92753	35.2124
PDLIM2	66.2646	2.5927	4.19364	24.5969	8.6102	9.48828	8.62916	280.319	4.56354	8.87235	3.92471	38.5151	1.93408	10.2035	13.1336	13.324	7.61634	5.88147	313.203	14.0243	14.1276	7.21582	37.3624	11.3498	35.2163	21.7798	10.9672	21.0921	1.30034	5.82838	25.7252	23.2647	25.6553	14.3132	9.65521	30.5468	15.0649	190.878	13.6618	10.3906
TRIM25	10.863	27.6555	50.3237	13.3233	105.475	10.5425	61.6369	25.9664	41.9845	39.5843	3.92471	5.50216	11.6045	25.5087	62.903	13.324	39.9858	141.155	19.9917	33.892	9.88933	24.9274	22.6439	22.6996	76.9199	21.7798	21.0907	18.1828	90.3734	53.6211	11.4334	63.6359	50.1952	52.2011	13.1662	57.428	31.8038	13.8082	5.85506	36.9442
ABCC11	11.9493	5.1854	17.823	22.5472	20.4492	6.32552	18.4911	2.95072	12.7779	7.50737	7.84943	29.3448	2.57877	3.40116	6.91242	3.91884	15.2327	7.84196	18.6589	2.33738	2.82552	2.62393	3.39658	12.2956	1.85349	5.68169	5.06177	1.45462	7.15185	1.16568	21.4377	8.21108	26.7707	5.89368	34.2321	2.44375	16.7388	1.6245	13.6618	10.3906
TENT4B	6.51783	12.9635	32.5007	50.2188	6.99579	4.21701	4.93095	2.95072	5.47624	15.0147	3.92471	22.0086	5.15754	5.10174	28.3409	7.05391	5.71225	1.96049	5.33111	4.67476	128.561	68.8782	5.66097	5.6749	9.26746	1.8939	13.4981	12.3643	11.703	3.49703	4.28754	21.8962	2.2309	3.36782	4.38873	4.88749	4.18471	3.24899	3.90337	25.9764
TSHZ3	23.8987	45.8044	11.5325	9.22385	13.9916	17.9223	17.2583	4.72116	3.65083	7.50737	9.81178	20.1746	19.9855	2.55087	2.07373	3.91884	43.7939	7.84196	7.99667	7.01214	2.82552	7.8718	20.3795	2.83745	9.26746	27.4615	2.53089	17.4555	1.9505	5.82838	57.1672	5.47405	6.69269	10.9454	7.89972	7.33124	5.85859	7.31023	9.75843	19.0494
ECHDC2	16.2946	19.8774	7.33887	2.04974	45.7417	9.48828	18.4911	392.446	7.30166	17.7447	370.885	16.5065	16.762	40.814	2.07373	40.7559	22.849	19.6049	1.33278	71.2901	11.3021	11.8077	4.52878	2.83745	17.6082	45.4535	5.9054	9.45506	20.1552	34.9703	8.57508	16.4222	4.46179	68.1983	8.77746	7.33124	8.36941	4.87349	6.8309	16.7403
ZNF549	4.34522	2.5927	5.24205	2.04974	4.3051	7.37977	1.23274	7.67188	16.4287	3.41244	1.96236	3.66811	39.9709	22.1076	4.14745	7.83767	9.52042	5.88147	2.66556	10.5182	2.82552	8.52778	4.52878	1.89163	9.26746	1.8939	4.21814	2.18194	7.15185	6.99406	4.28754	2.05277	37.9252	5.05172	5.26648	3.66562	5.02165	2.43674	4.87922	8.6588
ZMYM2	5.43152	26.7912	51.3721	5.12436	78.0299	6.32552	18.4911	27.1466	10.0398	16.3797	100.08	11.0043	24.4983	2.55087	53.9169	15.6753	5.71225	45.0913	18.6589	39.7355	7.06381	148.908	61.1385	1287.26	22.2419	53.0291	32.9015	9.45506	18.8549	31.4733	1.42918	13.0009	12.2699	3.36782	511.726	3.66562	5.85859	8.12248	25.3719	6.92704
PIK3CA	9.77674	4.32117	34.5975	159.88	18.2967	10.5425	24.6547	17.7043	3.65083	6.1424	11.7741	9.17026	18.6961	14.4549	13.8248	2.3513	175.176	9.80245	13.3278	3.50607	9.88933	26.8953	5.66097	5.6749	14.8279	8.52253	9.27991	44.3661	12.3532	4.6627	4.28754	73.2154	16.7317	4.20977	344.076	1.22187	7.53247	12.1837	4.87922	8.6588
PDS5A	1.0863	61.3606	99.5989	22.5472	3.22882	9.48828	35.7494	5.90145	13.6906	3.41244	1.96236	7.33621	21.2749	16.1555	8.98615	18.0267	3.80817	7.84196	2.66556	3.50607	5.65105	22.9594	3.39658	13.2414	22.2419	2.84084	37.9633	4.36387	6.50168	3.49703	22.8669	6.15831	3.34634	16.8391	20.1882	32.9906	12.5541	8.12248	14.6377	174.33
LIAS	13.0357	12.9635	5.24205	13.3233	2.15255	4.21701	2.46547	2.36058	9.12707	6.1424	1.96236	42.1832	14.1832	9.3532	4.83869	7.05391	26.6572	3.92098	3.99833	7.01214	9.88933	3.27992	3.39658	2.83745	6.48722	3.78779	5.06177	8.00044	9.75252	4.6627	5.71672	16.4222	3.34634	4.20977	2.63324	13.4406	12.5541	4.06124	3.90337	7.50429
ZSCAN20	41.2796	10.3708	1.04841	19.4726	4.3051	7.37977	2.46547	1.77043	4.56354	2.04747	35.3224	3.66811	10.3151	5.10174	2.07373	3.91884	7.61634	21.5654	3.99833	8.18083	5.65105	10.4957	4.52878	3.78326	1.85349	4.73474	9.27991	10.9097	5.20135	4.6627	2.85836	4.10554	10.039	36.204	35.9876	3.66562	10.0433	4.06124	11.7101	4.04077
CSMD2	58.6604	11.235	12.5809	22.5472	19.9111	13.7053	20.9565	32.4579	5.47624	24.5696	168.763	12.8384	10.3151	49.3169	13.1336	33.702	7.61634	5.88147	9.32945	80.6396	5.65105	45.2628	47.5522	11.3498	21.3151	35.0371	5.9054	14.5462	19.505	36.136	22.8669	10.2638	84.774	54.727	15.7994	47.653	52.7273	29.2409	15.6135	39.8305
CXCR4	6.51783	12.9635	3.14523	6.14923	12.3772	4.21701	2.46547	7.08173	4.56354	2.04747	5.88707	47.6854	29.0112	30.6105	47.6957	2.3513	1.90408	66.6567	9.32945	9.34952	11.3021	146.284	6.79317	4.72908	10.1942	40.7188	5.9054	5.09119	3.90101	4.6627	2.85836	5.47405	8.92358	24.4167	2.63324	6.10936	20.0866	7.31023	21.4686	3.46352
ZRANB3	2.17261	30.2482	3.14523	9.22385	4.3051	4.21701	13.5601	23.0156	4.56354	25.9346	1.96236	9.17026	2.57877	7.65262	35.2533	3.13507	1.90408	45.0913	11.995	11.6869	7.06381	15.7436	2.26439	34.0494	21.3151	1.8939	2.53089	4.36387	16.9044	12.8224	355.866	21.212	2.2309	2.52586	17.5549	10.9969	37.6624	4.06124	20.4927	155.281
COPA	22.8124	13.8277	28.3071	44.0695	52.1993	34.7904	8.62916	17.1142	22.8177	15.0147	13.7365	124.716	23.2089	21.2573	15.2073	9.40521	28.5613	58.8147	61.3078	12.8556	19.7787	23.6154	7.92536	36.8868	24.0954	40.7188	6.74903	27.6379	9.75252	6.99406	42.8754	6.15831	36.8098	12.6293	4.38873	6.10936	10.8802	12.1837	20.4927	93.515
RBBP6	4.34522	25.0628	3.14523	15.3731	53.8137	8.43403	17.2583	24.1959	8.21437	19.1097	119.704	22.0086	7.09162	48.4666	15.2073	7.83767	9.52042	3.92098	18.6589	3.50607	15.5404	19.6795	4.52878	99.3107	12.9744	11.3634	10.1235	13.0916	5.85151	4.6627	2.85836	26.686	5.57724	15.9971	8.77746	7.33124	13.3911	15.4327	1.95169	15.0086
ZC3H7A	9.77674	1.72847	7.33887	7.17411	32.8264	8.43403	13.5601	13.5733	20.0796	9.55484	1.96236	40.3492	14.1832	8.50291	26.9584	7.05391	1.90408	5.88147	94.6273	14.0243	38.1446	1.31197	1.13219	26.4828	1.85349	5.68169	5.06177	4.36387	8.45219	5.82838	10.0043	25.3175	6.69269	19.3649	4.38873	14.6625	5.85859	5.68574	5.85506	150.086
SERAC1	8.69043	5.1854	13.6293	12.2985	10.7627	12.651	7.39642	5.3113	5.47624	7.50737	11.7741	7.33621	13.5385	5.95204	2.07373	14.1078	15.2327	3.92098	7.99667	3.50607	11.3021	4.59188	5.66097	13.2414	9.26746	17.992	3.37451	72.7312	1.30034	26.8106	68.6006	6.84256	29.0016	9.26149	4.38873	2.44375	15.0649	6.49799	4.87922	20.2039
ZNF644	36.9343	9.50657	28.3071	11.2736	2.69069	12.651	17.2583	12.9832	15.516	9.55484	29.4354	9.17026	11.6045	2.55087	5.52994	3.13507	11.4245	25.4864	2.66556	2.33738	1.41276	7.21582	9.05756	25.537	46.3373	7.57559	34.5888	13.8189	13.6535	3.49703	7.1459	6.15831	1.11545	3.36782	22.8214	12.2187	15.9019	16.245	25.3719	4.61803
BBS9	4.34522	1.72847	6.29046	12.2985	4.84324	15.8138	17.2583	20.6551	8.21437	1.36498	39.2471	16.5065	14.1832	5.95204	1.38248	7.83767	24.7531	7.84196	5.33111	19.8677	1.41276	9.83975	32.8336	12.2956	8.34071	3.78779	2.53089	2.18194	14.3037	5.82838	24.2961	2.73703	8.92358	5.05172	5.26648	10.9969	17.5758	15.4327	1.95169	6.92704
SEPTIN7	8.69043	6.04964	26.2102	69.6913	9.68647	21.0851	7.39642	11.2127	29.2066	16.3797	21.5859	396.155	16.1173	16.1555	49.7694	3.13507	24.7531	21.5654	42.6489	38.5668	25.4297	35.4231	27.1727	11.3498	21.3151	12.3103	37.9633	37.0929	31.2081	4.6627	64.3131	3.42128	22.309	3.36782	7.89972	20.7718	11.7172	21.9307	54.6472	14.4313
HNRNPA2B1	8.69043	5.1854	4.19364	6.14923	8.6102	9.48828	16.0256	14.7536	5.47624	4.77742	3.92471	9.17026	9.0257	5.95204	11.0599	18.8104	9.52042	23.5259	15.9933	14.0243	12.7149	17.0556	6.79317	12.2956	16.6814	16.0981	8.43629	32.7291	33.1586	10.4911	20.0085	15.7379	6.69269	9.26149	42.1318	9.77498	23.4344	8.12248	5.85506	13.8541
HYCC1	4.34522	10.3708	52.4205	6.14923	100.632	26.3563	40.6803	107.996	16.4287	21.8396	33.3601	7.33621	11.6045	10.2035	8.98615	38.4046	11.4245	5.88147	37.3178	5.84345	268.425	11.8077	24.9083	50.1283	10.1942	28.4084	2.53089	40.7295	11.703	146.875	1.42918	19.8434	29.0016	34.5201	14.0439	72.0905	17.5758	4.87349	3.90337	52.53
ACO1	30.4165	28.5197	7.33887	14.3482	3.22882	22.1393	2.46547	19.4748	8.21437	2.72995	7.84943	99.0389	11.6045	5.95204	2.07373	26.6481	13.3286	3.92098	37.3178	14.0243	7.06381	9.83975	4.52878	8.51234	7.41396	7.57559	1.68726	8.00044	1.30034	6.99406	12.8626	2.73703	2.2309	8.41954	3.51098	4.88749	3.34777	8.12248	8.78259	15.0086
KIAA1549	22.8124	103.708	15.7261	14.3482	9.14833	32.6819	33.2839	15.9339	13.6906	77.8037	27.473	11.0043	9.67039	13.6047	11.7511	12.5403	28.5613	92.1431	14.6606	125.05	26.8425	9.83975	14.7185	19.8621	12.9744	8.52253	37.1197	14.5462	28.6074	20.9822	7.1459	10.2638	8.92358	86.7212	18.4327	10.9969	9.20635	55.2329	27.3236	19.0494
RBM19	18.4672	19.0131	18.8714	22.5472	1.07627	5.27127	8.62916	1.77043	8.21437	10.2373	1.96236	9.17026	1.93408	6.80233	71.1979	3.91884	1.90408	74.4986	3.99833	5.84345	1.41276	1.31197	6.79317	5.6749	9.26746	33.1432	1.68726	31.2744	2.60067	2.33135	38.5879	20.5277	6.69269	5.89368	1.75549	2.44375	4.18471	4.06124	23.4202	2.30901
CIT	863.612	76.0526	25.1618	61.4923	11.3009	45.3329	20.9565	14.7536	16.4287	53.2341	45.1342	29.3448	24.4983	15.3052	33.8709	24.2968	28.5613	92.1431	55.9767	12.8556	163.88	38.047	874.054	7.56653	18.5349	58.7108	75.0829	429.114	16.9044	198.165	172.931	109.481	24.5399	25.2586	38.6208	78.1999	15.9019	26.8042	16.5893	32.9034
MED13L	64.0919	874.605	24.1134	40.9949	203.416	28.4648	1656.8	386.545	15.516	599.907	19.6236	56.8556	48.3519	382.631	33.8709	228.076	17.1368	31.3678	82.6322	17.5304	19.7787	23.6154	40.759	21.7538	88.9676	43.5596	55.6795	10.9097	55.2643	13.9881	158.639	4967.7	25.6553	14.3132	10.533	21.9937	16.7388	26.8042	21.4686	13.2768
SSPN	4.34522	17.2847	9.43569	6.14923	23.1399	14.7595	6.16369	4.72116	4.56354	8.87235	11.7741	11.0043	12.2492	1.70058	4.14745	1.56753	32.3694	5.88147	3.99833	7.01214	11.3021	8.52778	5.66097	3.78326	1.85349	5.68169	10.1235	8.00044	4.55118	4.6627	14.2918	1.36851	6.69269	2.52586	4.38873	6.10936	15.0649	12.1837	14.6377	5.77253
ITPR2	5.43152	3.45694	192.907	10.2487	74.8011	2.10851	3.69821	47.2116	16.4287	19.1097	25.5106	291.614	47.0626	5.10174	24.1935	40.7559	26.6572	11.7629	21.3245	10.5182	31.0808	78.062	48.6844	4.72908	38.9233	77.6497	17.7162	21.8194	14.9539	44.2957	34.3003	21.8962	5.57724	5.05172	8.77746	41.5437	49.3795	28.4287	58.5506	17.3176
DDX39A	2.17261	4.32117	2.09682	13.3233	2.69069	6.32552	11.0946	2.95072	2.73812	5.45991	1.96236	14.6724	18.6961	3.40116	19.3548	2.3513	13.3286	5.88147	7.99667	10.5182	2.82552	4.59188	11.3219	3.78326	4.63373	5.68169	20.2471	7.27312	5.85151	8.15973	4.28754	3.42128	18.9626	7.57758	17.5549	4.88749	10.0433	16.245	18.541	4.61803
ATP7B	21.7261	4.32117	12.5809	8.19898	8.07206	28.4648	14.7928	22.4255	27.3812	5.45991	3.92471	29.3448	29.0112	29.7602	17.281	26.6481	9.52042	45.0913	18.6589	7.01214	15.5404	17.0556	6.79317	22.6996	15.7547	16.0981	15.1853	5.09119	13.6535	17.4851	24.2961	8.21108	12.2699	29.4684	7.89972	17.1062	25.9452	38.1757	530.859	8.6588
ZC3H13	4.34522	217.787	9.43569	25.6218	31.7501	68.5265	20.9565	33.6382	5.47624	12.9673	66.7201	9.17026	30.3006	50.1672	10.3686	75.2417	5.71225	45.0913	33.3195	10.5182	18.3659	19.0235	9.05756	50.1283	28.7291	17.992	15.1853	2.90925	6.50168	5.82838	32.8711	62.2673	13.3854	8.41954	9.65521	26.8812	10.0433	8.93473	60.5023	18.4721
ITIH5	15.2083	32.8409	11.5325	7.17411	6.45765	7.37977	3.69821	17.7043	9.12707	6.1424	37.2848	62.3578	9.0257	27.2093	8.2949	7.83767	1.90408	13.7234	18.6589	15.193	39.5573	7.21582	22.6439	18.9163	11.1209	4.73474	16.0289	18.9101	18.8549	11.6568	30.0128	2.73703	31.2325	14.3132	28.0879	34.2124	7.53247	11.3715	8.78259	4.61803
NCKAP1L	21.7261	19.0131	35.6459	17.4228	121.081	50.6042	40.6803	13.5733	9.12707	21.1571	47.0966	71.5281	12.2492	25.5087	5.52994	43.891	7.61634	9.80245	29.3211	30.3859	675.3	121.357	3.39658	96.4732	16.6814	160.981	2.53089	102.551	148.238	25.6449	138.63	37.6341	7.80814	206.279	28.0879	36.6562	78.6725	24.3674	78.0675	58.3026
LRP1	59.7467	29.384	33.5491	16.398	25.2925	11.5968	16.0256	9.44231	27.3812	59.3765	17.6612	38.5151	131.517	11.9041	40.7833	42.3234	9.52042	119.59	35.985	134.399	19.7787	32.7992	21.5117	36.8868	20.3884	30.3023	20.2471	66.1854	16.9044	33.8046	10.0043	19.8434	63.5805	135.555	43.0096	97.7498	217.605	24.3674	40.0096	32.9034
IKZF4	16.2946	6.04964	14.6777	2.04974	4.3051	3.16276	1.23274	23.6058	10.0398	1.36498	3.92471	38.5151	1.28939	9.3532	2.76497	4.7026	11.4245	1.96049	2.66556	11.6869	4.23829	13.7756	35.098	1.89163	19.4617	25.5676	27.8397	10.9097	18.8549	45.4614	2.85836	6.84256	37.9252	19.3649	13.1662	4.88749	5.85859	12.996	2.92753	36.367
NRK	10.863	2.5927	12.5809	13.3233	8.07206	9.48828	3.69821	12.9832	111.35	10.2373	60.8331	88.0345	12.8939	130.094	17.9723	1.56753	1.90408	3.92098	42.6489	11.6869	7.06381	5.90385	21.5117	10.404	1.85349	10.4164	32.9015	16.7282	32.5084	4.6627	64.3131	3.42128	65.8114	8.41954	7.89972	6.10936	8.36941	5.68574	32.2028	57.1481
METTL8	8.69043	28.5197	10.4841	37.9203	20.4492	2.10851	14.7928	28.9171	113.176	55.964	33.3601	33.013	12.2492	20.407	4.14745	4.7026	17.1368	1.96049	166.597	21.0364	39.5573	24.9274	2.26439	6.62071	6.48722	1.8939	7.59266	3.63656	1.9505	73.4376	34.3003	4.10554	1.11545	27.7845	1.75549	12.2187	39.3362	4.06124	29.2753	10.9678
TTC21B	38.0206	144.327	8.38728	10.2487	13.9916	18.9766	14.7928	17.7043	19.1669	23.8871	235.483	51.3535	158.594	14.4549	53.9169	8.62144	43.7939	31.3678	26.6556	12.8556	25.4297	19.6795	54.3453	34.0494	17.6082	35.0371	10.9672	28.3652	42.9111	15.1538	90.0383	32.1601	50.1952	15.1552	19.3104	15.8843	8.36941	17.8695	75.1399	27.1309
BAZ2B	23.8987	8.64234	7.33887	24.5969	35.5171	56.9297	7.39642	90.8823	50.1989	8.87235	3.92471	11.0043	78.6525	56.1192	19.3548	1003.22	15.2327	27.4469	73.3028	24.5425	15.5404	6.55983	13.5863	31.2119	37.0698	15.1512	189.816	15.2736	20.1552	16.3195	1.42918	35.5813	11.1545	17.681	23.6991	42.7655	61.9337	12.1837	39.0337	34.0579
LPGAT1	2.17261	14.692	11.5325	2.04974	4.84324	3.16276	43.1458	34.2284	5.47624	10.9198	31.3977	9.17026	145.701	4.25145	3.45621	6.27014	11.4245	1.96049	5.33111	2.33738	52.2722	4.59188	23.7761	19.8621	12.9744	26.5145	58.2104	13.8189	53.3138	4.6627	78.6049	14.3694	5.57724	3.36782	4.38873	10.9969	8.36941	5.68574	1.95169	10.3906
G0S2	4.34522	40.619	25.1618	18.4477	40.3603	30.5734	34.5166	18.2945	8.21437	47.7742	7.84943	1.83405	3.22346	35.7122	54.6081	32.1345	5.71225	54.8937	53.3111	35.0607	14.1276	11.1517	35.098	30.2661	135.305	24.6207	38.8069	10.1824	74.1192	48.9584	30.0128	62.9516	35.6943	12.6293	21.9437	24.4375	55.2381	17.0572	1.95169	2.88627
AGO2	86.9043	37.1621	37.7427	53.2934	3.22882	66.418	50.5422	14.1635	18.2541	15.0147	13.7365	45.8513	61.2458	12.7544	12.4424	5.48637	110.437	19.6049	53.3111	11.6869	79.1147	26.2393	44.1556	23.6454	16.6814	58.7108	32.0579	46.548	43.5613	108.408	4.28754	5.47405	50.1952	126.293	16.6772	173.506	9.20635	17.8695	156.135	6.92704
ACSL3	6.51783	36.2978	1.04841	2.04974	8.07206	15.8138	4.93095	30.6875	27.3812	2.04747	52.9836	3.66811	13.5385	18.7064	8.98615	2.3513	11.4245	105.866	2.66556	12.8556	11.3021	49.1987	14.7185	41.6159	30.5826	5.68169	70.0212	13.8189	5.20135	17.4851	10.0043	58.1618	13.3854	29.4684	10.533	14.6625	7.53247	20.3062	10.7343	16.7403
OBSL1	16.2946	6.91387	6.29046	20.4974	2.69069	61.1467	6.16369	10.0325	4.56354	6.1424	3.92471	12.8384	4.51285	21.2573	51.8431	27.4319	20.9449	9.80245	23.99	230.232	4.23829	9.18377	20.3795	11.3498	25.0221	33.1432	46.3996	14.5462	9.75252	12.8224	15.721	1.36851	3.34634	9.26149	13.1662	7.33124	1.67388	25.9919	8.78259	9.81331
PREX1	9.77674	18.1489	22.0166	25.6218	23.1399	107.534	41.9131	40.1298	17.3414	23.2046	21.5859	5.50216	54.1542	18.7064	24.1935	66.6202	11.4245	29.4074	22.6572	25.7112	9.88933	5.90385	21.5117	17.0247	100.089	7.57559	11.8108	8.00044	42.2609	52.4554	48.5921	34.2128	17.8472	130.503	55.298	50.0968	25.9452	16.245	4.87922	4.04077
NCOA3	4.34522	10.3708	9.43569	4.09949	16.1441	9.48828	14.7928	44.2608	10.0398	4.09493	5.88707	100.873	6.44693	3.40116	7.60366	6.27014	34.2735	7.84196	5.33111	8.18083	8.47657	7.8718	2.26439	3.78326	7.41396	4.73474	8.43629	20.3647	9.75252	19.8165	4.28754	10.9481	5.57724	5.89368	7.89972	4.88749	3.34777	4.87349	2.92753	9.23605
PIGT	15.2083	102.844	14.6777	22.5472	10.7627	68.5265	27.1202	15.9339	23.7304	5.45991	49.0589	5.50216	8.381	8.50291	8.98615	10.189	5.71225	3.92098	3.99833	12.8556	12.7149	11.8077	16.9829	7.56653	3.70698	15.1512	6.74903	24.0013	20.8054	3.49703	34.3003	28.7388	24.5399	10.9454	57.0535	4.88749	20.0866	8.93473	6.8309	23.0901
VAPB	29.3302	15.5562	5.24205	20.4974	19.9111	5.27127	20.9565	17.1142	11.8652	19.1097	17.6612	1.83405	10.3151	8.50291	5.52994	11.7565	11.4245	19.6049	25.3228	4.67476	7.06381	21.6474	3.39658	7.56653	6.48722	7.57559	4.21814	5.8185	13.0034	5.82838	7.1459	15.7379	10.039	19.3649	7.02197	19.55	16.7388	7.31023	10.7343	26.5537
CHD6	19.5535	25.0628	11.5325	12.2985	78.0299	29.5191	8.62916	10.6226	22.8177	32.7594	9.81178	42.1832	9.67039	56.1192	12.4424	10.189	38.0817	164.681	7.99667	58.4345	26.8425	7.8718	11.3219	19.8621	19.4617	5.68169	9.27991	31.2744	32.5084	29.1419	5.71672	6.15831	10.039	154.078	31.5989	8.55311	61.0967	14.6205	21.4686	13.8541
ARFGEF2	418.227	413.968	4.19364	6.14923	6.99579	3.16276	3.69821	12.9832	269.249	4.77742	1.96236	139.388	200.499	27.2093	4.83869	24.2968	13.3286	3.92098	7.99667	14.0243	12.7149	5.24787	6.79317	3.78326	9.26746	5.68169	2.53089	8.72775	9.10235	8.15973	1.42918	6.15831	14.5008	66.5144	198.371	3.66562	6.69553	8.93473	8.78259	101.019
ZNFX1	27.1576	6.91387	7.33887	191.651	5.91951	34.7904	8.62916	3.54087	8.21437	4.09493	3.92471	5.50216	32.8793	10.2035	15.2073	14.1078	28.5613	3.92098	7.99667	16.3617	18.3659	13.1197	5.66097	7.56653	22.2419	8.52253	10.9672	6.54581	16.2542	8.15973	10.0043	10.2638	30.1171	15.1552	1.75549	13.4406	45.1948	2.43674	15.6135	4.04077
ZNF831	11.9493	13.8277	5.24205	7.17411	10.2246	10.5425	6.16369	12.9832	10.0398	10.9198	5.88707	11.0043	7.09162	6.80233	14.5161	18.8104	3.80817	3.92098	6.66389	10.5182	32.4935	41.9829	4.52878	5.6749	16.6814	15.1512	16.8726	10.9097	5.85151	8.15973	27.1544	6.15831	7.80814	10.1034	7.89972	9.77498	6.69553	10.5592	25.3719	4.04077
RAB22A	4.34522	13.8277	8.38728	7.17411	322.344	4876.98	24.6547	3.54087	19.1669	24.5696	1.96236	12.8384	16.1173	2.55087	1889.86	8.62144	976.795	98.0245	25.3228	50.2537	19.7787	10.4957	24.9083	19.8621	3.70698	18.939	10.1235	5.8185	19.505	244.792	2.85836	9.57959	8.92358	17.681	7.02197	17.1062	10.0433	14.6205	404.975	93.515
IQSEC2	29.3302	4.32117	14.6777	12.2985	10.7627	15.8138	9.8619	8.85217	52.0243	3.41244	39.2471	3.66811	21.9195	15.3052	29.0322	8.62144	17.1368	7.84196	6.66389	79.4709	8.47657	9.83975	10.1898	15.1331	15.7547	24.6207	10.9672	10.9097	3.90101	3.49703	8.57508	8.21108	1.11545	13.4713	1.75549	30.5468	10.8802	47.1104	15.6135	204.348
USP22	9.77674	25.0628	1.04841	108.636	39.284	5.27127	2.46547	6.49159	1.82541	2.72995	35.3224	34.847	2.57877	2.55087	20.7373	13.324	30.4654	31.3678	3.99833	64.278	18.3659	6.55983	7.92536	5.6749	3.70698	56.8169	11.8108	13.0916	9.75252	3.49703	378.733	4.7898	2.2309	6.73563	15.7994	2.44375	3.34777	30.0532	2.92753	14.4313
USP9X	3.25891	6.91387	7.33887	20.4974	39.284	39.0074	22.1893	37.7692	10.9525	49.1392	27.473	12.8384	43.8391	34.8619	29.0322	24.2968	30.4654	3.92098	178.592	8.18083	22.6042	43.2949	35.098	55.8031	26.8756	44.5066	4.21814	6.54581	75.4195	15.1538	2.85836	43.7924	12.2699	21.8908	14.0439	4.88749	25.9452	7.31023	1.95169	167.981
TRERF1	18.4672	29.384	14.6777	15.3731	6.45765	14.7595	11.0946	40.1298	24.6431	15.6972	11.7741	12.8384	7.73631	42.5145	4.14745	6.27014	11.4245	5.88147	10.6622	25.7112	18.3659	32.7992	9.05756	4.72908	6.48722	6.62864	5.9054	10.9097	10.4027	10.4911	27.1544	5.47405	21.1935	51.3592	14.9217	14.6625	5.85859	13.8082	25.3719	20.2039
SIRT5	5.43152	71.7314	2.09682	3.07462	53.8137	1.05425	8.62916	123.34	1.82541	10.9198	5.88707	7.33621	5.15754	10.2035	1.38248	10.189	45.698	11.7629	3.99833	2.33738	16.9531	12.4637	53.2131	26.4828	7.41396	8.52253	5.9054	20.3647	4.55118	3.49703	5.71672	9.57959	16.7317	170.917	10.533	4.88749	2.51082	50.3594	10.7343	7.50429
SERPINB6	8.69043	12.9635	26.2102	27.6716	3.22882	33.7361	12.3274	3.54087	4.56354	13.6498	1.96236	7.33621	6.44693	10.2035	8.98615	1.56753	11.4245	9.80245	147.938	5.84345	4.23829	107.581	4.52878	19.8621	16.6814	18.939	3.37451	11.637	6.50168	19.8165	12.8626	14.3694	15.6163	10.9454	21.9437	2.44375	7.53247	15.4327	51.7197	9.81331
DNAH8	14.122	42.3475	17.823	18.4477	7.53392	13.7053	17.2583	10.6226	10.0398	12.2848	9.81178	12.8384	18.0514	11.9041	4.14745	36.0533	11.4245	9.80245	3.99833	4.67476	52.2722	20.3355	40.759	66.2071	6.48722	23.6737	6.74903	18.9101	5.20135	18.6508	74.3174	13.6851	46.8488	148.184	7.89972	52.5405	11.7172	18.6817	18.541	9.81331
TREM1	10.863	25.927	10.4841	5.12436	16.6823	18.9766	33.2839	9.44231	8.21437	10.9198	7.84943	7.33621	3.86816	11.9041	20.046	7.05391	30.4654	9.80245	14.6606	14.0243	1.41276	5.24787	7.92536	50.1283	17.6082	5.68169	6.74903	21.0921	31.2081	13.9881	4.28754	11.6324	8.92358	12.6293	31.5989	29.3249	9.20635	17.0572	4.87922	1.15451
RREB1	35.848	7.7781	7.33887	13.3233	10.7627	35.8446	23.422	12.393	17.3414	12.2848	9.81178	18.3405	14.8279	11.0538	13.1336	21.1617	57.1225	27.4469	11.995	16.3617	9.88933	6.55983	29.4371	27.4287	12.0477	16.0981	10.1235	16.0009	23.4061	6.99406	15.721	43.7924	10.039	29.4684	24.5769	8.55311	17.5758	11.3715	29.2753	19.6266
ATXN1	5.43152	36.2978	22.0166	15.3731	19.3729	20.0308	13.5601	17.1142	41.0718	21.1571	21.5859	22.0086	19.9855	44.2151	15.8986	25.0806	13.3286	31.3678	17.3261	9.34952	14.1276	27.5513	20.3795	37.8326	19.4617	25.5676	27.8397	11.637	35.1091	9.32541	158.639	45.1609	6.69269	30.3103	21.0659	31.7687	34.3146	69.0411	34.1545	47.912
NUP153	2.17261	10.3708	12.5809	6.14923	13.9916	3.16276	3.69821	3.54087	15.516	4.09493	19.6236	25.6767	4.51285	5.10174	5.52994	5.48637	7.61634	11.7629	9.32945	14.0243	12.7149	7.8718	4.52878	8.51234	2.78024	3.78779	11.8108	2.90925	7.80202	5.82838	4.28754	13.0009	1.11545	3.36782	5.26648	6.10936	7.53247	8.12248	14.6377	6.92704
RUNX2	16.2946	2.5927	9.43569	7.17411	10.2246	8.43403	11.0946	141.635	11.8652	4.09493	1.96236	5.50216	11.6045	5.10174	8.98615	4.7026	66.643	3.92098	11.995	29.2173	8.47657	46.5748	4.52878	1.89163	3.70698	3.78779	7.59266	8.00044	4.55118	8.15973	198.656	17.7907	2.2309	71.5661	7.89972	14.6625	2.51082	63.3554	14.6377	44.4485
LRRFIP1	58.6604	57.9037	8.38728	14.3482	15.0678	357.392	14.7928	7.08173	10.0398	23.2046	29.4354	3.66811	18.0514	8.50291	13.1336	32.1345	11.4245	21.5654	9.32945	7.01214	26.8425	86.5898	15.8507	3.78326	34.2896	17.992	7.59266	23.274	12.3532	3.49703	5.71672	48.5822	41.2716	61.4626	34.2321	25.6593	7.53247	36.5512	3.90337	49.0665
AHNAK	13.0357	13.8277	731.79	57.3929	8.07206	7.37977	65.3351	8.85217	7.30166	118.753	13.7365	95.3708	29.6559	6.80233	25.576	263.346	2025.95	13.7234	7.99667	9.34952	80.5274	13.1197	481.183	14.1872	129.744	388.249	43.0251	12.3643	18.2047	65.2779	18818	225.805	20.0781	10.9454	15.7994	114.856	5.85859	232.303	98.5602	31.7489
CNOT1	28.2439	41.4832	6.29046	1.02487	54.89	83.286	1.23274	17.1142	11.8652	3.41244	37.2848	16.5065	27.7218	11.9041	19.3548	13.324	19.0408	90.1826	57.3095	8.18083	121.498	16.3996	70.1961	21.7538	11.1209	31.2493	4.21814	12.3643	42.9111	11.6568	55.738	3.42128	1.11545	10.1034	6.14422	18.3281	15.0649	1.6245	42.9371	12.6996
BBS2	26.0713	6.04964	49.2753	6.14923	2.15255	3.16276	1.23274	23.0156	13.6906	11.6023	45.1342	5.50216	26.4324	30.6105	15.8986	30.5669	17.1368	70.5777	5.33111	5.84345	12.7149	5.90385	3.39658	6.62071	7.41396	11.3634	10.1235	7.27312	13.6535	45.4614	12.8626	15.0536	14.5008	8.41954	27.2101	2.44375	2.51082	10.5592	13.6618	12.6996
IRF1	66.2646	14.692	391.057	5.12436	90.4071	6.32552	462.277	264.975	79.4055	113.976	331.638	1.83405	189.54	11.9041	263.363	1.56753	32.3694	70.5777	2.66556	17.5304	131.387	89.8697	24.9083	68.0988	40.7768	18.939	64.1158	10.9097	122.232	6.99406	91.4675	222.383	29.0016	187.756	12.2884	21.9937	279.538	8.93473	84.8984	2.88627
MIR9-1HG	2.17261	19.0131	6.29046	3.07462	4.84324	11.5968	7.39642	5.90145	17.3414	42.9968	5.88707	7.33621	3.86816	4.25145	15.2073	5.48637	13.3286	5.88147	10.6622	12.8556	9.88933	9.18377	2.26439	5.6749	1.85349	7.57559	7.59266	11.637	3.90101	13.9881	5.71672	8.21108	7.80814	2.52586	5.26648	8.55311	1.67388	24.3674	8.78259	8.6588
PPP1R12C	28.2439	18.1489	4.19364	37.9203	1.61441	14.7595	16.0256	11.2127	2.73812	17.7447	5.88707	5.50216	1.93408	20.407	28.3409	12.5403	5.71225	21.5654	9.32945	8.18083	1.41276	52.4787	9.05756	12.2956	6.48722	2.84084	3.37451	8.72775	4.55118	2.33135	34.3003	10.2638	17.8472	5.05172	1.75549	2.44375	2.51082	14.6205	3.90337	12.1223
MBOAT7	3.25891	30.2482	20.9682	8.19898	4.84324	26.3563	49.3095	6.49159	4.56354	6.1424	13.7365	5.50216	1.28939	10.2035	7.60366	7.05391	15.2327	11.7629	11.995	16.3617	1.41276	24.2714	5.66097	4.72908	30.5826	17.992	6.74903	15.2736	26.0067	13.9881	8.57508	17.1064	35.6943	5.89368	3.51098	12.2187	5.02165	5.68574	34.1545	4.04077
PSD4	56.4878	12.9635	19.9198	62.5172	30.1357	4.21701	66.5678	15.3438	21.905	5.45991	84.3813	12.8384	11.6045	21.2573	59.4468	211.617	53.3144	35.2888	10.6622	30.3859	31.0808	3.9359	27.1727	32.1577	16.6814	21.7798	5.06177	72.7312	24.0562	68.7749	5.71672	36.2656	5.57724	7.57758	28.0879	15.8843	30.9668	164.074	2.92753	23.6674
THOC2	2.17261	4.32117	72.3403	5.12436	10.7627	10.5425	2.46547	5.90145	4.56354	34.1244	3.92471	1.83405	76.7184	10.2035	24.8847	10.189	5.71225	3.92098	17.3261	4.67476	43.7956	17.7115	14.7185	9.45816	13.9012	7.57559	10.9672	3.63656	2.60067	10.4911	8.57508	2.73703	41.2716	19.3649	3.51098	9.77498	17.5758	5.68574	18.541	14.4313
C3	17.3809	7.7781	31.4523	13.3233	100.632	14.7595	4.93095	23.6058	19.1669	1267.38	21.5859	5.50216	20.6302	31.4608	2.76497	29.7832	11.4245	50.9728	7.99667	44.4102	77.7019	75.4381	3.39658	6.62071	16.6814	17.992	7.59266	9.45506	16.9044	13.9881	2.85836	3.42128	2.2309	2.52586	64.0755	7.33124	22.5974	2.43674	32.2028	13.8541
TRIP10	8.69043	14.692	6.29046	7.17411	5.91951	1.05425	8.62916	10.6226	14.6033	2.72995	5.88707	5.50216	1.28939	1.70058	4.14745	7.83767	5.71225	3.92098	1.33278	12.8556	29.668	32.7992	2.26439	5.6749	62.092	5.68169	2.53089	8.72775	3.25084	4.6627	31.442	6.15831	18.9626	4.20977	8.77746	12.2187	4.18471	6.49799	2.92753	19.6266
FOSB	9.77674	10.3708	6.29046	8.19898	16.6823	181.332	13.5601	8.85217	3.65083	10.9198	7.84943	132.052	7.73631	3.40116	8.98615	3.13507	26.6572	33.3283	18.6589	8.18083	14.1276	41.9829	5.66097	11.3498	15.7547	8.52253	3.37451	2.90925	7.15185	15.1538	11.4334	2.73703	11.1545	19.3649	7.02197	8.55311	8.36941	4.06124	25.3719	1.15451
RTN2	8.69043	26.7912	23.065	27.6716	3.76696	17.9223	6.16369	18.8846	45.6354	9.55484	7.84943	20.1746	7.09162	21.2573	14.5161	10.9727	45.698	76.4591	35.985	26.8799	22.6042	5.24787	16.9829	19.8621	22.2419	9.46948	32.9015	15.2736	15.604	10.4911	34.3003	11.6324	21.1935	8.41954	13.1662	14.6625	17.5758	26.8042	16.5893	10.9678
PANK2	17.3809	3.45694	5.24205	4.09949	20.4492	10.5425	29.5857	17.1142	1.82541	2.04747	7.84943	3.66811	22.5642	3.40116	9.67739	4.7026	3.80817	1.96049	14.6606	3.50607	5.65105	2.62393	10.1898	11.3498	6.48722	46.4005	18.5598	21.0921	15.604	26.8106	18.5793	15.0536	18.9626	15.9971	14.9217	1.22187	2.51082	9.74698	12.686	8.6588
CD93	4.34522	12.9635	10.4841	7.17411	44.6654	1.05425	53.0077	28.9171	19.1669	12.9673	1.96236	3.66811	177.935	10.2035	15.8986	68.1878	7.61634	3.92098	1.33278	8.18083	28.2552	4.59188	14.7185	17.9705	38.9233	10.4164	11.8108	89.4594	13.6535	13.9881	11.4334	13.6851	22.309	15.9971	11.4107	3.66562	19.2496	15.4327	4.87922	42.7167
PSMF1	4.34522	15.5562	18.8714	9.22385	8.07206	1.05425	4.93095	27.7368	6.38895	3.41244	80.4566	11.0043	16.1173	29.7602	7.60366	25.8643	79.9716	9.80245	17.3261	4.67476	2.82552	49.8547	7.92536	8.51234	18.5349	37.8779	5.9054	13.0916	5.85151	13.9881	20.0085	20.5277	3.34634	78.3017	5.26648	32.9906	15.0649	49.5471	10.7343	11.5451
RBCK1	6.51783	4.32117	15.7261	9.22385	11.839	9.48828	11.0946	2.95072	10.0398	12.9673	1.96236	14.6724	7.73631	9.3532	40.092	5.48637	3.80817	7.84196	7.99667	4.67476	15.5404	19.6795	18.1151	4.72908	2.78024	51.1352	8.43629	7.27312	3.90101	13.9881	10.0043	6.84256	21.1935	10.9454	2.63324	2.44375	13.3911	8.12248	2.92753	8.08155
TMX4	14.122	21.6058	1.04841	23.5721	28.5213	4.21701	32.0512	10.6226	3.65083	5.45991	9.81178	1.83405	1.93408	5.10174	2.76497	1.56753	51.4103	9.80245	58.6422	16.3617	5.65105	4.59188	21.5117	18.9163	10.1942	3.78779	2.53089	1.45462	10.4027	3.49703	5.71672	17.1064	13.3854	19.3649	1.75549	9.77498	3.34777	9.74698	2.92753	12.6996
RRBP1	18.4672	14.692	6.29046	4.09949	16.6823	18.9766	9.8619	23.0156	3.65083	7.50737	5.88707	3.66811	1.93408	26.359	4.14745	3.91884	15.2327	3.92098	6.66389	16.3617	40.9701	6.55983	2.26439	4.72908	8.34071	2.84084	7.59266	3.63656	12.3532	10.4911	24.2961	8.21108	7.80814	11.7874	19.3104	21.9937	1.67388	4.06124	1.95169	4.04077
CEP250	95.5948	4.32117	2.09682	166.029	8.07206	5.27127	9.8619	74.3582	3.65083	12.9673	60.8331	44.0173	3.86816	386.882	13.8248	54.08	106.629	17.6444	333.195	74.7962	4.23829	7.21582	16.9829	148.493	164.034	13.2573	15.1853	38.5476	5.85151	54.7868	95.7551	4.7898	12.2699	27.7845	4.38873	9.77498	74.4878	181.944	41.9613	37.5215
AGO3	53.2289	19.8774	8.38728	17.4228	2.69069	16.8681	3.69821	13.5733	8.21437	13.6498	105.967	7.33621	6.44693	31.4608	5.52994	47.8098	5.71225	29.4074	2.66556	92.3265	12.7149	89.8697	14.7185	41.6159	8.34071	11.3634	52.305	11.637	122.232	4.6627	172.931	21.212	6.69269	49.6753	20.1882	18.3281	13.3911	10.5592	41.9613	23.0901
ST3GAL3	4.34522	25.0628	13.6293	23.5721	39.284	8.43403	44.3785	8.85217	13.6906	8.18986	45.1342	5.50216	12.8939	5.10174	102.995	21.1617	104.725	94.1035	58.6422	38.5668	26.8425	13.1197	35.098	13.2414	5.56047	8.52253	14.3417	8.00044	7.80202	9.32541	14.2918	29.423	15.6163	15.9971	2.63324	56.2061	5.85859	34.1144	11.7101	8.08155
KLC1	9.77674	25.927	103.793	12.2985	54.3519	23.1936	72.7315	17.7043	2.73812	67.5663	29.4354	23.8427	23.2089	22.9578	6.22118	1.56753	1.90408	15.6839	23.99	8.18083	100.306	13.7756	23.7761	30.2661	17.6082	72.915	8.43629	19.6374	29.9077	26.8106	18.5793	59.5303	32.348	26.9425	32.4766	18.3281	41.8471	22.7429	50.7439	17.8949
MCF2L	31.5028	26.7912	478.075	34.8457	73.7248	18.9766	49.3095	22.4255	34.6829	16.3797	11.7741	18.3405	30.3006	34.0116	34.5621	200.644	24.7531	56.8542	1.33278	61.9406	76.2891	36.0791	29.4371	9.45816	40.7768	45.4535	19.4035	77.8224	15.604	9.32541	31.442	62.2673	82.5431	62.3046	32.4766	123.409	30.1299	53.6084	27.3236	87.1652
PRR12	11.9493	2.5927	28.3071	3.07462	10.7627	5.27127	838.261	4.72116	6.38895	309.167	11.7741	14.6724	1475.7	173.459	99.5388	7.05391	580.746	15.6839	10.6622	22.2051	32.4935	7.8718	2093.43	205.242	3.70698	8.52253	14.3417	5.8185	1.9505	2.33135	5.71672	6.84256	31.2325	10.9454	5.26648	3.66562	1.67388	11.3715	3.90337	5.19528
AHDC1	36.9343	26.7912	56.6141	17.4228	1.61441	66.418	11.0946	56.0637	2.73812	20.4747	1.96236	45.8513	48.3519	22.9578	39.4008	7.05391	13.3286	5.88147	26.6556	36.2294	15.5404	4.59188	5.66097	42.5617	18.5349	159.087	50.6177	39.2749	25.3566	12.8224	2.85836	21.8962	78.0814	12.6293	32.4766	1.22187	30.1299	4.87349	5.85506	27.7082
PCNX4	24.985	65.6818	4.19364	10.2487	55.4281	30.5734	11.0946	15.9339	20.0796	15.6972	35.3224	18.3405	5.15754	13.6047	5.52994	188.888	3.80817	21.5654	23.99	77.1336	26.8425	34.7671	15.8507	17.0247	11.1209	29.3554	2.53089	16.7282	19.505	5.82838	10.0043	34.2128	47.9643	40.4138	7.89972	3.66562	230.159	58.4819	3.90337	27.1309
KTN1	36.9343	85.5591	124.761	31.771	11.839	542.941	45.6113	11.8029	24.6431	21.1571	31.3977	20.1746	12.8939	18.7064	9.67739	28.2156	19.0408	56.8542	29.3211	3.50607	3085.47	28.8633	15.8507	13.2414	50.971	6.62864	3.37451	6.54581	19.505	2.33135	10.0043	11.6324	43.5025	5.89368	4.38873	18.3281	15.0649	12.996	29.2753	730.225
PLEKHG3	54.3152	398.412	19.9198	19.4726	6.99579	52.7127	13.5601	48.3919	9.12707	9.55484	3.92471	14.6724	5.80223	4.25145	6.91242	6.27014	3.80817	5.88147	7.99667	15.193	2.82552	11.8077	9.05756	4.72908	30.5826	2.84084	123.17	59.6396	20.8054	93.2541	50.0213	49.2665	26.7707	12.6293	63.1977	47.653	40.1732	11.3715	18.541	114.296
FAM78A	13.0357	6.04964	2.09682	5.12436	7.53392	11.5968	4.93095	5.3113	1.82541	2.72995	33.3601	78.8643	3.22346	5.10174	11.7511	3.91884	1.90408	3.92098	5.33111	2.33738	11.3021	13.7756	11.3219	6.62071	6.48722	13.2573	4.21814	13.8189	14.9539	2.33135	17.1502	2.73703	5.57724	15.1552	6.14422	2.44375	12.5541	4.06124	5.85506	5.19528
NUP214	21.7261	20.7416	18.8714	17.4228	6.99579	46.3872	12.3274	118.619	10.0398	21.8396	7.84943	60.5237	36.1028	17.8561	6.91242	16.4591	3.80817	21.5654	35.985	7.01214	53.685	22.3034	23.7761	5.6749	7.41396	28.4084	16.0289	15.2736	163.192	12.8224	8.57508	41.7396	32.348	21.0488	37.7431	278.587	3.34777	17.0572	18.541	20.2039
MAP2K2	6.51783	8.64234	24.1134	3.07462	3.76696	2.10851	11.0946	18.8846	8.21437	7.50737	117.741	7.33621	6.44693	14.4549	2.76497	12.5403	5.71225	5.88147	2.66556	4.67476	8.47657	4.59188	7.92536	12.2956	5.56047	6.62864	43.0251	5.8185	9.75252	12.8224	2.85836	19.8434	12.2699	127.135	7.02197	7.33124	5.02165	2.43674	56.5989	6.34979
CANX	121.666	4.32117	7.33887	800.425	8.07206	169.735	73.9642	19.4748	19.1669	6.82488	7.84943	23.8427	12.2492	28.9099	47.0045	5.48637	3.80817	3.92098	13.3278	7.01214	5.65105	14.4316	29.4371	25.537	3.70698	45.4535	32.9015	17.4555	13.6535	6.99406	40.017	14.3694	58.0033	53.0431	20.1882	50.0968	10.8802	4.87349	10.7343	13.2768
INTS11	83.6454	15.5562	11.5325	17.4228	9.14833	9.48828	11.0946	9.44231	9.12707	4.77742	1.96236	16.5065	6.44693	17.0058	8.2949	2.3513	34.2735	11.7629	22.6572	14.0243	5.65105	7.21582	16.9829	7.56653	1.85349	8.52253	10.9672	13.8189	5.85151	18.6508	12.8626	6.15831	6.69269	37.8879	112.352	18.3281	10.8802	12.1837	182.483	2.88627
HIVEP3	21.7261	24.1985	13.6293	10.2487	8.6102	3.16276	16.0256	9.44231	1.82541	6.82488	37.2848	18.3405	7.09162	107.137	16.5898	12.5403	15.2327	39.2098	10.6622	19.8677	8.47657	174.492	27.1727	15.1331	2.78024	29.3554	7.59266	69.0947	33.8087	8.15973	17.1502	6.84256	8.92358	12.6293	5.26648	10.9969	1.67388	15.4327	5.85506	19.0494
MASP1	13.0357	14.692	12.5809	24.5969	2.69069	1.05425	16.0256	18.2945	8.21437	6.1424	9.81178	14.6724	18.6961	13.6047	4.83869	3.91884	3.80817	31.3678	23.99	33.892	53.685	3.9359	1.13219	17.9705	10.1942	3.78779	6.74903	17.4555	3.25084	31.4733	51.4505	29.423	15.6163	15.9971	14.9217	3.66562	5.85859	5.68574	1.95169	8.08155
PTPRB	14.122	17.2847	160.407	8.19898	17.2204	10.5425	28.353	7.08173	3.65083	12.2848	569.083	33.013	36.7475	103.735	4.83869	46.2423	5.71225	7.84196	5.33111	39.7355	261.361	24.9274	2.26439	5.6749	6.48722	3.78779	8.43629	56.7304	8.45219	11.6568	5.71672	8.89533	25.6553	17.681	5.26648	86.753	10.8802	8.93473	96.6085	42.1395
UBR4	114.062	25.927	104.841	64.567	39.284	70.635	44.3785	61.9652	18.2541	21.8396	516.1	36.6811	39.3262	7.65262	10.3686	29.7832	72.3552	127.432	29.3211	91.1578	118.672	202.043	40.759	51.0741	19.4617	8.52253	7.59266	31.2744	20.1552	2.33135	10.0043	15.7379	94.8131	143.132	57.9312	15.8843	126.378	95.033	12.686	29.4399
OR7C1	4.34522	55.311	13.6293	2.04974	3.76696	4.21701	6.16369	4.72116	7.30166	6.82488	11.7741	7.33621	20.6302	7.65262	24.8847	5.48637	15.2327	23.5259	19.9917	3.50607	12.7149	9.83975	3.39658	3.78326	2.78024	1.8939	1.68726	30.5471	5.20135	36.136	4.28754	1.36851	3.34634	11.7874	4.38873	8.55311	4.18471	4.06124	5.85506	4.04077
MACF1	63.0056	83.8307	85.9696	168.079	58.1188	70.635	51.775	38.3594	83.9691	36.1719	52.9836	71.5281	67.6927	30.6105	64.9767	84.6469	83.7797	174.484	41.3161	102.845	322.11	75.4381	39.6268	51.0741	60.2385	51.1352	43.0251	57.4577	22.7559	46.627	68.6006	60.2146	97.044	140.606	56.1758	47.653	72.8139	66.6043	67.3332	39.2532
SMARCA4	13.0357	20.7416	76.5339	9.22385	6.45765	7.37977	23.422	5.90145	25.5558	7.50737	23.5483	20.1746	8.381	11.0538	14.5161	38.4046	9.52042	5.88147	11.995	17.5304	9.88933	20.9915	4.52878	27.4287	28.7291	22.7268	23.6216	16.7282	3.25084	12.8224	48.5921	17.7907	12.2699	15.9971	42.1318	98.9717	6.69553	55.2329	979.747	25.3991
KDM4B	33.6754	17.2847	378.476	35.8705	42.5129	54.8212	140.532	14.7536	43.8099	21.8396	51.0213	14.6724	5.15754	19.5567	19.3548	17.2429	5.71225	7.84196	29.3211	56.0971	43.7956	15.7436	32.8336	36.8868	48.1908	88.0662	24.4652	38.5476	9.75252	25.6449	40.017	10.2638	46.8488	19.3649	42.1318	6.10936	22.5974	51.1716	39.0337	2.88627
AKAP9	17.3809	33.7051	22.0166	26.6467	34.4408	37.9531	20.9565	14.1635	12.7779	13.6498	49.0589	7.33621	32.2346	14.4549	18.6635	19.5942	7.61634	7.84196	91.9617	26.8799	14.1276	13.1197	13.5863	6.62071	15.7547	21.7798	13.4981	29.0925	39.0101	38.4673	4.28754	39.6869	17.8472	13.4713	67.5865	29.3249	13.3911	18.6817	12.686	16.1631
STEAP4	3.25891	6.91387	35.6459	2.04974	8.6102	11.5968	62.8696	12.9832	26.4685	34.8069	11.7741	3.66811	5.15754	11.9041	9.67739	8.62144	20.9449	9.80245	11.995	5.84345	4.23829	18.3675	26.0405	5.6749	10.1942	20.8329	5.06177	6.54581	31.2081	58.2838	7.1459	41.7396	4.46179	6.73563	5.26648	8.55311	7.53247	17.0572	11.7101	9.23605
GNAI1	15.2083	13.8277	53.4689	4.09949	68.8816	14.7595	18.4911	14.1635	10.0398	20.4747	33.3601	7.33621	31.5899	24.6584	29.7234	73.6741	9.52042	9.80245	11.995	19.8677	38.1446	15.0876	166.433	5.6749	11.1209	245.26	10.9672	95.2779	10.4027	10.4911	12.8626	18.4749	8.92358	19.3649	18.4327	153.956	17.5758	12.996	11.7101	17.3176
SGCE	7.60413	11.235	8.38728	24.5969	31.212	2.10851	14.7928	5.3113	12.7779	11.6023	3.92471	9.17026	61.2458	4.25145	14.5161	76.0254	5.71225	11.7629	6.66389	5.84345	8.47657	19.6795	9.05756	3.78326	17.6082	8.52253	2.53089	28.3652	16.2542	15.1538	4.28754	5.47405	14.5008	27.7845	17.5549	13.4406	26.7821	7.31023	24.3961	10.9678
LRFN1	19.5535	6.04964	7.33887	24.5969	2.15255	3.16276	9.8619	2.36058	3.65083	8.18986	7.84943	14.6724	6.44693	7.65262	9.67739	3.91884	3.80817	13.7234	2.66556	5.84345	31.0808	1.96795	7.92536	3.78326	3.70698	9.46948	10.9672	4.36387	2.60067	5.82838	17.1502	2.05277	3.34634	5.05172	12.2884	6.10936	4.18471	10.5592	47.8163	1.73176
TUBGCP6	16.2946	3.45694	184.52	13.3233	2.69069	5.27127	2.46547	4.72116	26.4685	5.45991	17.6612	3.66811	4.51285	5.95204	26.2672	7.83767	19.0408	1.96049	29.3211	9.34952	2.82552	4.59188	5.66097	11.3498	26.8756	9.46948	15.1853	6.54581	118.981	9.32541	70.0298	17.7907	13.3854	12.6293	16.6772	10.9969	5.85859	10.5592	11.7101	2.88627
SPECC1	14.122	50.9898	12.5809	163.98	9.14833	33.7361	3.69821	15.3438	5.47624	15.6972	11.7741	49.5194	35.4581	96.0829	5.52994	50.9449	5.71225	17.6444	50.6456	15.193	24.017	24.9274	14.7185	19.8621	23.1686	19.8859	7.59266	13.8189	10.4027	9.32541	14.2918	21.212	11.1545	14.3132	10.533	14.6625	5.85859	26.8042	21.4686	134.5
DOCK4	3450.1	14.692	15.7261	14.3482	4.3051	8.43403	34.5166	5.90145	16.4287	10.9198	1250.02	11.0043	88.3229	17.8561	4.14745	19.5942	7.61634	7.84196	6.66389	388.005	28.2552	33.4551	14.7185	12.2956	8.34071	27.4615	8.43629	12.3643	13.6535	47.7927	45.7338	13.0009	15.6163	310.681	20.1882	4.88749	8.36941	14.6205	20.4927	68.6931
LSM8	5.43152	5.1854	7.33887	7.17411	25.2925	18.9766	8.62916	5.90145	2.73812	6.1424	7.84943	1.83405	11.6045	4.25145	4.14745	7.05391	93.3001	1.96049	2.66556	3.50607	2.82552	26.2393	14.7185	10.404	6.48722	11.3634	15.1853	80.7317	11.0529	6.99406	18.5793	17.1064	8.92358	10.9454	9.65521	12.2187	15.0649	376.071	6.8309	8.6588
CDHR3	17.3809	4.32117	15.7261	8.19898	5.38137	314.168	12.3274	8.26202	9.12707	17.7447	90.2684	3.66811	21.2749	12.7544	5.52994	44.6747	5.71225	13.7234	1.33278	43.2415	2.82552	6.55983	2.26439	7.56653	13.9012	1.8939	9.27991	2.18194	7.15185	6.99406	18.5793	13.0009	2.2309	7.57758	11.4107	17.1062	3.34777	32.4899	19.5169	10.9678
MKLN1	4.34522	25.0628	54.5173	1.02487	3.76696	1.05425	19.7238	15.3438	2.73812	15.6972	5.88707	1.83405	54.7989	2.55087	2.76497	32.9182	7.61634	49.0123	31.9867	5.84345	72.0509	26.2393	32.8336	1.89163	164.034	33.1432	89.4246	9.45506	42.9111	17.4851	92.8967	75.2682	24.5399	27.7845	32.4766	9.77498	5.85859	43.8614	28.2995	38.0987
FLNC	16.2946	6.04964	30.4039	19.4726	8.6102	11.5968	3.69821	18.2945	9.12707	13.6498	13.7365	14.6724	11.6045	107.987	10.3686	46.2423	34.2735	1460.57	19.9917	5.84345	14.1276	5.90385	14.7185	6.62071	10.1942	50.1883	217.656	26.9106	9.10235	15.1538	20.0085	8.89533	15.6163	12.6293	1.75549	7.33124	3.34777	12.1837	15.6135	3.46352
HERC2	81.4728	50.1256	60.8078	54.3182	22.6018	31.6276	39.4476	41.9003	21.905	17.0622	41.2095	18.3405	28.3665	8.50291	22.811	11.7565	11.4245	9.80245	86.6306	77.1336	14.1276	95.7736	11.3219	13.2414	19.4617	112.687	26.9961	7.27312	34.4589	20.9822	27.1544	21.8962	49.0797	69.0402	8.77746	50.0968	7.53247	30.8654	74.1641	22.5129
EIF2AK4	4.34522	3.45694	4.19364	18.4477	4.3051	15.8138	2.46547	25.3762	4.56354	10.2373	37.2848	14.6724	42.5497	8.50291	6.22118	10.189	5.71225	35.2888	45.3145	11.6869	14.1276	7.8718	11.3219	2.83745	1.85349	30.3023	13.4981	10.1824	1.30034	4.6627	38.5879	33.5286	30.1171	4.20977	21.0659	17.1062	2.51082	21.1185	11.7101	28.2854
CGNL1	10.863	2.5927	11.5325	50.2188	13.9916	16.8681	3.69821	8.26202	31.032	25.2521	47.0966	18.3405	30.9452	4.25145	13.8248	8.62144	45.698	5.88147	21.3245	8.18083	26.8425	82.6539	20.3795	15.1331	1.85349	8.52253	2.53089	21.8194	17.5545	2.33135	37.1587	1.36851	22.309	45.4655	2.63324	30.5468	5.02165	5.68574	1.95169	3.46352
TMOD2	3.25891	25.0628	10.4841	21.5223	2.15255	23.1936	8.62916	15.3438	17.3414	6.82488	13.7365	34.847	7.09162	5.10174	7.60366	31.3507	13.3286	17.6444	6.66389	3.50607	19.7787	3.9359	26.0405	14.1872	2.78024	16.0981	5.06177	5.09119	16.9044	4.6627	7.1459	28.7388	11.1545	7.57758	18.4327	3.66562	14.228	7.31023	9.75843	9.81331
INO80	58.6604	10.3708	13.6293	18.4477	32.8264	42.1701	7.39642	12.393	43.8099	20.4747	19.6236	14.6724	16.1173	9.3532	10.3686	5.48637	7.61634	5.88147	6.66389	8.18083	14.1276	5.90385	13.5863	75.6653	38.9233	17.0451	10.1235	30.5471	8.45219	12.8224	31.442	15.0536	7.80814	48.8333	20.1882	18.3281	10.0433	5.68574	16.5893	20.2039
ICE2	16.2946	28.5197	11.5325	13.3233	4.84324	21.0851	18.4911	67.8666	63.8895	8.87235	41.2095	9.17026	10.9598	56.9695	73.2716	47.8098	11.4245	58.8147	17.3261	16.3617	16.9531	30.1752	13.5863	8.51234	36.1431	4.73474	32.9015	44.3661	11.703	8.15973	11.4334	42.4239	12.2699	143.132	7.02197	59.8718	22.5974	24.3674	121.005	45.0258
VPS13C	54.3152	21.6058	49.2753	11.2736	43.5891	29.5191	36.9821	69.0469	10.9525	8.18986	17.6612	42.1832	29.0112	60.3706	39.4008	61.9176	62.8348	9.80245	42.6489	12.8556	18.3659	4.59188	44.1556	16.0789	40.7768	7.57559	44.7123	34.1837	22.7559	95.5854	47.1629	10.9481	31.2325	16.8391	9.65521	7.33124	10.0433	7.31023	36.1062	42.1395
PALLD	4.34522	7.7781	32.5007	10.2487	2.15255	16.8681	128.205	15.9339	8.21437	1.36498	98.1178	144.89	30.3006	17.8561	20.7373	18.8104	24.7531	1.96049	1.33278	2.33738	7.06381	11.8077	29.4371	29.3203	8.34071	116.475	14.3417	72.7312	15.604	2.33135	25.7252	8.89533	42.387	5.89368	24.5769	1.22187	12.5541	47.1104	54.6472	1.15451
KCNC1	8.69043	20.7416	10.4841	8.19898	23.678	17.9223	3.69821	7.67188	8.21437	14.3323	33.3601	5.50216	4.51285	18.7064	13.1336	37.6208	3.80817	5.88147	14.6606	66.6153	15.5404	19.0235	33.9658	6.62071	12.0477	29.3554	8.43629	10.1824	8.45219	13.9881	1.42918	7.52682	11.1545	34.5201	9.65521	1.22187	5.85859	15.4327	5.85506	6.34979
PHF20L1	64.0919	6.04964	14.6777	22.5472	14.5297	32.6819	43.1458	12.9832	5.47624	47.0917	17.6612	22.0086	29.0112	11.9041	12.4424	140.294	19.0408	3.92098	14.6606	2.33738	33.9063	56.4146	27.1727	7.56653	59.3117	29.3554	12.6544	24.0013	29.9077	10.4911	80.0341	60.2146	35.6943	17.681	7.89972	14.6625	15.0649	53.6084	51.7197	22.5129
CCNT1	4.34522	2.5927	54.5173	28.6964	4.84324	20.0308	13.5601	3.54087	1.82541	7.50737	9.81178	3.66811	5.80223	2.55087	9.67739	7.05391	1.90408	1.96049	15.9933	5.84345	15.5404	9.18377	4.52878	13.2414	6.48722	5.68169	107.141	12.3643	7.15185	4.6627	11.4334	6.15831	49.0797	3.36782	19.3104	4.88749	3.34777	4.87349	2.92753	17.8949
ILF3	13.0357	23.3343	9.43569	29.7213	9.14833	4.21701	34.5166	8.26202	17.3414	21.1571	1.96236	11.0043	18.6961	2.55087	8.98615	10.189	7.61634	11.7629	2.66556	3.50607	15.5404	16.3996	9.05756	8.51234	3.70698	4.73474	2.53089	17.4555	12.3532	19.8165	18.5793	8.21108	3.34634	14.3132	35.1098	26.8812	7.53247	2.43674	5.85506	6.34979
HEATR5A	9.77674	3.45694	35.6459	2.04974	2.15255	7.37977	18.4911	11.2127	1.82541	12.9673	7.84943	18.3405	11.6045	8.50291	20.046	11.7565	32.3694	3.92098	41.3161	12.8556	12.7149	7.8718	3.39658	7.56653	11.1209	8.52253	16.0289	2.18194	8.45219	8.15973	5.71672	3.42128	41.2716	37.046	17.5549	4.88749	7.53247	4.06124	16.5893	27.7082
TEP1	17.3809	34.5694	4.19364	34.8457	50.0468	25.3021	9.8619	15.9339	63.8895	2.04747	25.5106	7.33621	2.57877	5.95204	6.22118	14.1078	5.71225	43.1308	6.66389	7.01214	7.06381	4.59188	7.92536	87.9609	18.5349	3.78779	21.0907	8.00044	11.0529	16.3195	8.57508	15.0536	11.1545	53.885	18.4327	18.3281	5.02165	3.24899	28.2995	3.46352
SEC14L1	31.5028	44.0759	9.43569	19.4726	40.8984	12.651	81.3607	25.3762	25.5558	32.7594	13.7365	11.0043	14.8279	18.7064	23.5022	14.1078	78.0675	19.6049	18.6589	32.7233	16.9531	19.0235	31.7014	28.3745	37.9966	21.7798	35.4324	37.0929	22.7559	12.8224	15.721	29.423	47.9643	15.9971	30.7211	17.1062	16.7388	10.5592	19.5169	4.61803
FGF13	53.2289	39.7548	29.3555	11.2736	1.07627	87.503	2.46547	166.421	38.3337	9.55484	3.92471	71.5281	3.22346	28.9099	2.76497	5.48637	20.9449	64.6962	30.6539	77.1336	56.5105	38.703	22.6439	43.5075	21.3151	7.57559	11.8108	34.1837	4.55118	44.2957	74.3174	14.3694	3.34634	69.8822	3.51098	744.121	10.8802	21.9307	15.6135	57.1481
CBFA2T3	6.51783	39.7548	6.29046	11.2736	37.6696	313.113	9.8619	1.77043	13.6906	4.09493	94.1931	9.17026	5.80223	17.8561	52.5344	23.513	91.3961	88.2221	1.33278	24.5425	67.8126	5.24787	3.39658	22.6996	7.41396	6.62864	70.0212	119.279	2.60067	117.733	44.3046	6.15831	71.3887	5.89368	21.0659	1.22187	25.1082	95.033	57.5748	285.163
SAT1	7.60413	42.3475	45.0816	17.4228	56.5044	66.418	60.4041	20.0649	45.6354	60.059	3.92471	3.66811	7.09162	47.6163	63.5943	25.0806	24.7531	49.0123	42.6489	32.7233	19.7787	21.6474	46.42	33.1036	85.2606	20.8329	35.4324	10.9097	73.469	68.7749	38.5879	97.8487	40.1561	14.3132	22.8214	30.5468	39.3362	15.4327	2.92753	4.04077
GNL3L	21.7261	28.5197	9.43569	8.19898	3.76696	13.7053	80.1279	37.7692	10.0398	19.1097	7.84943	1.83405	100.572	6.80233	67.7417	11.7565	15.2327	39.2098	1.33278	10.5182	9.88933	7.21582	24.9083	153.222	8.34071	11.3634	10.9672	3.63656	11.703	12.8224	17.1502	3.42128	6.69269	103.56	8.77746	21.9937	5.85859	9.74698	9.75843	17.8949
DOCK6	39.107	108.029	6.29046	66.6167	106.551	12.651	46.844	92.0625	29.2066	17.0622	3.92471	16.5065	101.217	2.55087	873.039	25.8643	3.80817	47.0518	13.3278	28.0486	5.65105	3.27992	32.8336	418.051	13.9012	5.68169	42.1814	34.1837	18.2047	16.3195	4.28754	23.2647	13.3854	126.293	69.3419	120.965	11.7172	3.24899	19.5169	4.61803
DPP6	11.9493	17.2847	4.19364	27.6716	21.5255	7.37977	23.422	15.3438	20.9923	8.18986	27.473	23.8427	14.8279	9.3532	7.60366	7.83767	26.6572	56.8542	25.3228	19.8677	24.017	4.59188	18.1151	11.3498	18.5349	9.46948	19.4035	6.54581	14.9539	8.15973	20.0085	15.0536	8.92358	25.2586	4.38873	9.77498	22.5974	9.74698	26.3478	21.3584
KIF1A	98.8537	166.797	52.4205	1161.18	54.3519	415.376	117.11	22.4255	35.5956	2.72995	663.277	25.6767	28.3665	75.6759	50.4607	23.513	22.849	3.92098	17.3261	18.699	46.6211	51.1667	4.52878	3.78326	333.628	49.2413	48.0868	7.27312	100.126	68.7749	74.3174	26.686	17.8472	75.7758	43.8873	2.44375	2526.73	50.3594	5.85506	4.04077
TULP4	10.863	56.1752	186.617	45.0944	19.3729	10.5425	28.353	51.9327	20.9923	11.6023	11.7741	23.8427	45.7732	80.7776	5.52994	3.13507	28.5613	27.4469	25.3228	98.17	39.5573	77.406	6.79317	4.72908	28.7291	13.2573	18.5598	5.09119	11.0529	5.82838	2.85836	6.15831	25.6553	99.3506	48.276	9.77498	16.7388	8.12248	17.5652	3.46352
SNX9	4.34522	9.50657	11.5325	50.2188	13.4534	26.3563	3.69821	6.49159	20.9923	10.9198	7.84943	45.8513	25.7877	3.40116	8.2949	28.9994	9.52042	7.84196	7.99667	9.34952	72.0509	28.2073	16.9829	8.51234	7.41396	19.8859	2.53089	29.0925	5.20135	5.82838	14.2918	8.89533	13.3854	10.1034	8.77746	23.2156	20.9235	23.5552	42.9371	8.08155
AFDN	4.34522	12.0993	17.823	9.22385	114.085	889.79	51.775	12.393	10.0398	36.1719	27.473	22.0086	19.9855	19.5567	257.833	16.4591	291.325	45.0913	13.3278	16.3617	4.23829	43.2949	10.1898	35.941	12.0477	17.0451	17.7162	9.45506	9.75252	27.9762	20.0085	10.9481	15.6163	9.26149	20.1882	13.4406	13.3911	22.7429	96.6085	9.23605
ACTN4	10.863	13.8277	14.6777	27.6716	25.8306	6.32552	12.3274	23.6058	5.47624	9.55484	7.84943	3.66811	2.57877	18.7064	5.52994	21.9455	20.9449	17.6444	18.6589	12.8556	25.4297	14.4316	13.5863	44.4534	41.7036	9.46948	10.9672	5.09119	20.8054	90.9227	4.28754	22.5805	5.57724	41.2557	10.533	30.5468	35.9885	19.494	9.75843	10.3906
NDUFA10	42.3659	10.3708	22.0166	8.19898	27.9831	11.5968	22.1893	11.8029	14.6033	10.9198	62.7954	121.047	16.1173	7.65262	8.2949	18.0267	5.71225	37.2493	18.6589	11.6869	42.3829	15.7436	16.9829	1.89163	10.1942	16.0981	8.43629	4373.33	3.25084	27.9762	12.8626	6.84256	55.7724	10.1034	12.2884	28.1031	13.3911	23.5552	14.6377	20.7811
FCHO1	6.51783	1.72847	3.14523	8.19898	14.5297	11.5968	20.9565	24.1959	9.12707	7.50737	15.6989	11.0043	19.9855	3.40116	12.4424	6.27014	11.4245	121.55	6.66389	3.50607	4.23829	1.31197	7.92536	19.8621	16.6814	12.3103	38.8069	44.3661	27.3071	15.1538	7.1459	8.21108	7.80814	21.8908	6.14422	4.88749	2.51082	10.5592	4.87922	7.50429
UNC13A	48.8837	19.0131	14.6777	26.6467	4.84324	48.4957	9.8619	43.6707	24.6431	15.6972	9.81178	7.33621	9.0257	26.359	40.7833	3.13507	13.3286	13.7234	15.9933	18.699	12.7149	34.1111	47.5522	2.83745	4.63373	32.1962	10.9672	13.0916	10.4027	9.32541	40.017	4.10554	6.69269	37.046	23.6991	8.55311	50.2165	8.93473	17.5652	6.92704
PXDN	19.5535	33.7051	291.458	29.7213	42.5129	28.4648	3.69821	23.6058	1.82541	2.72995	7.84943	33.013	1.93408	9.3532	2.76497	19.5942	17.1368	3.92098	5.33111	22.2051	77.7019	2.62393	12.4541	19.8621	2.78024	8.52253	14.3417	6.54581	21.4555	26.8106	15.721	6.15831	34.5789	15.9971	10.533	30.5468	45.1948	23.5552	3.90337	6.92704
PGPEP1	15.2083	43.2117	727.596	28.6964	224.941	197.145	54.2404	5.90145	6.38895	19.7922	1218.62	313.623	67.6927	14.4549	8.2949	52.5124	34.2735	101.946	69.3045	16.3617	5.65105	52.4787	5.66097	30.2661	27.8024	36.931	168.726	8.72775	3.25084	2.33135	41.4462	26.0017	21.1935	201.227	6.14422	10.9969	4.18471	106.405	390.337	4.61803
IQCN	2.17261	13.8277	10.4841	6.14923	2.15255	5.27127	7.39642	5.90145	5.47624	9.55484	5.88707	1.83405	1.28939	1.70058	6.91242	8.62144	3.80817	3.92098	13.3278	22.2051	31.0808	12.4637	16.9829	41.6159	5.56047	34.0901	10.1235	6.54581	1.30034	8.15973	11.4334	4.10554	1.11545	9.26149	5.26648	234.6	3.34777	1.6245	5.85506	2.30901
TRPM4	9.77674	15.5562	5.24205	24.5969	1.07627	17.9223	16.0256	2.95072	23.7304	2.04747	1.96236	1.83405	1.28939	5.95204	13.1336	3.91884	34.2735	3.92098	9.32945	3.50607	4.23829	13.1197	3.39658	9.45816	11.1209	16.0981	13.4981	26.1832	15.604	8.15973	28.5836	2.73703	4.46179	5.89368	14.9217	3.66562	4.18471	4.87349	6.8309	5.77253
ZBTB46	11.9493	9.50657	5.24205	4.09949	1.07627	2.10851	1.23274	9.44231	5.47624	23.2046	9.81178	3.66811	12.8939	3.40116	6.22118	9.40521	19.0408	1.96049	3.99833	172.966	5.65105	2.62393	5.66097	18.9163	13.9012	35.0371	7.59266	11.637	18.2047	4.6627	17.1502	6.84256	3.34634	12.6293	7.02197	3.66562	2.51082	25.9919	11.7101	3.46352
HELZ2	63.0056	46.6686	9.43569	13.3233	12.3772	9.48828	34.5166	69.0469	33.7702	30.712	27.473	23.8427	8.381	63.7718	11.0599	7.05391	19.0408	11.7629	25.3228	9.34952	7.06381	111.517	28.3049	32.1577	66.7257	14.2042	19.4035	68.3674	18.2047	159.698	10.0043	41.0554	12.2699	122.083	6.14422	46.4312	7.53247	8.12248	10.7343	17.3176
LSP1	2.17261	13.8277	4.19364	6.14923	12.3772	12.651	4.93095	7.08173	3.65083	15.6972	25.5106	27.5108	1.28939	5.95204	5.52994	13.324	11.4245	5.88147	30.6539	14.0243	11.3021	5.24787	18.1151	6.62071	37.9966	3.78779	10.1235	5.09119	25.3566	11.6568	158.639	25.3175	6.69269	41.2557	5.26648	10.9969	12.5541	7.31023	8.78259	2.88627
COL5A1	30.4165	6.04964	33.5491	66.6167	27.445	13.7053	60.4041	9.44231	8.21437	32.7594	90.2684	7.33621	19.3408	49.3169	34.5621	22.7293	9.52042	41.1703	10.6622	26.8799	2.82552	47.2308	9.05756	8.51234	5.56047	1.8939	11.8108	36.3656	16.2542	1.16568	41.4462	49.2665	100.39	11.7874	92.1633	9.77498	8.36941	11.3715	14.6377	7.50429
TUBGCP2	13.0357	13.8277	15.7261	26.6467	15.606	4.21701	8.62916	22.4255	13.6906	5.45991	21.5859	12.8384	5.15754	10.2035	8.2949	16.4591	5.71225	15.6839	2.66556	9.34952	24.017	7.8718	5.66097	3.78326	14.8279	12.3103	10.9672	8.72775	15.604	9.32541	15.721	17.7907	13.3854	15.9971	9.65521	10.9969	18.4127	12.1837	9.75843	6.92704
PNPLA7	39.107	19.0131	13.6293	21.5223	10.7627	12.651	2.46547	7.67188	13.6906	6.1424	7.84943	11.0043	4.51285	225.327	6.91242	4.7026	13.3286	19.6049	7.99667	23.3738	11.3021	23.6154	3.39658	3.78326	33.3628	13.2573	8.43629	11.637	33.1586	19.8165	18.5793	13.6851	4.46179	7.57758	8.77746	6.10936	6.69553	7.31023	16.5893	3.46352
TAF4	60.833	1.72847	1.04841	49.1939	2.69069	6.32552	9.8619	3.54087	6.38895	5.45991	419.944	7.33621	3.86816	3.40116	11.7511	21.1617	19.0408	3.92098	10.6622	11.6869	24.017	8.52778	28.3049	12.2956	12.0477	18.939	2.53089	13.8189	85.172	12.8224	1.42918	2.73703	7.80814	5.05172	23.6991	1.22187	3.34777	14.6205	22.4444	3.46352
LAMA5	3411	319.767	375.331	18.4477	47.8942	4.21701	17.2583	30.0974	24.6431	4.77742	51.0213	23.8427	5.80223	20.407	75.3454	32.1345	32.3694	3.92098	82.6322	274.642	2.82552	3.27992	67.9317	2.83745	18.5349	15.1512	113.89	22.5467	1.9505	5.82838	986.134	25.3175	293.363	61.4626	16.6772	8.55311	5.85859	43.8614	17.5652	4.61803
OSBPL2	38.0206	16.4204	3.14523	27.6716	12.9153	9.48828	13.5601	15.9339	20.9923	17.0622	11.7741	67.86	14.8279	10.2035	80.8753	26.6481	30.4654	3.92098	66.6389	10.5182	16.9531	9.83975	9.05756	3.78326	18.5349	17.0451	10.1235	82.1863	6.50168	10.4911	4.28754	13.0009	123.815	30.3103	67.5865	31.7687	9.20635	30.0532	2.92753	6.34979
POMT1	28.2439	12.9635	11.5325	1248.29	2.69069	14.7595	1.23274	11.2127	2.73812	6.1424	15.6989	20.1746	11.6045	22.9578	22.1197	3.13507	369.392	19.6049	7.99667	10.5182	388.51	52.4787	4.52878	69.9904	16.6814	2.84084	339.139	10.1824	55.2643	4.6627	8.57508	22.5805	312.325	69.8822	1.75549	19.55	2.51082	73.9146	24.3961	2.30901
ZC3H4	2.17261	6.91387	6.29046	5.12436	9.14833	12.651	3.69821	8.85217	3.65083	5.45991	13.7365	5.50216	7.73631	11.0538	12.4424	12.5403	3.80817	33.3283	67.9717	26.8799	204.85	9.83975	7.92536	4.72908	4.63373	18.939	5.06177	13.8189	5.20135	2.33135	2.85836	3.42128	18.9626	52.2011	95.6743	3.66562	4.18471	4.06124	9.75843	2.88627
CLIP1	8.69043	15.5562	14.6777	31.771	4.3051	2.10851	8.62916	34.2284	12.7779	15.6972	11.7741	11.0043	22.5642	18.7064	12.4424	31.3507	5.71225	13.7234	13.3278	18.699	8.47657	22.3034	5.66097	17.0247	11.1209	11.3634	15.1853	13.8189	17.5545	18.6508	20.0085	18.4749	5.57724	9.26149	11.4107	12.2187	19.2496	13.8082	24.3961	24.8219
PPAN	4.34522	9.50657	20.9682	1.02487	9.68647	10.5425	30.8184	83.2104	9.12707	6.82488	17.6612	1.83405	2.57877	20.407	8.98615	133.24	45.698	94.1035	22.6572	8.18083	15.5404	99.0535	20.3795	52.0199	10.1942	3.78779	37.1197	6.54581	11.0529	53.6211	8.57508	15.7379	17.8472	47.9914	57.9312	34.2124	7.53247	33.3022	13.6618	5.19528
DKC1	111.889	18.1489	6.29046	34.8457	23.1399	8.43403	11.0946	5.3113	9.12707	10.9198	7.84943	16.5065	18.0514	11.9041	13.8248	11.7565	5.71225	1.96049	11.995	7.01214	7.06381	15.0876	11.3219	6.62071	7.41396	12.3103	8.43629	6.54581	7.15185	9.32541	41.4462	7.52682	11.1545	10.1034	5.26648	15.8843	19.2496	14.6205	29.2753	16.7403
PLXNA3	82.5591	73.4599	101.696	53.2934	47.3561	25.3021	13.5601	14.7536	253.733	19.1097	137.365	14.6724	34.8134	32.311	3.45621	35.2695	32.3694	86.2616	371.845	2.33738	2.82552	49.8547	307.957	61.478	4.63373	24.6207	102.923	476.39	17.5545	2.33135	20.0085	25.3175	404.908	2414.72	41.2541	2.44375	33.4777	997.441	82.9467	2.30901
ZNF236	7.60413	3.45694	88.0664	23.5721	238.395	808.612	4.93095	28.9171	4.56354	86.676	17.6612	49.5194	7.09162	4.25145	15.8986	16.4591	112.341	111.748	2.66556	31.5546	5.65105	26.8953	15.8507	65.2613	7.41396	10.4164	2.53089	61.8216	11.0529	8.15973	5.71672	47.898	32.348	41.2557	14.0439	36.6562	4.18471	61.7309	90.7534	8.08155
UBE4B	8.69043	6.04964	2.09682	16.398	48.4324	12.651	16.0256	30.6875	8.21437	16.3797	1.96236	11.0043	7.09162	5.95204	8.98615	5.48637	26.6572	3.92098	6.66389	67.784	8.47657	529.379	6.79317	18.9163	106.576	15.1512	44.7123	6.54581	11.0529	4.6627	47.1629	37.6341	35.6943	3.36782	9.65521	40.3218	46.8687	4.87349	31.227	5.19528
CASZ1	45.6248	33.7051	3.14523	52.2685	9.14833	15.8138	218.195	5.3113	21.905	40.2668	41.2095	34.847	11.6045	27.2093	31.1059	65.8365	3.80817	21.5654	23.99	9.34952	15.5404	38.047	3.39658	47.2908	12.9744	17.0451	6.74903	9.45506	11.0529	4.6627	7.1459	36.9499	23.4244	2.52586	4.38873	6.10936	21.7605	12.996	65.3815	15.5858
PKDREJ	13.0357	7.7781	6.29046	9.22385	16.6823	12.651	1.23274	7.67188	14.6033	6.82488	5.88707	16.5065	8.381	9.3532	7.60366	5.48637	5.71225	1.96049	2.66556	8.18083	9.88933	5.24787	11.3219	9.45816	4.63373	5.68169	5.9054	14.5462	4.55118	4.6627	11.4334	12.3166	3.34634	5.89368	1.75549	4.88749	3.34777	8.12248	12.686	6.92704
UBA1	6.51783	10.3708	33.5491	5.12436	2.69069	3.16276	9.8619	4.13101	14.6033	9.55484	7.84943	12.8384	1.28939	4.25145	25.576	7.05391	7.61634	7.84196	17.3261	9.34952	5.65105	2.62393	1.13219	2.83745	21.3151	9.46948	14.3417	40.0022	13.6535	10.4911	11.4334	15.0536	3.34634	16.8391	18.4327	39.0999	3.34777	5.68574	15.6135	4.04077
AKAP12	71.6961	14.692	12.5809	5.12436	11.3009	4.21701	1.23274	11.2127	13.6906	2.04747	3.92471	7.33621	20.6302	39.1134	6.91242	12.5403	142.806	7.84196	6.66389	9.34952	33.9063	5.90385	7.92536	2.83745	5.56047	14.2042	11.8108	4.36387	5.20135	3.49703	5.71672	5.47405	11.1545	8.41954	13.1662	13.4406	3.34777	4.06124	10.7343	69.8476
SYNE1	235.728	38.8905	34.5975	66.6167	54.3519	23.1936	23.422	21.8353	66.6276	245.013	198.198	75.1962	96.0592	51.0174	52.5344	50.1611	230.394	82.3406	2.66556	77.1336	76.2891	100.365	24.9083	80.3944	16.6814	68.1803	95.33	658.945	14.9539	17.4851	114.334	52.6878	63.5805	70.7241	51.787	31.7687	20.0866	30.0532	104.415	51.9528
LATS1	3.25891	8.64234	8.38728	5.12436	14.5297	51.6584	4.93095	2.36058	7.30166	6.82488	5.88707	5.50216	14.1832	11.0538	3.45621	3.91884	1.90408	5.88147	11.995	4.67476	14.1276	16.3996	6.79317	9.45816	1.85349	9.46948	2.53089	10.1824	1.9505	2.33135	2.85836	16.4222	11.1545	3.36782	4.38873	4.88749	4.18471	12.1837	3.90337	15.0086
RBM39	3.25891	88.1519	15.7261	12.2985	50.5849	8.43403	13.5601	11.2127	42.8972	4.09493	1.96236	152.226	16.1173	11.9041	19.3548	15.6753	3.80817	21.5654	11.995	4.67476	4.23829	27.5513	20.3795	29.3203	13.9012	7.57559	37.1197	5.09119	3.25084	312.401	14.2918	6.15831	13.3854	31.9942	11.4107	12.2187	15.9019	30.0532	2.92753	14.4313
GSE1	16.2946	13.8277	5.24205	13.3233	1.07627	15.8138	6.16369	10.0325	27.3812	6.1424	15.6989	16.5065	7.73631	12.7544	11.7511	7.83767	32.3694	41.1703	34.6522	36.2294	25.4297	16.3996	16.9829	10.404	2.78024	7.57559	8.43629	15.2736	1.9505	10.4911	58.5964	7.52682	18.9626	26.9425	8.77746	31.7687	10.0433	21.1185	45.8646	12.1223
CHMP1A	15.2083	39.7548	3.14523	5.12436	1.07627	6.32552	17.2583	9.44231	14.6033	10.9198	1.96236	31.1789	7.73631	4.25145	15.8986	6.27014	7.61634	15.6839	7.99667	17.5304	4.23829	15.7436	2.26439	4.72908	5.56047	4.73474	1.68726	5.09119	17.5545	16.3195	2.85836	13.0009	3.34634	1.68391	1.75549	4.88749	3.34777	8.93473	8.78259	9.23605
RAB11FIP4	128.184	17.2847	9.43569	11.2736	6.45765	11.5968	23.422	18.2945	42.8972	28.6645	104.005	9.17026	35.4581	68.8735	76.0366	17.2429	118.053	109.787	22.6572	286.329	12.7149	7.8718	20.3795	27.4287	38.9233	12.3103	39.6505	32.0017	34.4589	12.8224	57.1672	8.21108	20.0781	28.6264	22.8214	9.77498	51.8904	37.3634	4.87922	8.08155
TRAF3	24.985	36.2978	7.33887	15.3731	25.8306	4.21701	6.16369	7.08173	4.56354	74.3912	21.5859	5.50216	13.5385	39.9637	3.45621	6.27014	5.71225	19.6049	35.985	2.33738	18.3659	26.8953	9.05756	21.7538	30.5826	18.939	72.5521	7.27312	18.8549	8.15973	35.7295	9.57959	99.2749	10.1034	12.2884	6.10936	16.7388	5.68574	10.7343	2.30901
MRPS25	13.0357	9.50657	15.7261	3.07462	8.6102	11.5968	8.62916	8.85217	21.905	9.55484	13.7365	7.33621	32.8793	21.2573	4.83869	11.7565	13.3286	9.80245	3.99833	58.4345	15.5404	65.5983	16.9829	17.9705	15.7547	4.73474	10.9672	7.27312	3.25084	22.1478	5.71672	9.57959	3.34634	1.68391	20.1882	18.3281	10.0433	7.31023	24.3961	17.3176
SLC6A6	6.51783	5.1854	35.6459	21.5223	20.4492	3.16276	71.4988	9.44231	21.905	19.7922	1.96236	27.5108	1.28939	9.3532	13.1336	29.7832	19.0408	3.92098	21.3245	18.699	22.6042	1.96795	10.1898	12.2956	30.5826	11.3634	14.3417	21.8194	14.9539	155.035	5.71672	17.7907	4.46179	11.7874	28.0879	9.77498	9.20635	7.31023	4.87922	4.61803
MGAT1	20.6398	24.1985	24.1134	105.562	26.9069	22.1393	4.93095	22.4255	28.2939	13.6498	7.84943	20.1746	10.3151	9.3532	22.811	18.8104	22.849	11.7629	18.6589	17.5304	36.7318	19.0235	20.3795	7.56653	17.6082	14.2042	16.0289	32.0017	3.90101	19.8165	47.1629	10.2638	18.9626	12.6293	5.26648	1.22187	33.4777	18.6817	1.95169	9.81331
TUBG1	9.77674	86.4234	48.2268	16.398	6.45765	43.2244	7.39642	2.95072	2.73812	12.2848	11.7741	7.33621	1.28939	20.407	4.83869	163.807	26.6572	3.92098	115.952	80.6396	2.82552	5.90385	4.52878	7.56653	9.26746	26.5145	41.3378	3.63656	2.60067	5.82838	1263.4	34.8971	3.34634	31.1523	10.533	2.44375	7.53247	4.06124	22.4444	16.1631
ACAP3	252.023	2.5927	25.1618	2.04974	20.9874	42.1701	87.5244	15.9339	125.041	8.18986	1.96236	18.3405	2.57877	5.10174	24.1935	3.91884	186.6	23.5259	19.9917	22.2051	4.23829	11.1517	9.05756	4.72908	3.70698	29.3554	19.4035	21.8194	7.15185	8.15973	24.2961	1.36851	4.46179	21.0488	8.77746	8.55311	12.5541	19.494	2.92753	2.88627
PPFIA1	17.3809	10.3708	2.09682	15.3731	28.5213	5.27127	36.9821	13.5733	4.56354	24.5696	21.5859	16.5065	33.524	12.7544	24.1935	7.83767	11.4245	19.6049	17.3261	32.7233	39.5573	11.8077	12.4541	46.345	13.9012	14.2042	10.9672	35.6383	7.15185	16.3195	8.57508	13.0009	22.309	21.8908	28.9656	58.6499	3.34777	45.4859	19.5169	9.23605
MAP1B	7.60413	108.029	5.24205	55.3431	8.07206	3.16276	3.69821	40.72	21.905	2.72995	196.236	47.6854	20.6302	31.4608	22.811	6.27014	30.4654	5.88147	15.9933	8.18083	16.9531	36.7351	7.92536	10.404	26.8756	19.8859	392.287	6.54581	18.2047	4.6627	5.71672	6.15831	5.57724	34.5201	17.5549	6.10936	8.36941	26.8042	71.2366	10.3906
IL13RA1	1.0863	6.04964	4.19364	5.12436	13.9916	5.27127	18.4911	5.3113	2.73812	10.9198	3.92471	7.33621	1.28939	14.4549	4.83869	7.83767	15.2327	1.96049	3.99833	12.8556	2.82552	1.31197	20.3795	5.6749	8.34071	7.57559	25.3089	2.18194	14.9539	30.3076	5.71672	5.47405	2.2309	1.68391	2.63324	9.77498	13.3911	3.24899	1.95169	5.77253
WDR44	16.2946	14.692	11.5325	1.02487	5.91951	2.10851	86.2916	10.6226	17.3414	345.339	3.92471	12.8384	38.6816	13.6047	3.45621	3.91884	1.90408	5.88147	3.99833	11.6869	4.23829	1.96795	1.13219	2.83745	115.843	1.8939	5.06177	1.45462	527.937	150.372	27.1544	115.639	10.039	5.05172	14.9217	129.519	2.51082	22.7429	4.87922	1.15451
MCCC2	30.4165	12.9635	7.33887	13.3233	33.3645	24.2478	11.0946	33.6382	9.12707	14.3323	198.198	12.8384	16.1173	68.0233	15.2073	23.513	19.0408	19.6049	29.3211	21.0364	7.06381	26.2393	4.52878	16.0789	9.26746	118.369	27.8397	7.27312	19.505	6.99406	10.0043	25.3175	8.92358	12.6293	15.7994	18.3281	54.4012	8.12248	11.7101	27.1309
DNAJB1	14.122	62.2248	3.14523	16.398	20.4492	7.37977	44.3785	6.49159	10.0398	8.18986	35.3224	1.83405	87.0335	18.7064	6.22118	229.644	7.61634	5.88147	19.9917	14.0243	12.7149	17.0556	6.79317	12.2956	10.1942	8.52253	6.74903	8.72775	14.9539	4.6627	8.57508	9.57959	10.039	6.73563	7.89972	14.6625	23.4344	6.49799	3.90337	23.0901
RAF1	11.9493	33.7051	9.43569	4.09949	18.8348	17.9223	61.6369	8.26202	14.6033	17.7447	47.0966	3.66811	25.7877	11.0538	17.281	10.9727	11.4245	11.7629	6.66389	8.18083	7.06381	3.27992	5.66097	26.4828	9.26746	11.3634	15.1853	10.9097	16.2542	16.3195	4.28754	54.0563	10.039	10.1034	14.9217	25.6593	35.9885	15.4327	37.082	13.2768
PPARG	13.0357	11.235	1.04841	14.3482	2.15255	14.7595	3.69821	33.6382	19.1669	10.9198	11.7741	44.0173	10.3151	1.70058	8.2949	8.62144	3.80817	3.92098	6.66389	8.18083	8.47657	8.52778	3.39658	9.45816	3.70698	19.8859	30.3706	16.0009	13.6535	2.33135	12.8626	13.6851	4.46179	35.3621	4.38873	2.44375	20.0866	6.49799	14.6377	5.77253
NUP210	7.60413	10.3708	25.1618	47.1441	10.2246	114.914	1.23274	4.72116	10.9525	4.77742	29.4354	33.013	23.2089	4.25145	9.67739	4.7026	11.4245	25.4864	3.99833	199.846	14.1276	7.8718	2.26439	33.1036	10.1942	16.0981	22.778	5.09119	33.1586	3.49703	15.721	7.52682	15.6163	57.2529	19.3104	10.9969	45.1948	19.494	3.90337	6.92704
TRIM22	26.0713	10.3708	5.24205	10.2487	5.38137	7.37977	53.0077	8.26202	16.4287	3.41244	43.1718	1.83405	25.7877	10.2035	15.2073	11.7565	13.3286	3.92098	11.995	9.34952	73.4636	2.62393	13.5863	23.6454	38.9233	9.46948	1.68726	11.637	9.10235	16.3195	21.4377	36.9499	4.46179	27.7845	28.9656	8.55311	10.8802	9.74698	13.6618	9.81331
PER2	26.0713	7.7781	104.841	12.2985	17.7585	21.0851	1.23274	11.2127	36.5083	23.8871	60.8331	5.50216	21.2749	3.40116	4.83869	14.1078	3.80817	117.629	6.66389	32.7233	2.82552	13.1197	1.13219	5.6749	2.78024	4.73474	10.9672	4.36387	11.703	1.16568	7.1459	2.05277	4.46179	7.57758	2.63324	1.22187	25.1082	4.87349	5.85506	1.73176
SCLY	10.863	13.8277	1.04841	13.3233	10.2246	17.9223	6.16369	8.26202	3.65083	8.18986	100.08	18.3405	9.67039	3.40116	9.67739	3.13507	13.3286	1.96049	22.6572	12.8556	15.5404	4.59188	16.9829	6.62071	8.34071	7.57559	1.68726	2.90925	16.9044	12.8224	18.5793	2.05277	8.92358	15.9971	7.89972	19.55	2.51082	25.1797	20.4927	6.34979
PTPRE	11.9493	11.235	26.2102	10.2487	75.3392	17.9223	23.422	17.1142	16.4287	30.712	5.88707	3.66811	4.51285	8.50291	12.4424	9.40521	11.4245	7.84196	63.9734	33.892	50.8594	13.1197	49.8166	28.3745	17.6082	9.46948	95.33	16.0009	11.703	48.9584	18.5793	15.0536	7.80814	13.4713	30.7211	23.2156	56.912	22.7429	19.5169	12.1223
PRKAA1	17.3809	1.72847	9.43569	3.07462	12.3772	3.16276	9.8619	1.18029	27.3812	4.77742	3.92471	1.83405	4.51285	4.25145	5.52994	13.324	5.71225	25.4864	1.33278	21.0364	19.7787	5.90385	41.8912	9.45816	3.70698	2.84084	7.59266	5.8185	5.85151	17.4851	17.1502	10.2638	13.3854	15.9971	22.8214	19.55	3.34777	3.24899	17.5652	6.34979
RAP1GAP2	17.3809	4.32117	4.19364	58.4177	20.9874	5.27127	9.8619	15.3438	6.38895	9.55484	43.1718	5.50216	3.86816	16.1555	18.6635	15.6753	13.3286	50.9728	7.99667	9.34952	26.8425	12.4637	27.1727	9.45816	11.1209	12.3103	20.2471	16.0009	3.90101	3.49703	11.4334	36.9499	22.309	23.5747	16.6772	6.10936	6.69553	71.4778	11.7101	11.5451
ANKRD17	5.43152	10.3708	347.024	18.4477	11.3009	37.9531	29.5857	10.0325	92.1834	10.9198	25.5106	20.1746	3.22346	42.5145	94.0089	19.5942	694.991	1.96049	27.9883	15.193	14.1276	26.8953	141.524	15.1331	31.5093	36.931	5.06177	40.7295	6.50168	6.99406	4.28754	26.0017	8.92358	6.73563	7.89972	31.7687	71.14	4.87349	124.908	12.1223
H3-3B	6.51783	28.5197	18.8714	14.3482	59.1951	24.2478	54.2404	12.393	28.2939	55.2816	9.81178	5.50216	4.51285	49.3169	120.967	27.4319	24.7531	35.2888	43.9817	26.8799	36.7318	14.4316	33.9658	18.9163	77.8466	6.62864	56.5231	21.8194	66.9673	71.1062	7.1459	93.0589	40.1561	24.4167	6.14422	14.6625	47.7057	14.6205	2.92753	5.19528
KDM6B	500.786	11.235	255.812	15.3731	793.214	220.339	329.141	4.72116	9.12707	8.18986	1.96236	3.66811	6.44693	20.407	1014.74	15.6753	338.927	11.7629	46.6472	777.179	255.71	7.21582	273.991	7.56653	2685.71	18.939	20.2471	3.63656	180.747	290.253	15.721	21.8962	265.477	383.089	5.26648	24.4375	213.42	2.43674	4.87922	5.77253
VPS13B	8.69043	36.2978	9.43569	17.4228	892.77	6.32552	122.041	20.6551	26.4685	15.0147	1.96236	95.3708	29.0112	134.346	15.8986	112.863	60.9307	39.2098	39.9833	31.5546	24.017	247.962	121.145	22.6996	13.9012	16.0981	37.1197	16.7282	63.7165	34.9703	5.71672	93.7431	47.9643	107.77	21.0659	79.4217	45.1948	18.6817	11.7101	38.676
PRMT7	39.107	19.8774	26.2102	8.19898	15.606	5.27127	12.3274	8.26202	26.4685	3.41244	1.96236	55.0216	29.0112	14.4549	4.83869	8.62144	36.1776	21.5654	6.66389	7.01214	25.4297	5.90385	33.9658	17.9705	12.0477	20.8329	2.53089	15.2736	9.10235	12.8224	51.4505	22.5805	20.0781	29.4684	34.2321	2.44375	10.8802	10.5592	29.2753	8.08155
SNAP25	144.478	16.4204	36.6943	14.3482	37.6696	41.1159	8.62916	18.2945	22.8177	20.4747	17.6612	9.17026	103.151	18.7064	83.6403	7.83767	17.1368	9.80245	23.99	3.50607	39.5573	20.3355	13.5863	154.168	12.0477	377.832	24.4652	10.1824	31.8582	4.6627	38.5879	19.8434	13.3854	6.73563	13.1662	20.7718	27.6191	110.466	31.227	17.8949
ARHGEF11	1.0863	5.1854	3.14523	4.09949	2.69069	8.43403	12.3274	15.9339	22.8177	4.77742	3.92471	1.83405	5.15754	16.1555	5.52994	15.6753	3.80817	7.84196	7.99667	3.50607	12.7149	5.90385	5.66097	31.2119	20.3884	7.57559	3.37451	18.1828	38.3599	48.9584	5.71672	6.84256	14.5008	7.57758	13.1662	12.2187	5.85859	5.68574	29.2753	21.9356
AP3B1	10.863	12.0993	12.5809	3.07462	45.2035	4.21701	11.0946	13.5733	10.9525	8.87235	25.5106	111.877	24.4983	37.4128	8.98615	68.9715	3.80817	3.92098	10.6622	164.785	14.1276	13.7756	105.294	3.78326	8.34071	7.57559	11.8108	5.09119	26.6569	8.15973	107.189	23.2647	5.57724	15.9971	21.0659	10.9969	8.36941	61.7309	17.5652	15.5858
PATJ	301.993	19.8774	3.14523	199.85	14.5297	3.16276	1.23274	42.4904	20.0796	3.41244	7.84943	4542.95	29.0112	18.7064	2.76497	28.2156	76.1634	41.1703	66.6389	4.67476	5.65105	56.4146	104.162	20.808	21.3151	33.1432	9.27991	25.4559	44.8616	2.33135	445.904	8.21108	7.80814	8.41954	7.89972	3.66562	2.51082	32.4899	18.541	18.4721
ATP8A2	23.8987	12.9635	55.5657	4.09949	13.9916	15.8138	28.353	15.9339	46.5481	16.3797	11.7741	5.50216	18.0514	29.7602	25.576	25.8643	76.1634	7.84196	13.3278	9.34952	7.06381	11.1517	24.9083	9.45816	22.2419	17.992	8.43629	386.93	1111.14	136.384	11.4334	11.6324	15.6163	17.681	6.14422	12.2187	27.6191	33.3022	19.5169	16.1631
XPO4	19.5535	50.9898	12.5809	23.5721	10.7627	12.651	25.8875	19.4748	13.6906	19.1097	31.3977	20.1746	16.762	41.6642	15.8986	101.106	7.61634	11.7629	14.6606	33.892	46.6211	66.9103	21.5117	8.51234	58.385	101.323	16.8726	11.637	16.2542	13.9881	30.0128	45.1609	6.69269	30.3103	11.4107	2.44375	14.228	28.4287	19.5169	17.8949
RNF17	2.17261	2.5927	1.04841	2.04974	2.15255	9.48828	3.69821	3.54087	7.30166	12.9673	3.92471	1.83405	10.9598	3.40116	2.07373	5.48637	5.71225	3.92098	5.33111	3.50607	1.41276	9.83975	2.26439	1.89163	2.78024	12.3103	5.9054	2.18194	6.50168	4.6627	11.4334	6.84256	6.69269	10.1034	3.51098	4.88749	3.34777	5.68574	79.0433	5.19528
CHRM3	91.2496	9.50657	9.43569	20.4974	10.2246	7.37977	32.0512	8.26202	52.937	36.8544	76.5319	29.3448	29.0112	13.6047	39.4008	14.8916	39.9858	3.92098	5.33111	7.01214	107.37	14.4316	13.5863	20.808	5.56047	18.939	12.6544	90.9141	7.15185	12.8224	37.1587	7.52682	22.309	15.1552	24.5769	13.4406	6.69553	22.7429	17.5652	18.4721
MYH10	137.961	34.5694	35.6459	29.7213	7.53392	43.2244	18.4911	14.1635	23.7304	23.8871	37.2848	33.013	61.2458	23.8081	73.2716	38.4046	13.3286	5.88147	25.3228	68.9527	96.0678	45.9188	58.8741	97.4191	89.8943	17.0451	32.0579	24.7286	8.45219	5.82838	75.7465	20.5277	21.1935	57.2529	171.16	32.9906	16.7388	24.3674	63.4298	40.4077
MPRIP	41.2796	39.7548	11.5325	29.7213	94.7122	69.5807	8.62916	47.2116	10.9525	38.9018	9.81178	36.6811	124.426	17.8561	6.91242	6.27014	41.8899	17.6444	7.99667	26.8799	66.3998	226.97	5.66097	24.5912	37.9966	35.984	15.1853	31.2744	15.604	24.4792	24.2961	1.36851	3.34634	26.1006	28.9656	179.615	46.0318	24.3674	43.913	15.5858
PIK3C2B	13.0357	774.354	15.7261	80.9649	31.7501	46.3872	9.8619	16.524	50.1989	16.3797	29.4354	53.1875	2.57877	12.7544	14.5161	36.8371	78.0675	1.96049	29.3211	10.5182	4.23829	41.9829	14.7185	53.9115	23.1686	7.57559	7.59266	19.6374	1.9505	52.4554	1.42918	41.7396	4.46179	8.41954	49.1538	39.0999	25.9452	16.245	14.6377	5.77253
DCLK1	11.9493	9.50657	4.19364	7.17411	45.7417	9.48828	3.69821	232.517	11.8652	10.2373	3.92471	3.66811	259.166	8.50291	2.76497	7.05391	30.4654	276.429	19.9917	10.5182	2.82552	126.605	15.8507	41.6159	148.279	1.8939	9.27991	18.9101	78.6703	4.6627	72.8882	10.9481	6.69269	870.58	26.3324	244.375	2.51082	49.5471	2.92753	36.9442
COG6	18.4672	4.32117	2.09682	14.3482	18.2967	6.32552	18.4911	6.49159	52.937	12.9673	19.6236	1.83405	86.3888	5.10174	5.52994	26.6481	5.71225	21.5654	9.32945	10.5182	25.4297	17.0556	27.1727	59.5864	37.9966	15.1512	63.2721	5.09119	27.3071	312.401	5.71672	20.5277	20.0781	6.73563	64.9532	15.8843	5.02165	86.9106	9.75843	12.6996
SPART	11.9493	196.181	12.5809	128.109	70.496	51.6584	167.652	106.816	101.311	99.6433	78.4943	608.906	21.2749	207.471	47.6957	201.428	39.9858	233.298	134.611	330.739	351.778	612.032	192.473	81.3402	199.25	27.4615	15.1853	72.7312	101.426	100.248	338.716	251.122	44.6179	310.681	97.4298	6.10936	82.0202	89.3473	172.724	99.8648
TRPC4	1.0863	3.45694	62.9046	4.09949	13.4534	18.9766	8.62916	5.3113	13.6906	14.3323	1.96236	1.83405	14.1832	3.40116	15.2073	3.13507	1.90408	7.84196	9.32945	5.84345	1.41276	2.62393	9.05756	45.3992	25.0221	52.0821	16.8726	3.63656	2.60067	9.32541	2.85836	341.444	15.6163	4.20977	4.38873	65.9811	3.34777	6.49799	14.6377	4.61803
TPT1	2.17261	29.384	16.7746	11.2736	18.8348	9.48828	67.8006	16.524	7.30166	17.7447	7.84943	12.8384	17.4067	25.5087	22.811	18.8104	3.80817	5.88147	25.3228	9.34952	7.06381	19.6795	23.7761	4.72908	50.971	19.8859	22.778	13.0916	43.5613	23.3135	21.4377	28.7388	10.039	5.89368	7.02197	30.5468	16.7388	13.8082	8.78259	14.4313
KL	7.60413	2.5927	7.33887	7.17411	1.61441	2.10851	3.69821	7.67188	2.73812	2.72995	11.7741	3.66811	12.2492	1.70058	2.76497	6.27014	5.71225	1.96049	5.33111	8.18083	5.65105	2.62393	3.39658	2.83745	3.70698	7.57559	5.06177	8.00044	5.85151	1.16568	2.85836	8.89533	1.11545	26.1006	4.38873	2.44375	6.69553	12.996	6.8309	4.61803
IRS4	8.69043	14.692	147.826	7.17411	5.91951	17.9223	13.5601	7.67188	4.56354	19.7922	5.88707	12.8384	12.2492	13.6047	8.2949	9.40521	9.52042	47.0518	5.33111	4.67476	4.23829	34.7671	9.05756	8.51234	3.70698	22.7268	64.9594	18.9101	7.80202	9.32541	10.0043	14.3694	13.3854	10.1034	42.1318	19.55	7.53247	21.9307	35.1304	19.6266
WDR74	92.3359	16494.8	39823.8	761.48	118170	545.049	36517.4	12018.3	2658.72	54316.5	64.7578	359.474	1976.63	11671.9	11885.9	12568.5	2675.24	2703.52	160965	2610.85	649.871	2689.53	84353	18920.1	191770	15949.4	9023.45	852.41	38391.1	94539.8	51429	15566.8	27144.4	7490.02	9520.03	3692.5	65844.7	3779.39	263.478	1164.32
MYH11	41.2796	20.7416	38.7912	46.1193	25.8306	89.6115	8.62916	78.4892	15.516	328.277	15.6989	5.50216	36.7475	15.3052	15.8986	28.2156	19.0408	15.6839	19.9917	37.3981	419.59	9.18377	10.1898	15.1331	26.8756	15.1512	32.0579	9.45506	66.9673	17.4851	5.71672	23.2647	16.7317	47.9914	80.7526	32.9906	11.7172	15.4327	37.082	21.3584
PDZD2	19.5535	3.45694	104.841	32.7959	8.07206	342.632	77.6625	10.6226	40.1591	23.2046	7.84943	9.17026	6.44693	6.80233	6.22118	9.40521	34.2735	68.6172	55.9767	57.2658	114.434	4.59188	41.8912	22.6996	6.48722	46.4005	72.5521	16.7282	70.8683	88.5914	90.0383	1.36851	25.6553	29.4684	7.89972	28.1031	17.5758	33.3022	10.7343	49.0665
MYO18B	8.69043	14.692	17.823	4.09949	4.84324	13.7053	54.2404	4.13101	7.30166	32.077	15.6989	33.013	19.3408	11.0538	50.4607	21.9455	28.5613	3.92098	50.6456	5.84345	25.4297	15.0876	2.26439	19.8621	17.6082	249.047	110.515	46.548	7.80202	19.8165	14.2918	2.05277	11.1545	15.9971	23.6991	13.4406	3.34777	5.68574	3.90337	14.4313
FAM83F	5.43152	14.692	31.4523	24.5969	4.3051	49.5499	3.69821	96.1936	7.30166	25.2521	74.5696	11.0043	18.6961	2.55087	6.22118	5.48637	60.9307	21.5654	9.32945	3.50607	26.8425	4.59188	3.39658	3.78326	11.1209	5.68169	15.1853	24.7286	5.20135	3.49703	5.71672	4.7898	14.5008	27.7845	4.38873	50.0968	5.85859	4.06124	30.2511	63.4979
LRRIQ1	7.60413	18.1489	3.14523	14.3482	1.07627	16.8681	6.16369	7.08173	2.73812	21.1571	1.96236	5.50216	13.5385	3.40116	3.45621	10.9727	5.71225	3.92098	5.33111	59.6032	5.65105	25.5833	7.92536	8.51234	24.0954	4.73474	5.06177	3.63656	11.703	24.4792	1.42918	17.1064	3.34634	1.68391	9.65521	17.1062	8.36941	14.6205	1.95169	12.1223
ATP13A3	10.863	13.8277	9.43569	17.4228	130.767	9.48828	1.23274	8.85217	14.6033	10.2373	13.7365	12.8384	126.36	9.3532	21.4285	18.8104	32.3694	7.84196	34.6522	164.785	4.23829	62.3184	12.4541	53.9115	17.6082	43.5596	5.9054	18.1828	26.6569	10.4911	10.0043	17.7907	16.7317	7.57758	4.38873	3.66562	66.1184	22.7429	67.3332	10.9678
TMTC1	22.8124	24.1985	8.38728	6.14923	3.76696	20.0308	13.5601	4.72116	12.7779	18.4272	7.84943	16.5065	26.4324	16.1555	2.76497	7.05391	15.2327	60.7752	5.33111	33.892	35.3191	9.18377	7.92536	10.404	11.1209	8.52253	7.59266	13.0916	22.1057	5.82838	17.1502	12.3166	11.1545	14.3132	16.6772	40.3218	6.69553	17.0572	5.85506	15.0086
LARS1	123.839	24.1985	16.7746	17.4228	19.3729	7.37977	3.69821	7.08173	31.032	17.7447	5.88707	99.0389	26.4324	83.3285	12.4424	13.324	36.1776	3.92098	15.9933	8.18083	14.1276	13.1197	4.52878	8.51234	31.5093	5.68169	21.0907	4.36387	10.4027	16.3195	14.2918	9.57959	11.1545	3.36782	7.02197	35.4343	10.0433	7.31023	28.2995	51.9528
SBF2	28.2439	27.6555	10.4841	29.7213	38.7459	188.711	22.1893	41.9003	13.6906	25.2521	13.7365	47.6854	38.6816	90.9811	12.4424	19.5942	9.52042	54.8937	5.33111	26.8799	56.5105	52.4787	52.0809	44.4534	15.7547	23.6737	24.4652	16.7282	24.7064	27.9762	22.8669	18.4749	12.2699	45.4655	57.9312	21.9937	16.7388	19.494	27.3236	49.0665
MICAL2	67.3509	51.854	6.29046	39.97	22.6018	21.0851	12.3274	17.1142	2.73812	15.6972	1.96236	31.1789	65.1139	28.0596	17.9723	10.9727	34.2735	92.1431	2.66556	16.3617	21.1914	39.359	7.92536	29.3203	52.8245	81.4375	26.9961	24.7286	37.7098	19.8165	18.5793	31.4758	45.7334	21.0488	23.6991	8.55311	9.20635	181.944	26.3478	24.2446
HSD17B4	65.1783	288.654	95.4053	49.1939	63.5002	21.0851	43.1458	10.0325	42.8972	23.2046	33.3601	12.8384	9.0257	17.0058	33.1796	10.9727	9.52042	5.88147	6.66389	15.193	53.685	5.90385	47.5522	14.1872	19.4617	14.2042	8.43629	7.27312	29.2576	32.6389	92.8967	1818.75	15.6163	30.3103	14.9217	7.33124	32.6407	12.1837	46.8405	4365.19
TEX15	216.175	6.91387	10.4841	8.19898	6.45765	66.418	2.46547	4.13101	6.38895	30.712	7.84943	20.1746	9.0257	5.95204	21.4285	25.8643	5.71225	35.2888	3.99833	5.84345	25.4297	16.3996	7.92536	76.6111	22.2419	6.62864	58.2104	24.7286	7.80202	13.9881	5.71672	13.6851	8.92358	9.26149	2.63324	28.1031	10.0433	15.4327	46.8405	9.23605
NUMB	44.5385	12.9635	4.19364	47.1441	11.3009	24.2478	18.4911	63.1455	6.38895	11.6023	7.84943	23.8427	26.4324	21.2573	13.8248	10.9727	26.6572	3.92098	15.9933	3.50607	2.82552	24.2714	32.8336	18.9163	23.1686	17.0451	16.0289	10.1824	14.9539	16.3195	40.017	26.0017	5.57724	4.20977	17.5549	14.6625	4.18471	4.87349	9.75843	2.88627
MEIS2	156.428	7.7781	54.5173	49.1939	12.9153	25.3021	17.2583	10.6226	30.1193	9.55484	35.3224	23.8427	24.4983	17.8561	11.0599	184.185	1.90408	7.84196	13.3278	11.6869	8.47657	8.52778	56.6097	18.9163	3.70698	11.3634	8.43629	20.3647	2.60067	17.4851	12.8626	10.9481	6.69269	16.8391	4.38873	2.44375	4.18471	12.1837	23.4202	6.92704
VAV3	6.51783	9.50657	9.43569	2.04974	29.5976	8.43403	11.0946	17.1142	17.3414	5.45991	5.88707	1.83405	2.57877	5.10174	4.83869	146.565	15.2327	7.84196	3.99833	14.0243	1.41276	18.3675	4.52878	8.51234	6.48722	11.3634	5.06177	6.54581	14.9539	6.99406	1.42918	1.36851	6.69269	28.6264	5.26648	2.44375	2.51082	6.49799	15.6135	10.3906
SORT1	48.8837	36.2978	4.19364	5.12436	55.9663	11.5968	32.0512	43.0806	36.5083	19.7922	3.92471	22.0086	4.51285	9.3532	22.1197	25.8643	59.0266	9.80245	5.33111	3.50607	258.535	20.9915	6.79317	21.7538	3.70698	56.8169	17.7162	18.9101	13.6535	67.6092	17.1502	8.89533	4.46179	94.2988	45.6428	63.5374	10.0433	77.9758	13.6618	26.5537
NOTCH2	10.863	12.0993	12.5809	105.562	39.8222	4.21701	25.8875	20.6551	4.56354	485.932	5.88707	12.8384	14.1832	19.5567	16.5898	21.9455	19.0408	11.7629	58.6422	4.67476	175.182	152.844	13.5863	40.6701	63.0187	10.4164	8.43629	83.6409	179.446	79.266	57.1672	93.7431	23.4244	11.7874	28.0879	80.6436	124.704	2.43674	1.95169	19.0494
NAPG	2.17261	1.72847	6.29046	2.04974	4.84324	9.48828	9.8619	4.72116	3.65083	4.09493	9.81178	3.66811	23.8536	10.2035	6.22118	1.56753	1.90408	1.96049	3.99833	5.84345	11.3021	4.59188	1.13219	2.83745	2.78024	13.2573	9.27991	10.9097	3.25084	1.16568	15.721	2.05277	5.57724	5.89368	22.8214	7.33124	4.18471	1.6245	12.686	8.08155
PPHLN1	2.17261	3.45694	28.3071	9.22385	9.14833	14.7595	30.8184	17.1142	6.38895	15.0147	11.7741	22.0086	6.44693	1.70058	69.8154	7.05391	645.485	9.80245	1.33278	5.84345	7.06381	9.83975	1.13219	12.2956	1.85349	7.57559	5.9054	24.0013	3.90101	30.3076	5.71672	9.57959	11.1545	5.05172	6.14422	4.88749	1.67388	33.3022	11.7101	6.34979
KIDINS220	16.2946	19.0131	34.5975	22.5472	4.84324	33.7361	16.0256	63.1455	62.9768	22.5221	41.2095	16.5065	38.6816	42.5145	15.8986	16.4591	11.4245	7.84196	37.3178	25.7112	96.0678	89.8697	20.3795	28.3745	25.0221	12.3103	5.9054	21.0921	28.6074	26.8106	90.0383	97.1644	23.4244	52.2011	49.1538	37.8781	24.2713	17.0572	22.4444	43.8712
ANO3	2.17261	3.45694	13.6293	1.02487	11.3009	9.48828	1.23274	10.6226	3.65083	4.09493	3.92471	1.83405	13.5385	3.40116	8.2949	7.05391	20.9449	11.7629	35.985	2.33738	1.41276	10.4957	12.4541	1.89163	1.85349	2.84084	7.59266	4.36387	8.45219	2.33135	22.8669	12.3166	3.34634	9.26149	1.75549	1.22187	4.18471	3.24899	31.227	3.46352
NAV1	30.4165	13.8277	12.5809	9.22385	74.263	36.8989	11.0946	13.5733	12.7779	45.0442	37.2848	62.3578	10.3151	13.6047	22.1197	17.2429	17.1368	62.7357	14.6606	14.0243	110.195	10.4957	11.3219	209.971	18.5349	16.0981	10.9672	10.1824	24.7064	4.6627	27.1544	14.3694	5.57724	18.523	32.4766	25.6593	30.9668	15.4327	22.4444	12.6996
CDC73	6.51783	4.32117	63.953	17.4228	33.3645	16.8681	11.0946	15.3438	37.421	163.797	1.96236	78.8643	11.6045	22.1076	3.45621	105.809	7.61634	5.88147	6.66389	1.16869	1.41276	11.1517	93.9721	18.9163	7.41396	12.3103	8.43629	14.5462	31.8582	4.6627	10.0043	60.8988	137.2	6.73563	49.1538	23.2156	84.5311	145.392	29.2753	10.9678
KCTD1	4.34522	6.91387	1.04841	3.07462	8.6102	18.9766	8.62916	9.44231	5.47624	18.4272	23.5483	56.8556	4.51285	13.6047	9.67739	4.7026	3.80817	3.92098	53.3111	3.50607	11.3021	23.6154	10.1898	5.6749	5.56047	32.1962	13.4981	61.8216	2.60067	3.49703	5.71672	8.89533	20.0781	8.41954	2.63324	2.44375	5.02165	20.3062	16.5893	4.61803
EMP1	137.961	2.5927	12.5809	35.8705	28.5213	5.27127	9.8619	45.4411	72.1039	36.8544	62.7954	111.877	420.984	41.6642	78.8016	28.2156	32.3694	52.9332	5.33111	24.5425	11.3021	10.4957	98.5009	10.404	30.5826	53.976	107.141	32.0017	35.7592	8.15973	405.887	4.7898	22.309	5.89368	43.0096	6.10936	28.456	30.8654	57.5748	840.481
SOX5	215.088	15.5562	4.19364	20.4974	3.76696	9.48828	1.23274	10.0325	15.516	1.36498	9.81178	9.17026	28.3665	9.3532	2.76497	61.1339	13.3286	33.3283	2.66556	4.67476	32.4935	13.7756	4.52878	23.6454	23.1686	4.73474	5.9054	6.54581	16.9044	10.4911	14.2918	4.10554	6.69269	17.681	17.5549	87.9748	5.85859	7.31023	7.80675	16.7403
KLRD1	2.17261	7.7781	9.43569	11.2736	16.1441	18.9766	6.16369	3.54087	32.8575	7.50737	1730.8	7.33621	7.73631	74.8256	2.07373	310.372	55.2185	1.96049	2.66556	2.33738	28.2552	13.7756	2.26439	4.72908	26.8756	51.1352	8.43629	7.27312	44.2114	1.16568	12.8626	9.57959	18.9626	4.20977	121.129	4.88749	51.0534	3.24899	33.1787	140.273
TUT4	32.5891	13.8277	10.4841	7.17411	12.9153	11.5968	7.39642	29.5072	34.6829	23.2046	54.946	12.8384	6.44693	15.3052	13.1336	26.6481	28.5613	3.92098	46.6472	5.84345	15.5404	19.0235	36.2302	25.537	16.6814	23.6737	10.1235	34.911	15.604	3.49703	10.0043	18.4749	7.80814	108.612	61.4422	30.5468	17.5758	14.6205	13.6618	20.7811
DSG1	1.0863	12.0993	15.7261	2.04974	2.69069	8.43403	4.93095	4.72116	4.56354	3.41244	1.96236	12.8384	3.22346	22.1076	3.45621	6.27014	7.61634	1.96049	1.33278	1.16869	2.82552	6.55983	6.79317	2.83745	2.78024	12.3103	7.59266	7.27312	5.20135	4.6627	1.42918	2.05277	5.57724	5.05172	7.02197	7.33124	5.85859	4.06124	12.686	8.08155
DTNA	15.2083	13.8277	16.7746	19.4726	4.3051	11.5968	23.422	15.3438	9.12707	7.50737	3.92471	14.6724	9.0257	1.70058	13.1336	7.83767	7.61634	13.7234	15.9933	21.0364	39.5573	13.7756	3.39658	5.6749	15.7547	25.5676	7.59266	30.5471	7.80202	3.49703	10.0043	11.6324	8.92358	33.6782	10.533	8.55311	20.9235	3.24899	8.78259	15.0086
FHOD3	5.43152	1.72847	5.24205	34.8457	4.3051	16.8681	4.93095	6.49159	10.0398	5.45991	56.9083	5.50216	14.1832	1.70058	5.52994	7.83767	1.90408	5.88147	3.99833	10.5182	265.599	10.4957	1.13219	10.404	23.1686	8.52253	5.9054	10.1824	2.60067	13.9881	5.71672	3.42128	10.039	9.26149	14.0439	15.8843	5.02165	8.93473	3.90337	2.30901
FADS2	3.25891	17.2847	13.6293	54.3182	11.839	47.4414	7.39642	32.4579	3.65083	2.04747	47.0966	5.50216	4.51285	3.40116	5.52994	3.91884	20.9449	3.92098	7.99667	7.01214	1.41276	8.52778	18.1151	4.72908	6.48722	14.2042	20.2471	23.274	4.55118	10.4911	22.8669	30.1073	3.34634	15.9971	10.533	24.4375	18.4127	21.1185	4.87922	15.0086
COL4A2	418.227	28.5197	25.1618	43.0446	33.9027	2.10851	4.93095	156.978	14.6033	116.023	88.3061	16.5065	7.73631	8.50291	36.6358	7.05391	22.849	25.4864	18.6589	101.676	15.5404	160.06	16.9829	9.45816	11.1209	20.8329	135.824	11.637	5.20135	10.4911	24.2961	36.9499	17.8472	24.4167	23.6991	15.8843	20.0866	27.6164	18.541	24.8219
TPP2	23.8987	16.4204	22.0166	7.17411	8.6102	12.651	14.7928	17.7043	10.0398	10.2373	33.3601	9.17026	2.57877	12.7544	6.91242	24.2968	1.90408	11.7629	9.32945	22.2051	7.06381	11.8077	11.3219	17.0247	10.1942	11.3634	12.6544	30.5471	11.703	32.6389	8.57508	29.423	4.46179	3.36782	111.474	19.55	7.53247	52.7961	8.78259	14.4313
ARHGAP32	183.585	11.235	14.6777	19.4726	1.61441	13.7053	30.8184	47.2116	47.4608	8.18986	27.473	14.6724	7.09162	12.7544	35.9446	3.91884	5.71225	5.88147	14.6606	3.50607	4.23829	4.59188	10.1898	11.3498	7.41396	6.62864	7.59266	27.6379	2.60067	208.656	4.28754	10.2638	10.039	10.1034	83.3859	20.7718	8.36941	12.996	4.87922	8.08155
NAA35	160.773	13.8277	15.7261	10.2487	8.6102	1.05425	3.69821	24.1959	4.56354	37.5369	47.0966	1.83405	7.09162	8.50291	4.14745	10.9727	30.4654	31.3678	2.66556	14.0243	11.3021	9.18377	15.8507	28.3745	4.63373	4.73474	18.5598	5.8185	13.0034	8.15973	5.71672	10.9481	2.2309	34.5201	25.4546	3.66562	10.0433	7.31023	8.78259	5.19528
ANXA1	17.3809	9.50657	56.6141	14.3482	24.2162	5.27127	12.3274	14.7536	14.6033	26.617	11.7741	18.3405	54.7989	18.7064	13.1336	12.5403	9.52042	17.6444	22.6572	7.01214	18.3659	7.21582	10.1898	15.1331	25.0221	25.5676	16.0289	13.0916	22.1057	23.3135	8.57508	8.21108	4.46179	17.681	14.9217	9.77498	5.02165	16.245	9.75843	20.7811
ADAM19	20.6398	19.8774	27.2587	10.2487	16.6823	10.5425	27.1202	20.0649	7.30166	13.6498	31.3977	18.3405	47.0626	13.6047	11.7511	14.8916	3.80817	21.5654	19.9917	1.16869	15.5404	36.0791	49.8166	10.404	9.26746	15.1512	25.3089	141.826	30.5579	76.9346	37.1587	19.1592	10.039	62.3046	19.3104	35.4343	29.2929	38.1757	23.4202	50.7983
TAOK3	17.3809	32.8409	28.3071	7.17411	26.9069	3.16276	14.7928	36.589	14.6033	7.50737	3.92471	1.83405	56.0883	23.8081	11.7511	11.7565	5.71225	1.96049	19.9917	5.84345	8.47657	9.83975	3.39658	12.2956	10.1942	37.8779	4.21814	13.0916	76.0697	22.1478	15.721	37.6341	5.57724	5.05172	17.5549	4.88749	8.36941	2.43674	7.80675	69.2704
OASL	11.9493	12.9635	6.29046	3.07462	5.38137	36.8989	25.8875	20.0649	4.56354	3.41244	3.92471	7.33621	19.3408	3.40116	1.38248	4.7026	9.52042	5.88147	1.33278	3.50607	21.1914	16.3996	2.26439	4.72908	9.26746	8.52253	15.1853	3.63656	2.60067	37.3016	1.42918	5.47405	10.039	4.20977	9.65521	2.44375	4.18471	17.8695	26.3478	19.6266
BICDL1	55.4015	2.5927	7.33887	54.3182	1.07627	23.1936	3.69821	11.8029	3.65083	2.04747	7.84943	3.66811	2.57877	2.55087	7.60366	33.702	3.80817	19.6049	10.6622	1.16869	16.9531	3.9359	4.52878	17.0247	6.48722	8.52253	2.53089	4.36387	7.15185	8.15973	2.85836	1.36851	5.57724	26.9425	7.02197	18.3281	2.51082	21.1185	13.6618	13.2768
DMTF1	1.0863	14.692	11.5325	7.17411	1.61441	6.32552	16.0256	1.77043	7.30166	7.50737	13.7365	7.33621	9.0257	1.70058	2.76497	18.8104	3.80817	7.84196	15.9933	10.5182	16.9531	8.52778	10.1898	111.606	21.3151	5.68169	5.9054	1.45462	13.0034	144.544	138.63	35.5813	20.0781	7.57758	5.26648	21.9937	27.6191	7.31023	99.536	6.34979
ADGRB3	2.17261	15.5562	31.4523	10.2487	5.91951	4.21701	7.39642	1.77043	27.3812	15.0147	11.7741	133.886	5.15754	21.2573	51.8431	6.27014	20.9449	13.7234	13.3278	4.67476	8.47657	3.9359	5.66097	82.286	14.8279	6.62864	7.59266	8.00044	9.75252	13.9881	15.721	4.7898	8.92358	22.7328	18.4327	19.55	8.36941	19.494	4.87922	25.3991
SNX14	36.9343	12.9635	24.1134	13.3233	10.7627	20.0308	39.4476	17.7043	76.6674	23.8871	37.2848	16.5065	16.762	17.0058	13.1336	23.513	19.0408	19.6049	13.3278	9.34952	11.3021	76.0941	7.92536	8.51234	44.4838	11.3634	17.7162	28.3652	27.3071	25.6449	8.57508	89.6376	54.6569	22.7328	16.6772	23.2156	23.4344	13.8082	5.85506	28.2854
EPHA7	8.69043	11.235	10.4841	3.07462	20.4492	55.8754	46.844	5.3113	23.7304	9.55484	19.6236	12.8384	79.2972	28.9099	11.0599	32.9182	3.80817	17.6444	3.99833	88.8205	8.47657	22.9594	20.3795	9.45816	8.34071	5.68169	63.2721	11.637	38.3599	5.82838	34.3003	9.57959	7.80814	10.1034	6.14422	12.2187	17.5758	5.68574	28.2995	28.8627
LCA5	1.0863	6.04964	8.38728	3.07462	12.3772	3.16276	2.46547	1.77043	3.65083	12.2848	5.88707	5.50216	2.57877	5.95204	12.4424	5.48637	7.61634	1.96049	9.32945	4.67476	5.65105	2.62393	5.66097	3.78326	2.78024	2.84084	4.21814	2.18194	7.80202	8.15973	2.85836	7.52682	5.57724	5.05172	3.51098	17.1062	6.69553	8.12248	8.78259	1.73176
MAP3K7	29.3302	31.9767	149.923	267.492	19.3729	15.8138	142.998	18.2945	931.874	170.622	5.88707	3.66811	3.86816	68.0233	1867.04	14.8916	13.3286	15.6839	102.624	278.148	60.7488	361.447	64.5351	188.217	16.6814	963.993	100.392	79.2771	38.3599	117.733	45.7338	36.9499	181.818	37.046	13.1662	1627.53	19.2496	165.699	8.78259	19.0494
PHF21A	14.122	72.5956	22.0166	94.2883	26.9069	9.48828	22.1893	36.589	6.38895	14.3323	17.6612	25.6767	79.2972	31.4608	14.5161	66.6202	28.5613	9.80245	21.3245	5.84345	2.82552	36.0791	45.2878	57.6948	20.3884	31.2493	11.8108	10.9097	13.0034	6.99406	7.1459	15.0536	14.5008	7.57758	10.533	15.8843	26.7821	34.1144	20.4927	23.0901
CAPRIN1	13.0357	31.9767	27.2587	6.14923	17.2204	2.10851	29.5857	14.7536	5.47624	10.2373	5.88707	289.78	5695.21	31.4608	19.3548	3.13507	1.90408	15.6839	14.6606	17.5304	5.65105	10.4957	24.9083	12.2956	19.4617	2.84084	14.3417	10.1824	11.703	6.99406	2.85836	2.05277	5.57724	5.89368	7.02197	6.10936	8.36941	6.49799	25.3719	2.30901
AGAP2	14.122	38.8905	2.09682	4.09949	27.9831	5.27127	32.0512	15.3438	10.0398	32.7594	15.6989	14.6724	70.2715	10.2035	21.4285	3.91884	7.61634	3.92098	5.33111	28.0486	11.3021	8.52778	6.79317	8.51234	8.34071	10.4164	6.74903	2.18194	2.60067	4.6627	1.42918	11.6324	10.039	22.7328	17.5549	7.33124	3.34777	6.49799	14.6377	1.73176
NHSL1	9.77674	14.692	19.9198	50.2188	53.2756	29.5191	7.39642	28.3269	42.8972	20.4747	54.946	100.873	38.0369	10.2035	13.8248	51.7287	5.71225	25.4864	21.3245	16.3617	64.9871	81.9979	14.7185	2.83745	11.1209	19.8859	7.59266	48.0026	1.9505	61.7808	8.57508	4.10554	2.2309	18.523	11.4107	19.55	24.2713	3.24899	28.2995	9.23605
AHI1	15.2083	48.3971	115.325	34.8457	7.53392	14.7595	7.39642	10.6226	29.2066	56.6465	13.7365	1.83405	17.4067	55.2689	67.0505	20.378	45.698	72.5381	11.995	21.0364	19.7787	15.0876	12.4541	18.9163	15.7547	23.6737	16.8726	20.3647	117.03	23.3135	31.442	13.0009	13.3854	52.2011	17.5549	13.4406	12.5541	25.1797	10.7343	15.0086
RAB11FIP5	24.985	6.91387	12.5809	12.2985	3.76696	2.10851	3.69821	2.95072	3.65083	2.04747	11.7741	3.66811	2.57877	15.3052	4.83869	3.91884	9.52042	294.074	7.99667	3.50607	1.41276	22.3034	6.79317	1.89163	3.70698	4.73474	5.06177	102.551	15.604	34.9703	48.5921	4.10554	1.11545	4.20977	3.51098	19.55	2.51082	5.68574	3.90337	1.15451
DYSF	13.0357	52.7183	11.5325	3.07462	16.1441	6.32552	28.353	82.0301	10.9525	47.0917	60.8331	44.0173	38.0369	21.2573	8.2949	54.8637	9.52042	47.0518	35.985	18.699	28.2552	7.21582	23.7761	13.2414	48.1908	7.57559	14.3417	5.8185	20.8054	18.6508	78.6049	19.8434	13.3854	10.1034	7.89972	34.2124	18.4127	33.3022	575.748	12.1223
USP15	16.2946	37.1621	29.3555	17.4228	18.2967	23.1936	44.3785	19.4748	10.0398	58.694	3.92471	5.50216	76.0737	97.7834	21.4285	12.5403	20.9449	225.456	3.99833	8.18083	1.41276	27.5513	21.5117	18.9163	29.6559	5.68169	6.74903	701.129	79.9707	43.13	51.4505	46.5294	32.348	13.4713	4.38873	25.6593	66.1184	30.8654	5.85506	123.532
KLHL36	21.7261	13.8277	7.33887	4.09949	13.9916	17.9223	94.9208	36.589	6.38895	12.2848	1.96236	16.5065	7.09162	17.8561	9.67739	18.0267	45.698	5.88147	14.6606	109.857	4.23829	3.27992	3.39658	81.3402	5.56047	14.2042	20.2471	5.09119	7.80202	2.33135	68.6006	1.36851	10.039	11.7874	21.9437	21.9937	14.228	26.8042	23.4202	2.30901
KIAA0513	8.69043	10.3708	9.43569	35.8705	29.0594	9.48828	11.0946	8.26202	24.6431	6.82488	3.92471	23.8427	3.22346	13.6047	17.281	14.1078	9.52042	21.5654	19.9917	46.7476	8.47657	10.4957	10.1898	69.9904	10.1942	12.3103	145.948	8.72775	39.0101	5.82838	34.3003	10.9481	29.0016	14.3132	16.6772	9.77498	19.2496	52.7961	2.92753	4.61803
AGT	17.3809	8.64234	25.1618	9.22385	4.84324	8.43403	20.9565	6.49159	8.21437	36.1719	70.6448	12.8384	8.381	11.0538	43.5482	48.5936	20.9449	3.92098	107.955	5.84345	18.3659	13.7756	18.1151	17.0247	14.8279	3.78779	6.74903	6.54581	3.90101	19.8165	8.57508	8.21108	21.1935	22.7328	35.9876	116.078	27.6191	39.8002	9.75843	11.5451
PCNX2	18.4672	7.7781	9.43569	49.1939	11.3009	21.0851	22.1893	2.36058	39.2464	30.0295	15.6989	9.17026	2.57877	17.0058	8.2949	11.7565	55.2185	37.2493	9.32945	12.8556	19.7787	40.015	30.5693	94.5816	15.7547	12.3103	21.9343	8.00044	1.30034	13.9881	14.2918	11.6324	51.3106	10.1034	14.9217	37.8781	15.0649	28.4287	19.5169	43.294
NTPCR	283.525	6.91387	23.065	18.4477	17.7585	253.021	11.0946	70.8173	10.0398	3.41244	39.2471	11.0043	11.6045	10.2035	8.98615	4.7026	11.4245	49.0123	21.3245	5.84345	43.7956	13.1197	30.5693	46.345	18.5349	3.78779	4.21814	5.8185	16.9044	46.627	100.043	13.0009	11.1545	26.9425	10.533	9.77498	10.8802	13.8082	10.7343	6.92704
TAF5L	32.5891	1.72847	11.5325	28.6964	44.1273	47.4414	3.69821	2.36058	7.30166	10.9198	11.7741	31.1789	5.15754	10.2035	13.1336	7.05391	1.90408	3.92098	14.6606	3.50607	11.3021	24.2714	22.6439	16.0789	5.56047	71.9681	17.7162	23.274	76.7198	16.3195	37.1587	2.05277	5.57724	10.1034	4.38873	9.77498	10.0433	6.49799	15.6135	19.6266
GLUL	40.1933	28.5197	88.0664	97.3629	62.4239	33.7361	124.506	21.2452	11.8652	81.2161	1.96236	34.847	48.3519	43.3648	82.2578	51.7287	60.9307	92.1431	78.6339	33.892	60.7488	32.1432	71.3283	36.8868	240.954	26.5145	31.2143	46.548	79.3205	60.6152	38.5879	77.321	82.5431	61.4626	48.276	50.0968	87.8788	47.1104	4.87922	31.1717
CEP350	42.3659	12.0993	24.1134	14.3482	28.5213	10.5425	45.6113	25.3762	20.0796	12.9673	7.84943	31.1789	83.1653	8.50291	16.5898	14.8916	51.4103	35.2888	15.9933	11.6869	25.4297	87.2458	12.4541	20.808	17.6082	20.8329	10.1235	5.09119	24.7064	48.9584	17.1502	40.3711	7.80814	24.4167	44.7651	18.3281	25.1082	13.8082	19.5169	31.1717
NIBAN1	14.122	24.1985	15.7261	23.5721	22.0636	25.3021	76.4297	5.3113	18.2541	38.9018	1.96236	7.33621	7.09162	11.9041	24.1935	7.83767	34.2735	9.80245	23.99	45.5789	26.8425	11.1517	20.3795	64.3155	19.4617	21.7798	80.1447	35.6383	26.6569	15.1538	10.0043	24.6332	24.5399	37.8879	19.3104	15.8843	28.456	26.8042	4.87922	25.9764
LAMC1	9.77674	39.7548	32.5007	4.09949	47.3561	3.16276	3.69821	14.7536	1.82541	2.04747	11.7741	71.5281	10.9598	5.10174	28.3409	19.5942	19.0408	9.80245	14.6606	3.50607	15.5404	26.8953	26.0405	7.56653	2.78024	3.78779	5.9054	21.8194	9.75252	59.4495	54.3088	8.89533	24.5399	3.36782	2.63324	3.66562	26.7821	2.43674	17.5652	2.88627
RC3H1	15.2083	20.7416	4.19364	1.02487	18.8348	48.4957	221.893	20.6551	7.30166	45.7267	327.714	7.33621	13.5385	8.50291	17.281	11.7565	5.71225	15.6839	6.66389	8.18083	25.4297	70.1902	7.92536	5.6749	14.8279	66.2864	6.74903	38.5476	10.4027	11.6568	1.42918	14.3694	7.80814	9.26149	200.126	729.458	7.53247	8.93473	10.7343	25.9764
ARMC9	13.0357	20.7416	11.5325	77.8903	17.2204	18.9766	8.62916	34.8185	14.6033	6.1424	9.81178	31.1789	27.7218	13.6047	11.7511	17.2429	17.1368	11.7629	17.3261	19.8677	14.1276	46.5748	23.7761	12.2956	31.5093	17.0451	13.4981	7.27312	16.2542	10.4911	22.8669	3.42128	15.6163	13.4713	14.9217	24.4375	9.20635	15.4327	12.686	67.5386
TMEM127	8.69043	1.72847	6.29046	5.12436	11.839	10.5425	4.93095	8.85217	7.30166	4.77742	19.6236	20.1746	12.8939	3.40116	8.2949	9.40521	3.80817	11.7629	7.99667	10.5182	4.23829	5.90385	138.128	15.1331	29.6559	1.8939	28.6834	43.6387	7.15185	25.6449	21.4377	15.0536	10.039	5.89368	7.02197	8.55311	8.36941	5.68574	2.92753	10.9678
TGFBRAP1	118.407	7.7781	12.5809	30.7462	6.99579	5.27127	1.23274	37.1791	1.82541	8.87235	5.88707	12.8384	7.09162	5.95204	14.5161	25.0806	7.61634	5.88147	3.99833	15.193	7.06381	17.0556	12.4541	3.78326	16.6814	11.3634	20.2471	2.18194	11.0529	5.82838	7.1459	2.73703	8.92358	7.57758	20.1882	9.77498	9.20635	5.68574	20.4927	6.92704
GCC2	5.43152	7.7781	19.9198	1.02487	18.8348	2.10851	9.8619	15.9339	11.8652	23.2046	47.0966	1.83405	34.8134	130.094	13.1336	130.105	7.61634	19.6049	42.6489	26.8799	8.47657	104.301	6.79317	20.808	10.1942	17.0451	8.43629	15.2736	21.4555	20.9822	20.0085	24.6332	20.0781	26.9425	14.0439	23.2156	17.5758	15.4327	2.92753	15.0086
PLXNC1	14.122	27.6555	14.6777	49.1939	54.89	7.37977	59.1714	40.72	11.8652	19.7922	100.08	99.0389	58.0223	23.8081	69.1242	12.5403	47.6021	11.7629	43.9817	42.0728	50.8594	14.4316	23.7761	17.9705	33.3628	8.52253	11.8108	16.7282	16.9044	34.9703	4.28754	18.4749	34.5789	8.41954	113.229	19.55	28.456	27.6164	31.227	34.0579
WASHC4	52.1426	19.0131	2.09682	26.6467	7.53392	8.43403	14.7928	3.54087	16.4287	68.9313	19.6236	25.6767	1.28939	2.55087	10.3686	31.3507	24.7531	25.4864	39.9833	2.33738	2.82552	12.4637	13.5863	1.89163	7.41396	55.8699	12.6544	32.0017	40.9606	4.6627	10.0043	11.6324	12.2699	7.57758	3.51098	28.1031	37.6624	8.93473	40.9854	9.81331
FLNB	17.3809	34.5694	113.228	9.22385	14.5297	15.8138	9.8619	15.3438	22.8177	13.6498	72.6072	25.6767	25.143	7.65262	11.7511	53.2962	7.61634	13.7234	5.33111	72.4588	40.9701	79.374	11.3219	11.3498	114.916	22.7268	13.4981	23.274	13.0034	18.6508	11.4334	17.1064	16.7317	51.3592	146.584	57.428	50.2165	24.3674	20.4927	31.1717
PCDH8	10.863	20.7416	15.7261	5.12436	101.708	96.9913	7.39642	33.6382	16.4287	8.18986	5.88707	25.6767	35.4581	49.3169	113.364	73.6741	5.71225	23.5259	3.99833	21.0364	38.1446	7.21582	37.3624	20.808	42.6303	23.6737	10.1235	7.27312	65.667	76.9346	14.2918	22.5805	25.6553	33.6782	17.5549	6.10936	56.912	9.74698	16.5893	158.745
RNASEH2B	5.43152	23.3343	13.6293	15.3731	25.8306	23.1936	32.0512	17.7043	37.421	36.1719	37.2848	11.0043	24.4983	39.9637	13.8248	7.83767	7.61634	21.5654	29.3211	10.5182	8.47657	22.3034	52.0809	52.0199	39.8501	36.931	17.7162	21.8194	21.4555	3.49703	18.5793	8.21108	12.2699	6.73563	27.2101	9.77498	15.9019	22.7429	15.6135	6.92704
TBC1D4	33.6754	26.7912	26.2102	43.0446	19.9111	4.21701	20.9565	5.90145	42.8972	49.8216	9.81178	22.0086	52.2201	39.9637	12.4424	10.9727	1.90408	5.88147	10.6622	8.18083	19.7787	8.52778	9.05756	13.2414	29.6559	15.1512	15.1853	10.1824	13.6535	11.6568	7.1459	8.21108	11.1545	11.7874	11.4107	4.88749	6.69553	12.996	37.082	14.4313
COG3	20.6398	89.8803	12.5809	732.784	2.15255	3.16276	89.9898	41.3101	5.47624	304.39	1.96236	5.50216	10.9598	3.40116	20.046	144.997	3.80817	1.96049	3.99833	1.16869	14.1276	68.2223	15.8507	16.0789	44.4838	3.78779	6.74903	8.00044	5.85151	30.3076	38.5879	8.21108	4.46179	1.68391	3.51098	7.33124	3.34777	37.3634	1.95169	23.0901
LMO7	43.4522	15.5562	8.38728	14.3482	39.8222	12.651	19.7238	7.08173	15.516	19.1097	17.6612	9.17026	13.5385	22.1076	9.67739	64.2689	7.61634	9.80245	5.33111	43.2415	25.4297	9.18377	16.9829	142.818	12.0477	7.57559	22.778	21.0921	1.9505	6.99406	91.4675	24.6332	1.11545	4.20977	8.77746	12.2187	13.3911	6.49799	15.6135	38.676
SCEL	3.25891	6.91387	5.24205	2.04974	4.84324	3.16276	9.8619	4.72116	17.3414	10.2373	1.96236	14.6724	10.3151	11.0538	3.45621	2.3513	1.90408	1.96049	7.99667	4.67476	8.47657	7.21582	5.66097	6.62071	7.41396	32.1962	6.74903	3.63656	7.15185	1.16568	7.1459	5.47405	4.46179	9.26149	4.38873	8.55311	7.53247	20.3062	2.92753	10.3906
LCP1	4.34522	50.1256	13.6293	4.09949	39.284	16.8681	66.5678	33.0481	22.8177	23.8871	5.88707	11.0043	3.86816	31.4608	88.479	32.9182	15.2327	54.8937	31.9867	43.2415	26.8425	37.391	58.8741	21.7538	56.5315	9.46948	17.7162	30.5471	70.8683	34.9703	17.1502	71.8469	14.5008	10.1034	7.89972	26.8812	44.3579	10.5592	29.2753	13.2768
SETDB2	2.17261	6.04964	19.9198	3.07462	23.678	1.05425	46.844	7.67188	11.8652	49.1392	1.96236	60.5237	44.4838	23.8081	2.76497	4.7026	1.90408	1.96049	19.9917	5.84345	8.47657	9.18377	13.5863	17.9705	16.6814	7.57559	19.4035	5.8185	24.7064	19.8165	11.4334	35.5813	6.69269	12.6293	137.806	7.33124	22.5974	4.06124	15.6135	5.19528
CHST12	53.2289	64.8175	2.09682	19.4726	68.8816	54.8212	152.859	12.9832	41.9845	75.7562	139.327	5.50216	238.536	3.40116	18.6635	370.722	116.149	7.84196	158.601	24.5425	2.82552	21.6474	31.7014	1.89163	1.85349	33.1432	23.6216	50.9119	53.964	413.815	48.5921	64.3201	10.039	5.05172	8.77746	8.55311	26.7821	25.1797	49.768	92.3605
IGF2BP3	99.94	147.784	14.6777	216.248	8.07206	16.8681	19.7238	63.1455	44.7227	25.9346	43.1718	385.151	21.2749	44.2151	25.576	18.8104	34.2735	94.1035	65.3061	32.7233	84.7657	22.9594	38.4946	27.4287	40.7768	4.73474	6.74903	14.5462	10.4027	15.1538	68.6006	24.6332	18.9626	37.046	57.0535	13.4406	35.9885	22.7429	16.5893	55.4163
ALPK3	10.863	99.3869	7.33887	20.4974	18.8348	4.21701	216.962	3.54087	23.7304	15.6972	66.7201	31.1789	4.51285	5.10174	8.2949	14.1078	32.3694	19.6049	23.99	7.01214	14.1276	9.83975	16.9829	6.62071	5.56047	2.84084	7.59266	21.0921	7.80202	3.49703	18.5793	4.10554	5.57724	7.57758	11.4107	4.88749	6.69553	12.1837	6.8309	9.23605
NMT1	15.2083	24.1985	1.04841	21.5223	1.61441	30.5734	8.62916	4.72116	8.21437	15.0147	11.7741	3.66811	45.7732	14.4549	8.98615	1.56753	15.2327	3.92098	5.33111	7.01214	12.7149	2.62393	2.26439	4.72908	1.85349	22.7268	10.1235	5.09119	3.90101	5.82838	4.28754	13.6851	14.5008	21.8908	3.51098	4.88749	2.51082	4.06124	27.3236	3.46352
TEX2	15.2083	2.5927	30.4039	21.5223	9.14833	5.27127	3.69821	12.9832	13.6906	2.04747	5.88707	40.3492	19.9855	2.55087	2.07373	18.0267	7.61634	19.6049	14.6606	4.67476	2.82552	7.8718	2.26439	1.89163	15.7547	41.6657	6.74903	5.8185	11.0529	16.3195	35.7295	4.10554	4.46179	37.8879	14.0439	14.6625	35.1515	14.6205	17.5652	24.8219
LIMD2	23.8987	16.4204	3.14523	8.19898	6.45765	4.21701	27.1202	7.67188	2.73812	79.8511	5.88707	75.1962	11.6045	6.80233	24.8847	3.91884	11.4245	7.84196	26.6556	7.01214	4.23829	7.8718	10.1898	15.1331	12.0477	1.8939	14.3417	10.1824	7.15185	3.49703	17.1502	6.15831	4.46179	6.73563	6.14422	37.8781	1.67388	11.3715	10.7343	4.04077
BRIP1	8.69043	10.3708	13.6293	10.2487	92.5596	3.16276	23.422	14.1635	17.3414	42.3143	7.84943	1.83405	7.73631	5.10174	11.0599	23.513	7.61634	11.7629	13.3278	23.3738	11.3021	13.7756	11.3219	24.5912	22.2419	13.2573	2.53089	40.0022	12.3532	24.4792	11.4334	15.7379	5.57724	10.1034	9.65521	12.2187	10.8802	17.0572	17.5652	13.8541
KAT7	2.17261	11.235	30.4039	36.8954	46.2798	5.27127	17.2583	30.0974	35.5956	23.8871	3.92471	9.17026	11.6045	19.5567	6.22118	54.8637	22.849	19.6049	7.99667	4.67476	8.47657	32.7992	3.39658	119.173	7.41396	9.46948	5.9054	9.45506	7.15185	2.33135	7.1459	10.2638	6.69269	10.1034	1.75549	10.9969	1.67388	31.6777	6.8309	6.92704
TRA2B	54.3152	12.0993	5.24205	59.4426	22.0636	5.27127	9.8619	15.9339	12.7779	9.55484	39.2471	20.1746	17.4067	15.3052	4.83869	6.27014	13.3286	1.96049	3.99833	2.33738	24.017	5.90385	15.8507	20.808	2.78024	7.57559	9.27991	37.0929	3.25084	13.9881	48.5921	9.57959	5.57724	14.3132	28.0879	4.88749	15.0649	22.7429	310.318	6.34979
SCN2A	14.122	48.3971	36.6943	38.9452	16.1441	29.5191	12.3274	40.72	9.12707	36.8544	92.2308	9.17026	14.1832	41.6642	10.3686	181.05	5.71225	9.80245	17.3261	26.8799	5.65105	16.3996	15.8507	11.3498	14.8279	7.57559	7.59266	13.0916	16.9044	12.8224	41.4462	4.10554	14.5008	10.1034	7.89972	13.4406	10.8802	41.4247	1.95169	9.23605
TBR1	10.863	25.0628	8.38728	195.751	4.84324	9.48828	29.5857	83.2104	5.47624	4.09493	23.5483	31.1789	3.86816	13.6047	4.83869	5.48637	5.71225	5.88147	6.66389	2.33738	4.23829	7.8718	12.4541	8.51234	1.85349	235.79	14.3417	10.1824	4.55118	3.49703	2.85836	10.9481	4.46179	3.36782	8.77746	4.88749	8.36941	13.8082	37.082	3.46352
GALNT5	8.69043	3.45694	14.6777	3.07462	8.6102	8.43403	2.46547	1.77043	22.8177	2.72995	23.5483	3.66811	41.905	1.70058	9.67739	105.025	7.61634	23.5259	2.66556	23.3738	5.65105	12.4637	41.8912	3.78326	10.1942	5.68169	265.743	9.45506	18.8549	46.627	1.42918	19.8434	3.34634	4.20977	14.9217	4.88749	3.34777	19.494	3.90337	6.34979
VPS45	9.77674	9.50657	9.43569	2.04974	6.99579	3.16276	170.118	7.67188	3.65083	18.4272	5.88707	3.66811	6.44693	6.80233	27.6497	21.9455	53.3144	1.96049	6.66389	7.01214	8.47657	51.8227	7.92536	45.3992	17.6082	13.2573	56.5231	10.1824	14.9539	5.82838	7.1459	31.4758	50.1952	68.1983	14.0439	6.10936	46.0318	7.31023	12.686	54.2618
IL1RN	6.51783	25.0628	24.1134	10.2487	11.839	25.3021	33.2839	11.8029	12.7779	16.3797	208.01	67.86	17.4067	41.6642	37.3271	12.5403	13.3286	31.3678	26.6556	5.84345	28.2552	9.18377	6.79317	27.4287	32.4361	5.68169	16.0289	13.0916	22.1057	15.1538	12.8626	15.7379	10.039	6.73563	13.1662	18.3281	15.0649	21.9307	9.75843	8.6588
WDR33	36.9343	11.235	26.2102	13.3233	27.9831	8.43403	32.0512	12.9832	16.4287	70.2963	45.1342	12.8384	252.075	984.637	154.838	16.4591	5.71225	1.96049	15.9933	99.3387	50.8594	7.8718	78.1214	2977.43	6.48722	45.4535	339.139	18.1828	7.80202	6.99406	50.0213	5.47405	10.039	136.397	11.4107	40.3218	5.85859	32.4899	179.555	15.0086
BIN1	5.43152	29.384	320.813	7.17411	1.07627	12.651	1.23274	19.4748	11.8652	2.72995	19.6236	12.8384	5.15754	10.2035	3.45621	8.62144	5.71225	7.84196	14.6606	8.18083	117.259	5.90385	19.2473	8.51234	2.78024	10.4164	10.9672	2.18194	2.60067	1.16568	1.42918	6.84256	45.7334	6.73563	2.63324	3.66562	38.4993	6.49799	3.90337	2.30901
UGGT1	31.5028	4.32117	15.7261	11.2736	36.0552	7.37977	6.16369	26.5565	16.4287	75.0737	5.88707	16.5065	3.22346	37.4128	6.91242	21.9455	5.71225	5.88147	79.9667	119.206	7.06381	22.9594	7.92536	18.9163	2.78024	5.68169	48.0868	32.7291	2.60067	81.5973	22.8669	62.9516	30.1171	3.36782	280.879	7.33124	13.3911	17.0572	3.90337	40.985
[truncated: 1,823 more rows]
