# Supplementary material for: Characterizing the salivary RNA landscape to identify potential diagnostic, prognostic, and follow‐up biomarkers for breast cancer
Source: Mol Oncol. 2025 Sep 1;20(2):282–306. doi: 10.1002/1878-0261.70101 (PMC12936433; doi:10.1002/1878-0261.70101)
Supplement: Supplementary file 5 — Table S5. Top stable genes in saliva. This table presents the 50 most stable salivary genes, along with their associated stability metrics, including the M value, coefficient of variation (CV), and combined rank, for genes stable between BC and control groups and those stable only in controls. [file MOL2-20-282-s015.xlsx]

## Sheet: Stable in BC & Ctrls saliva
Gene Symbol	Mean Expression_M	Standard Deviation_M	M_M	CV_M	Rank_M	Mean Expression_CV	Standard Deviation_CV	M_CV	CV_CV	Rank_CV	Combined Rank
SNORD25	175.84	78.3504	0.445578	44.5578	1	175.84	78.3504	0.445578	44.5578	1	1
MYT1L	32.7388	15.2028	0.464366	46.4366	2	32.7388	15.2028	0.464366	46.4366	2	2
ENSG00000280011	9.25669	4.4041	0.475775	47.5775	3	9.25669	4.4041	0.475775	47.5775	3	3
ARID1B	56.542	27.3737	0.484131	48.4131	4	56.542	27.3737	0.484131	48.4131	4	4
MIR99B	193.552	94.2171	0.486779	48.6779	5	193.552	94.2171	0.486779	48.6779	5	5
NOP56	35.6425	17.423	0.488826	48.8826	6	35.6425	17.423	0.488826	48.8826	6	6
MUC5AC	15.6624	7.81679	0.499079	49.9079	7	15.6624	7.81679	0.499079	49.9079	7	7
CLIP1	15.041	7.51622	0.499715	49.9715	8	15.041	7.51622	0.499715	49.9715	8	8
NALCN	20.3293	10.1775	0.500631	50.0631	9	20.3293	10.1775	0.500631	50.0631	9	9
CSNK2A1	24.3223	12.247	0.503529	50.3529	10	24.3223	12.247	0.503529	50.3529	10	10
CHRNA7	16.8935	8.52666	0.50473	50.473	11	16.8935	8.52666	0.50473	50.473	11	11
PDE10A	35.5841	17.9897	0.505554	50.5554	12	35.5841	17.9897	0.505554	50.5554	12	12
LINC01962	136.414	69.171	0.507068	50.7068	13	136.414	69.171	0.507068	50.7068	13	13
KCND3	17.5291	9.00622	0.513787	51.3787	14	17.5291	9.00622	0.513787	51.3787	14	14
ZNF469	11.7913	6.06129	0.514049	51.4049	15	11.7913	6.06129	0.514049	51.4049	15	15
ADGRV1	42.896	22.0671	0.514432	51.4432	16	42.896	22.0671	0.514432	51.4432	16	16
SLC5A3	7.48698	3.89672	0.520465	52.0465	17	7.48698	3.89672	0.520465	52.0465	17	17
HULC	37.9715	19.803	0.521523	52.1523	18	37.9715	19.803	0.521523	52.1523	18	18
ENSG00000280383	13.1021	6.8368	0.521808	52.1808	19	13.1021	6.8368	0.521808	52.1808	19	19
PKDREJ	7.93677	4.15629	0.523675	52.3675	20	7.93677	4.15629	0.523675	52.3675	20	20
ZBED4	6.01729	3.1612	0.525353	52.5353	21	6.01729	3.1612	0.525353	52.5353	21	21
CCDC26	54.4738	28.6551	0.526035	52.6035	22	54.4738	28.6551	0.526035	52.6035	22	22
LINC00923	24.0037	12.7202	0.529927	52.9927	23	24.0037	12.7202	0.529927	52.9927	23	23
ENSG00000286215	27.9264	14.8064	0.530191	53.0191	24	27.9264	14.8064	0.530191	53.0191	24	24
CHPF2	14.7444	7.82749	0.530878	53.0878	25	14.7444	7.82749	0.530878	53.0878	25	25
LINC02984	20.5441	10.9544	0.533216	53.3216	26	20.5441	10.9544	0.533216	53.3216	26	26
STXBP5	24.3448	13.0004	0.534009	53.4009	27	24.3448	13.0004	0.534009	53.4009	27	27
C2orf16	12.2252	6.54206	0.535129	53.5129	28	12.2252	6.54206	0.535129	53.5129	28	28
SILC1	20.8965	11.2004	0.535995	53.5995	29	20.8965	11.2004	0.535995	53.5995	29	29
MIR125B1	116.401	62.4258	0.536297	53.6297	30	116.401	62.4258	0.536297	53.6297	30	30
LYST	35.8221	19.2922	0.538557	53.8557	31	35.8221	19.2922	0.538557	53.8557	31	31
TUBGCP2	12.5617	6.79307	0.540775	54.0775	32	12.5617	6.79307	0.540775	54.0775	32	32
S100A8	36.6468	19.8434	0.541476	54.1476	33	36.6468	19.8434	0.541476	54.1476	33	33
LINC01013	16.7355	9.06379	0.541592	54.1592	34	16.7355	9.06379	0.541592	54.1592	34	34
ATP5MK	163.079	88.456	0.542411	54.2411	35	163.079	88.456	0.542411	54.2411	35	35
ENSG00000231533	6.93926	3.76756	0.542933	54.2933	36	6.93926	3.76756	0.542933	54.2933	36	36
CHD8	29.4341	16.0353	0.544788	54.4788	37	29.4341	16.0353	0.544788	54.4788	37	37
MYO6	22.9066	12.5158	0.546386	54.6386	38	22.9066	12.5158	0.546386	54.6386	38	38
ACSS1	7.13063	3.90202	0.54722	54.722	39	7.13063	3.90202	0.54722	54.722	39	39
CSPP1	19.0504	10.5786	0.555296	55.5296	40	19.0504	10.5786	0.555296	55.5296	40	40
LINC00299	23.9365	13.3592	0.55811	55.811	41	23.9365	13.3592	0.55811	55.811	41	41
ERP44	10.3293	5.79951	0.561462	56.1462	42	10.3293	5.79951	0.561462	56.1462	42	42
SPIN3	9.12346	5.13778	0.56314	56.314	43	9.12346	5.13778	0.56314	56.314	43	43
HSPA8	16.0429	9.0988	0.567155	56.7155	44	16.0429	9.0988	0.567155	56.7155	44	44
MMP25	16.7847	9.60186	0.572059	57.2059	45	16.7847	9.60186	0.572059	57.2059	45	45
MAEA	14.8026	8.49632	0.573975	57.3975	46	14.8026	8.49632	0.573975	57.3975	46	46
MIR1296	7.59046	4.36063	0.574488	57.4488	47	7.59046	4.36063	0.574488	57.4488	47	47
LINC01515	11.1349	6.39938	0.574716	57.4716	48	11.1349	6.39938	0.574716	57.4716	48	48
ARAP3	6.41294	3.69159	0.575647	57.5647	49	6.41294	3.69159	0.575647	57.5647	49	49
LINC02739	116.521	67.0902	0.575779	57.5779	50	116.521	67.0902	0.575779	57.5779	50	50

## Sheet: Stable only in Ctrls saliva
Gene Symbol	Mean Expression_M	Standard Deviation_M	M_M	CV_M	Rank_M	Mean Expression_CV	Standard Deviation_CV	M_CV	CV_CV	Rank_CV	Combined Rank
LBR	8.34959	1.97055	0.236006	23.6006	1	8.34959	1.97055	0.236006	23.6006	1	1
AKT2	15.3577	3.72552	0.242583	24.2583	2	15.3577	3.72552	0.242583	24.2583	2	2
KIF21B	12.9521	3.20576	0.247508	24.7508	3	12.9521	3.20576	0.247508	24.7508	3	3
LINC00461	30.6506	7.60204	0.248023	24.8023	4	30.6506	7.60204	0.248023	24.8023	4	4
NOP56	32.2461	8.13958	0.252421	25.2421	5	32.2461	8.13958	0.252421	25.2421	5	5
SNHG5	102.107	26.7488	0.261968	26.1968	6	102.107	26.7488	0.261968	26.1968	6	6
IL1RN	15.431	4.26301	0.276262	27.6262	7	15.431	4.26301	0.276262	27.6262	7	7
KIAA1958	9.04066	2.5188	0.278608	27.8608	8	9.04066	2.5188	0.278608	27.8608	8	8
EPHA7	14.4164	4.05978	0.281609	28.1609	9	14.4164	4.05978	0.281609	28.1609	9	9
HIPK2	17.4821	5.08999	0.291154	29.1154	10	17.4821	5.08999	0.291154	29.1154	10	10
RUBCNL	19.2448	5.87956	0.305514	30.5514	11	19.2448	5.87956	0.305514	30.5514	11	11
JARID2	8.73517	2.68113	0.306935	30.6935	12	8.73517	2.68113	0.306935	30.6935	12	12
TRRAP	27.3475	8.42505	0.308074	30.8074	13	27.3475	8.42505	0.308074	30.8074	13	13
DIS3L2	14.4172	4.4602	0.309367	30.9367	14	14.4172	4.4602	0.309367	30.9367	14	14
S100A8	36.5154	11.4867	0.314572	31.4572	15	36.5154	11.4867	0.314572	31.4572	15	15
DSG1	6.16636	1.98202	0.321425	32.1425	16	6.16636	1.98202	0.321425	32.1425	16	16
CCDC26	60.8217	19.7853	0.325299	32.5299	17	60.8217	19.7853	0.325299	32.5299	17	17
PHF6	8.59884	2.81775	0.32769	32.769	18	8.59884	2.81775	0.32769	32.769	18	18
DST	53.4584	17.5539	0.328366	32.8366	19	53.4584	17.5539	0.328366	32.8366	19	19
MUC5AC	17.9218	5.92282	0.330482	33.0482	20	17.9218	5.92282	0.330482	33.0482	20	20
SNHG14	149.367	49.3729	0.330549	33.0549	21	149.367	49.3729	0.330549	33.0549	21	21
SEC31A	9.42469	3.19182	0.338666	33.8666	22	9.42469	3.19182	0.338666	33.8666	22	22
VLDLR	15.1821	5.21747	0.343659	34.3659	23	15.1821	5.21747	0.343659	34.3659	23	23
DDX60	19.9401	6.89597	0.345834	34.5834	24	19.9401	6.89597	0.345834	34.5834	24	24
HULC	38.3964	13.4174	0.349444	34.9444	25	38.3964	13.4174	0.349444	34.9444	25	25
SOD2	110.294	38.9889	0.3535	35.35	26	110.294	38.9889	0.3535	35.35	26	26
SNORD100	18.3429	6.50622	0.3547	35.47	27	18.3429	6.50622	0.3547	35.47	27	27
TBC1D4	9.22285	3.29433	0.357192	35.7192	28	9.22285	3.29433	0.357192	35.7192	28	28
ZNF469	12.8763	4.60011	0.357254	35.7254	29	12.8763	4.60011	0.357254	35.7254	29	29
SNORD25	163.233	58.3347	0.35737	35.737	30	163.233	58.3347	0.35737	35.737	30	30
MIR4500HG	7.58235	2.71177	0.357642	35.7642	31	7.58235	2.71177	0.357642	35.7642	31	31
MT-ND1	21.5803	7.78078	0.360551	36.0551	32	21.5803	7.78078	0.360551	36.0551	32	32
MAEA	16.5226	5.96049	0.360747	36.0747	33	16.5226	5.96049	0.360747	36.0747	33	33
NFIA	45.8951	16.5596	0.360814	36.0814	34	45.8951	16.5596	0.360814	36.0814	34	34
MYO6	23.59	8.52009	0.361173	36.1173	35	23.59	8.52009	0.361173	36.1173	35	35
FOXP1	48.7779	17.6708	0.36227	36.227	36	48.7779	17.6708	0.36227	36.227	36	36
TNFAIP3	16.3664	5.93495	0.36263	36.263	37	16.3664	5.93495	0.36263	36.263	37	37
SGK1	28.9168	10.646	0.368158	36.8158	38	28.9168	10.646	0.368158	36.8158	38	38
ERCC6L2	20.4815	7.55044	0.368646	36.8646	39	20.4815	7.55044	0.368646	36.8646	39	39
CCDC88A	36.6272	13.5275	0.36933	36.933	40	36.6272	13.5275	0.36933	36.933	40	40
MICAL3	32.3915	11.9709	0.369569	36.9569	41	32.3915	11.9709	0.369569	36.9569	41	41
MT-TH	151.377	56.3893	0.372509	37.2509	42	151.377	56.3893	0.372509	37.2509	42	42
EGR1	14.2381	5.38138	0.377957	37.7957	43	14.2381	5.38138	0.377957	37.7957	43	43
MIR99B	171.9	65.3097	0.379928	37.9928	44	171.9	65.3097	0.379928	37.9928	44	44
C4orf50	17.1056	6.511	0.380635	38.0635	45	17.1056	6.511	0.380635	38.0635	45	45
HSPA8	12.7443	4.8675	0.381934	38.1934	46	12.7443	4.8675	0.381934	38.1934	46	46
ATP8A2	19.6638	7.53853	0.383371	38.3371	47	19.6638	7.53853	0.383371	38.3371	47	47
ARFGEF3	24.0165	9.21292	0.383608	38.3608	48	24.0165	9.21292	0.383608	38.3608	48	48
PKHD1	10.326	3.968	0.384271	38.4271	49	10.326	3.968	0.384271	38.4271	49	49
TSC2	18.5213	7.12043	0.384446	38.4446	50	18.5213	7.12043	0.384446	38.4446	50	50
