# Supplementary material for: Characterizing the salivary RNA landscape to identify potential diagnostic, prognostic, and follow‐up biomarkers for breast cancer
Source: Mol Oncol. 2025 Sep 1;20(2):282–306. doi: 10.1002/1878-0261.70101 (PMC12936433; doi:10.1002/1878-0261.70101)
Supplement: Supplementary file 6 — Table S6. Differentially expressed (DE) genes between BC and control groups. This table provides the list of DE genes identified between BC patients and controls, with false discovery rate (FDR) < 0.05, including their log2 fold change (log2FC) and adjusted p‐values (FDR). Genes with log2FC >2 and false discovery rate (FDR) < 0.05 are highlighted in gray. [file MOL2-20-282-s011.xlsx]

## Sheet: BC vs Ctrl (FDR<0.05)
Symbol	ensembl_ID	User_ID	BC-CTRL_log2FC	BC-CTRL_adjPval		Symbol	ensembl_ID	User_ID	BC-CTRL_log2FC	BC-CTRL_adjPval
Upregulated in BC						Upregulated in Ctrls
MIR197	ENSG00000284443	ENSG00000284443	23.566	6.39774e-07		ENSG00000279780	ENSG00000279780	ENSG00000279780	5.7859	0.00592625
TPRN	ENSG00000176058	ENSG00000176058	6.04117	0.000207472		ELF3-AS1	ENSG00000234678	ENSG00000234678	4.57172	3.27555e-06
ASF1A	ENSG00000111875	ENSG00000111875	5.80521	0.00554328		LETR1	ENSG00000248441	ENSG00000248441	3.78197	3.71723e-10
ENSG00000248898	ENSG00000248898	ENSG00000248898	5.32456	0.00532554		OR4U1P	ENSG00000258899	ENSG00000258899	3.77436	0.000612458
XYLT2	ENSG00000015532	ENSG00000015532	5.17532	0.000612458		CMC2	ENSG00000103121	ENSG00000103121	3.47644	0.000222349
TMEM145	ENSG00000167619	ENSG00000167619	5.12056	0.00622011		ADAMTS4	ENSG00000158859	ENSG00000158859	3.43972	0.00136813
PIGQ	ENSG00000007541	ENSG00000007541	4.83325	0.000612458		ENSG00000260735	ENSG00000260735	ENSG00000260735	3.32473	0.000296559
ENSG00000236366	ENSG00000236366	ENSG00000236366	4.43191	0.0080429		DMBT1	ENSG00000187908	ENSG00000187908	3.16023	0.000222349
CIBAR1-DT	ENSG00000246662	ENSG00000246662	4.42458	0.0118826		ADNP2	ENSG00000101544	ENSG00000101544	3.09914	0.00048595
RIN1	ENSG00000174791	ENSG00000174791	4.30427	0.0043037		ETFRF1	ENSG00000205707	ENSG00000205707	3.08094	0.0372047
HS1BP3	ENSG00000118960	ENSG00000118960	4.20016	0.00166904		SLC39A3	ENSG00000141873	ENSG00000141873	3.01629	0.00554328
RNY3	ENSG00000202354	ENSG00000202354	4.0973	0.0108742		CHD4	ENSG00000111642	ENSG00000111642	2.95847	0.00537057
NR5A2	ENSG00000116833	ENSG00000116833	3.98756	0.00486121		C7orf50	ENSG00000146540	ENSG00000146540	2.89547	0.0378643
ZBTB2	ENSG00000181472	ENSG00000181472	3.94319	0.0190025		LINC02462	ENSG00000251291	ENSG00000251291	2.83921	0.00158232
ENSG00000197332	ENSG00000197332	ENSG00000197332	3.93014	0.0351024		GARIN2	ENSG00000172717	ENSG00000172717	2.82491	0.0237751
ENSG00000255508	ENSG00000255508	ENSG00000255508	3.89767	0.0113591		ENSG00000250934	ENSG00000250934	ENSG00000250934	2.8069	0.0444342
KCNJ2-AS1	ENSG00000267365	ENSG00000267365	3.62783	0.0189937		ENSG00000256001	ENSG00000256001	ENSG00000256001	2.80459	0.00296638
ENSG00000259754	ENSG00000259754	ENSG00000259754	3.55208	0.0234899		LINC00309	ENSG00000230923	ENSG00000230923	2.79783	0.033945
CARHSP1	ENSG00000153048	ENSG00000153048	3.47979	0.0391457		GPRACR	ENSG00000196979	ENSG00000196979	2.79766	0.00532554
IHO1	ENSG00000173421	ENSG00000173421	3.46943	0.00442688		ENSG00000286488	ENSG00000286488	ENSG00000286488	2.79152	0.00475788
NUCKS1	ENSG00000069275	ENSG00000069275	3.3588	0.0371503		NUP88	ENSG00000108559	ENSG00000108559	2.76436	0.00112164
MTHFS	ENSG00000136371	ENSG00000136371	3.33897	0.0480475		NXN	ENSG00000167693	ENSG00000167693	2.73335	0.00296638
CLCN1	ENSG00000188037	ENSG00000188037	3.29224	0.0194221		FRMD4A	ENSG00000151474	ENSG00000151474	2.64617	0.0371503
SALL3	ENSG00000256463	ENSG00000256463	3.28091	0.0161105		LIPH	ENSG00000163898	ENSG00000163898	2.63171	0.0191113
U2AF1L4	ENSG00000161265	ENSG00000161265	3.24096	0.0427767		PTPN9	ENSG00000169410	ENSG00000169410	2.61022	0.0189937
ENSG00000204876	ENSG00000204876	ENSG00000204876	3.21912	0.0371503		NICN1	ENSG00000145029	ENSG00000145029	2.60461	0.00622011
ZBTB42	ENSG00000179627	ENSG00000179627	3.20336	0.0439351		TRIQK	ENSG00000205133	ENSG00000205133	2.58719	0.0428692
HLA-DQB1	ENSG00000179344	ENSG00000179344	3.17836	0.00622011		SCNN1D	ENSG00000162572	ENSG00000162572	2.56156	0.000304405
TTC27	ENSG00000018699	ENSG00000018699	3.16737	0.0304595		PDZRN3	ENSG00000121440	ENSG00000121440	2.54422	0.00442688
CHRNA4	ENSG00000101204	ENSG00000101204	3.08455	0.0372047		H19	ENSG00000130600	ENSG00000130600	2.54157	0.00537057
AOC1	ENSG00000002726	ENSG00000002726	3.04975	0.0372047		PPP3CB	ENSG00000107758	ENSG00000107758	2.53953	0.0296642
PRR13	ENSG00000205352	ENSG00000205352	3.0287	0.0296642		SLC17A6-DT	ENSG00000254768	ENSG00000254768	2.5263	0.0161105
DONSON	ENSG00000159147	ENSG00000159147	3.00673	0.035741		FAP	ENSG00000078098	ENSG00000078098	2.49666	0.00141811
SLC30A2	ENSG00000158014	ENSG00000158014	2.99653	0.0371503		MED17	ENSG00000042429	ENSG00000042429	2.47357	0.0386705
PRR12	ENSG00000126464	ENSG00000126464	2.98485	0.0391457		SF3B1	ENSG00000115524	ENSG00000115524	2.46549	0.0189937
SLC13A4	ENSG00000164707	ENSG00000164707	2.9476	0.0371503		TBR1	ENSG00000136535	ENSG00000136535	2.45176	0.0354083
JAZF1	ENSG00000153814	ENSG00000153814	2.81305	0.0360719		AK5	ENSG00000154027	ENSG00000154027	2.44725	0.0322737
GABPB1	ENSG00000104064	ENSG00000104064	2.79939	0.0460585		PRTFDC1	ENSG00000099256	ENSG00000099256	2.42648	0.03859
CD96	ENSG00000153283	ENSG00000153283	2.78891	0.0444342		CHAC1	ENSG00000128965	ENSG00000128965	2.42455	0.00622011
ZNF525	ENSG00000203326	ENSG00000203326	2.73705	0.0371503		AARSD1	ENSG00000266967	ENSG00000266967	2.40965	0.0480475
ARFGEF2	ENSG00000124198	ENSG00000124198	2.73061	0.0371503		NCAPD3	ENSG00000151503	ENSG00000151503	2.40435	9.4545e-05
OSBPL3	ENSG00000070882	ENSG00000070882	2.71414	0.00532554		LINC02492	ENSG00000250590	ENSG00000250590	2.30781	0.0322737
FAM120AOS	ENSG00000188938	ENSG00000188938	2.68554	0.0251527		RASA3	ENSG00000185989	ENSG00000185989	2.29949	0.00300816
ZNF704	ENSG00000164684	ENSG00000164684	2.66632	0.0494681		CTSL	ENSG00000135047	ENSG00000135047	2.28024	0.0354083
ISLR2	ENSG00000167178	ENSG00000167178	2.65538	0.0234899		UTS2R	ENSG00000181408	ENSG00000181408	2.26398	0.00174952
POMT2	ENSG00000009830	ENSG00000009830	2.62908	0.0391457		IGSF5	ENSG00000183067	ENSG00000183067	2.25861	0.0461357
GABBR2	ENSG00000136928	ENSG00000136928	2.62175	0.0371503		SH3BP2	ENSG00000087266	ENSG00000087266	2.2403	0.0062585
DGKZ	ENSG00000149091	ENSG00000149091	2.59982	0.0406872		CCDC57	ENSG00000176155	ENSG00000176155	2.2266	0.00174952
ENSG00000287372	ENSG00000287372	ENSG00000287372	2.5913	0.0460585		GAN	ENSG00000261609	ENSG00000261609	2.22016	0.0161105
IARS2	ENSG00000067704	ENSG00000067704	2.48819	0.0371503		WHAMM	ENSG00000156232	ENSG00000156232	2.20152	0.0480475
ARMCX5	ENSG00000125962	ENSG00000125962	2.45096	0.0173004		SOCS4	ENSG00000180008	ENSG00000180008	2.16488	0.0222799
MMRN2	ENSG00000173269	ENSG00000173269	2.42249	0.0480475		PTEN	ENSG00000171862	ENSG00000171862	2.16352	0.0322737
ATRX	ENSG00000085224	ENSG00000085224	2.38443	0.0314257		ZNF146	ENSG00000167635	ENSG00000167635	2.08978	0.0496861
LRBA	ENSG00000198589	ENSG00000198589	2.28762	0.0251527		CARM1	ENSG00000142453	ENSG00000142453	2.07785	0.0127801
RBM14	ENSG00000239306	ENSG00000239306	2.1795	0.0374518		MRPS27	ENSG00000113048	ENSG00000113048	2.07241	0.0428692
SLC4A8	ENSG00000050438	ENSG00000050438	2.17249	0.0371503		MARVELD3	ENSG00000140832	ENSG00000140832	2.06853	0.0189937
ZNF431	ENSG00000196705	ENSG00000196705	2.14437	0.0372375		AGRN	ENSG00000188157	ENSG00000188157	2.03029	0.030538
SCAMP4	ENSG00000227500	ENSG00000227500	2.04543	0.0371503		HTR1B	ENSG00000135312	ENSG00000135312	2.02915	0.0409332
TFAP2B	ENSG00000008196	ENSG00000008196	1.7781	0.0461357		LINC01619	ENSG00000257242	ENSG00000257242	1.97915	0.0454854
AP3S2	ENSG00000157823	ENSG00000157823	1.66555	0.0374518		UNG	ENSG00000076248	ENSG00000076248	1.97695	0.023992
						FBXO9	ENSG00000112146	ENSG00000112146	1.97591	0.0395009
						CEP57	ENSG00000166037	ENSG00000166037	1.953	0.0472666
						PYGB	ENSG00000100994	ENSG00000100994	1.95175	0.0118826
						EMB	ENSG00000170571	ENSG00000170571	1.95068	0.0237751
						SSH1	ENSG00000084112	ENSG00000084112	1.94049	0.0480475
						UBAP1L	ENSG00000246922	ENSG00000246922	1.93577	0.031196
						KDM7A	ENSG00000006459	ENSG00000006459	1.91023	0.00532554
						MLYCD	ENSG00000103150	ENSG00000103150	1.89179	0.0237751
						ENSG00000286523	ENSG00000286523	ENSG00000286523	1.89014	0.0444342
						TMEM18	ENSG00000151353	ENSG00000151353	1.88582	0.0164866
						CILP	ENSG00000138615	ENSG00000138615	1.88271	0.030538
						DAG1	ENSG00000173402	ENSG00000173402	1.87238	0.0475199
						MON1A	ENSG00000164077	ENSG00000164077	1.8512	0.0197157
						XPO1	ENSG00000082898	ENSG00000082898	1.84368	0.0237751
						LINC00221	ENSG00000270816	ENSG00000270816	1.84154	0.0461357
						KEAP1	ENSG00000079999	ENSG00000079999	1.83574	0.0499718
						CCNT2	ENSG00000082258	ENSG00000082258	1.80188	0.0480475
						ENSG00000287081	ENSG00000287081	ENSG00000287081	1.7998	0.0461357
						TNIK	ENSG00000154310	ENSG00000154310	1.79901	0.0313656
						NRDC	ENSG00000078618	ENSG00000078618	1.79708	0.0161105
						KNTC1	ENSG00000184445	ENSG00000184445	1.77944	0.0472666
						ITGA9-AS1	ENSG00000235257	ENSG00000235257	1.74535	0.0482633
						RNF180	ENSG00000164197	ENSG00000164197	1.73846	0.0371503
						ZNF248	ENSG00000198105	ENSG00000198105	1.71507	0.035741
						GINS1	ENSG00000101003	ENSG00000101003	1.71365	0.0372375
						DAP3	ENSG00000132676	ENSG00000132676	1.70725	0.0260549
						MIR370	ENSG00000199005	ENSG00000199005	1.70439	0.0427767
						PALB2	ENSG00000083093	ENSG00000083093	1.69396	0.0480475
						INPP5J	ENSG00000185133	ENSG00000185133	1.6097	0.0428692
						LINC01572	ENSG00000261008	ENSG00000261008	1.60674	0.0251527
						FNDC3A	ENSG00000102531	ENSG00000102531	1.58317	0.0369724
						MPPED2-AS1	ENSG00000254489	ENSG00000254489	1.56835	0.0371503
						ADGRG3	ENSG00000182885	ENSG00000182885	1.56114	0.0445982
						CHD2	ENSG00000173575	ENSG00000173575	1.52806	0.035741
						MARK1	ENSG00000116141	ENSG00000116141	1.48924	0.0371503
						SPOP	ENSG00000121067	ENSG00000121067	1.48416	0.0427767
						TFRC	ENSG00000072274	ENSG00000072274	1.43967	0.0250887
						PPP1R12A	ENSG00000058272	ENSG00000058272	1.27443	0.0372047
						ZEB1	ENSG00000148516	ENSG00000148516	1.22631	0.0427767
						ITGB8	ENSG00000105855	ENSG00000105855	1.19281	0.0445982
