# Supplementary material for: Characterizing the salivary RNA landscape to identify potential diagnostic, prognostic, and follow‐up biomarkers for breast cancer
Source: Mol Oncol. 2025 Sep 1;20(2):282–306. doi: 10.1002/1878-0261.70101 (PMC12936433; doi:10.1002/1878-0261.70101)
Supplement: Supplementary file 7 — Table S7. Weighted gene co‐expression network analysis (WGCNA) results. The table details module information, including module color and related data on the genes associated with each module. [file MOL2-20-282-s001.xlsx]

## Sheet: WGCNA Module analysis
Symbol	gene_id	module_color	Module given Name	module	band	chromosome_name	start_position	gene_biotype	description	Source
ZNF263	ENSG00000006194	Teal	MicroRNA Module	1	p13.3	16	3263800	protein_coding	zinc finger protein 263	Source:HGNC Symbol
CYB5R4	ENSG00000065615	Teal	MicroRNA Module	1	q14.2	6	83859656	protein_coding	cytochrome b5 reductase 4	Source:HGNC Symbol
IGSF9B	ENSG00000080854	Teal	MicroRNA Module	1	q25	11	133896438	protein_coding	immunoglobulin superfamily member 9B	Source:HGNC Symbol
PGR	ENSG00000082175	Teal	MicroRNA Module	1	q22.1	11	101029624	protein_coding	progesterone receptor	Source:HGNC Symbol
FAT1	ENSG00000083857	Teal	MicroRNA Module	1	q35.2	4	186587794	protein_coding	FAT atypical cadherin 1	Source:HGNC Symbol
RPL3	ENSG00000100316	Teal	MicroRNA Module	1	q13.1	22	39312882	protein_coding	ribosomal protein L3	Source:HGNC Symbol
SLC9A3R1	ENSG00000109062	Teal	MicroRNA Module	1	q25.1	17	74748628	protein_coding	SLC9A3 regulator 1	Source:HGNC Symbol
PLCD4	ENSG00000115556	Teal	MicroRNA Module	1	q35	2	218607855	protein_coding	phospholipase C delta 4	Source:HGNC Symbol
PRRC2C	ENSG00000117523	Teal	MicroRNA Module	1	q24.3	1	171485530	protein_coding	proline rich coiled-coil 2C	Source:HGNC Symbol
TNFAIP3	ENSG00000118503	Teal	MicroRNA Module	1	q23.3	6	137867214	protein_coding	TNF alpha induced protein 3	Source:HGNC Symbol
PILRB	ENSG00000121716	Teal	MicroRNA Module	1	q22.1	7	100352176	protein_coding	paired immunoglobin like type 2 receptor beta	Source:HGNC Symbol
CALD1	ENSG00000122786	Teal	MicroRNA Module	1	q33	7	134744252	protein_coding	caldesmon 1	Source:HGNC Symbol
GPCPD1	ENSG00000125772	Teal	MicroRNA Module	1	p12.3	20	5544439	protein_coding	glycerophosphocholine phosphodiesterase 1	Source:HGNC Symbol
DOCK4	ENSG00000128512	Teal	MicroRNA Module	1	q31.1	7	111726110	protein_coding	dedicator of cytokinesis 4	Source:HGNC Symbol
NGDN	ENSG00000129460	Teal	MicroRNA Module	1	q11.2	14	23469679	protein_coding	neuroguidin	Source:HGNC Symbol
WDR44	ENSG00000131725	Teal	MicroRNA Module	1	q24	X	118346073	protein_coding	WD repeat domain 44	Source:HGNC Symbol
KDM6B	ENSG00000132510	Teal	MicroRNA Module	1	p13.1	17	7834217	protein_coding	lysine demethylase 6B	Source:HGNC Symbol
RIN2	ENSG00000132669	Teal	MicroRNA Module	1	p11.23	20	19757606	protein_coding	Ras and Rab interactor 2	Source:HGNC Symbol
WDR74	ENSG00000133316	Teal	MicroRNA Module	1	q12.3	11	62832342	protein_coding	WD repeat domain 74	Source:HGNC Symbol
PAN2	ENSG00000135473	Teal	MicroRNA Module	1	q13.3	12	56316223	protein_coding	poly(A) specific ribonuclease subunit PAN2	Source:HGNC Symbol
SCARB2	ENSG00000138760	Teal	MicroRNA Module	1	q21.1	4	76158737	protein_coding	scavenger receptor class B member 2	Source:HGNC Symbol
CENPC	ENSG00000145241	Teal	MicroRNA Module	1	q13.2	4	67468762	protein_coding	centromere protein C	Source:HGNC Symbol
CAMK2D	ENSG00000145349	Teal	MicroRNA Module	1	q26	4	113418054	protein_coding	calcium/calmodulin dependent protein kinase II delta	Source:HGNC Symbol
NPAT	ENSG00000149308	Teal	MicroRNA Module	1	q22.3	11	108157215	protein_coding	nuclear protein, coactivator of histone transcription	Source:HGNC Symbol
PPEF2	ENSG00000156194	Teal	MicroRNA Module	1	q21.1	4	75859864	protein_coding	protein phosphatase with EF-hand domain 2	Source:HGNC Symbol
KCNB1	ENSG00000158445	Teal	MicroRNA Module	1	q13.13	20	49293394	protein_coding	potassium voltage-gated channel subfamily B member 1	Source:HGNC Symbol
TRIM46	ENSG00000163462	Teal	MicroRNA Module	1	q22	1	155173787	protein_coding	tripartite motif containing 46	Source:HGNC Symbol
FHIP1A	ENSG00000164142	Teal	MicroRNA Module	1	q31.3	4	151409176	protein_coding	FHF complex subunit HOOK interacting protein 1A	Source:HGNC Symbol
HNRNPK	ENSG00000165119	Teal	MicroRNA Module	1	q21.32	9	83968083	protein_coding	heterogeneous nuclear ribonucleoprotein K	Source:HGNC Symbol
VWA3B	ENSG00000168658	Teal	MicroRNA Module	1	q11.2	2	98087116	protein_coding	von Willebrand factor A domain containing 3B	Source:HGNC Symbol
CSNK1G1	ENSG00000169118	Teal	MicroRNA Module	1	q22.31	15	64165525	protein_coding	casein kinase 1 gamma 1	Source:HGNC Symbol
CXCL8	ENSG00000169429	Teal	MicroRNA Module	1	q13.3	4	73740519	protein_coding	C-X-C motif chemokine ligand 8	Source:HGNC Symbol
ZNF778	ENSG00000170100	Teal	MicroRNA Module	1	q24.3	16	89217703	protein_coding	zinc finger protein 778	Source:HGNC Symbol
FOS	ENSG00000170345	Teal	MicroRNA Module	1	q24.3	14	75278826	protein_coding	Fos proto-oncogene, AP-1 transcription factor subunit	Source:HGNC Symbol
SP3	ENSG00000172845	Teal	MicroRNA Module	1	q31.1	2	173880850	protein_coding	Sp3 transcription factor	Source:HGNC Symbol
SMARCC1	ENSG00000173473	Teal	MicroRNA Module	1	p21.31	3	47585269	protein_coding	SWI/SNF related, matrix associated, actin dependent regulator of chromatin subfamily c member 1	Source:HGNC Symbol
PAK2	ENSG00000180370	Teal	MicroRNA Module	1	q29	3	196739857	protein_coding	p21 (RAC1) activated kinase 2	Source:HGNC Symbol
ZBTB2	ENSG00000181472	Teal	MicroRNA Module	1	q25.1	6	151364115	protein_coding	zinc finger and BTB domain containing 2	Source:HGNC Symbol
DLK1	ENSG00000185559	Teal	MicroRNA Module	1	q32.2	14	100725705	protein_coding	delta like non-canonical Notch ligand 1	Source:HGNC Symbol
MIR22HG	ENSG00000186594	Teal	MicroRNA Module	1	p13.3	17	1711447	lncRNA	MIR22 host gene	Source:HGNC Symbol
MIR375	ENSG00000198973	Teal	MicroRNA Module	1	q35	2	219001645	miRNA	microRNA 375	Source:HGNC Symbol
MIR30E	ENSG00000198974	Teal	MicroRNA Module	1	p34.2	1	40754355	miRNA	microRNA 30e	Source:HGNC Symbol
MIR429	ENSG00000198976	Teal	MicroRNA Module	1	p36.33	1	1169005	miRNA	microRNA 429	Source:HGNC Symbol
MIR16-2	ENSG00000198987	Teal	MicroRNA Module	1	q25.33	3	160404745	miRNA	microRNA 16-2	Source:HGNC Symbol
MIR340	ENSG00000198995	Teal	MicroRNA Module	1	q35.3	5	180015303	miRNA	microRNA 340	Source:HGNC Symbol
MIR103A2	ENSG00000199024	Teal	MicroRNA Module	1	p13	20	3917494	miRNA	microRNA 103a-2	Source:HGNC Symbol
MIRLET7C	ENSG00000199030	Teal	MicroRNA Module	1	q21.1	21	16539828	miRNA	microRNA let-7c	Source:HGNC Symbol
MIR425	ENSG00000199032	Teal	MicroRNA Module	1	p21.31	3	49020148	miRNA	microRNA 425	Source:HGNC Symbol
MIR103A1	ENSG00000199035	Teal	MicroRNA Module	1	q34	5	168560896	miRNA	microRNA 103a-1	Source:HGNC Symbol
MIRLET7F1	ENSG00000199072	Teal	MicroRNA Module	1	q22.32	9	94176347	miRNA	microRNA let-7f-1	Source:HGNC Symbol
MIR26A1	ENSG00000199075	Teal	MicroRNA Module	1	p22.2	3	37969404	miRNA	microRNA 26a-1	Source:HGNC Symbol
MIR148A	ENSG00000199085	Teal	MicroRNA Module	1	p15.2	7	25949919	miRNA	microRNA 148a	Source:HGNC Symbol
MIR26B	ENSG00000199121	Teal	MicroRNA Module	1	q35	2	218402646	miRNA	microRNA 26b	Source:HGNC Symbol
MIR450A1	ENSG00000199132	Teal	MicroRNA Module	1	q26.3	X	134540341	miRNA	microRNA 450a-1	Source:HGNC Symbol
MIRLET7G	ENSG00000199150	Teal	MicroRNA Module	1	p21.2	3	52268278	miRNA	microRNA let-7g	Source:HGNC Symbol
MIR374A	ENSG00000199168	Teal	MicroRNA Module	1	q13.2	X	74287286	miRNA	microRNA 374a	Source:HGNC Symbol
MIRLET7I	ENSG00000199179	Teal	MicroRNA Module	1	q14.1	12	62603686	miRNA	microRNA let-7i	Source:HGNC Symbol
SNORD104	ENSG00000199753	Teal	MicroRNA Module	1	q23.3	17	64146083	snoRNA	small nucleolar RNA, C/D box 104	Source:HGNC Symbol
SNORD1B	ENSG00000199961	Teal	MicroRNA Module	1	q25.1	17	76561109	snoRNA	small nucleolar RNA, C/D box 1B	Source:HGNC Symbol
RNY1	ENSG00000201098	Teal	MicroRNA Module	1	q36.1	7	148987136	misc_RNA	RNA, Ro60-associated Y1	Source:HGNC Symbol
RNY4P7	ENSG00000201470	Teal	MicroRNA Module	1	q14.3	2	127798903	misc_RNA	RNY4 pseudogene 7	Source:HGNC Symbol
ENSG00000201778	ENSG00000201778	Teal	MicroRNA Module	2	q25.31	3	1	misc_RNA
MIR582	ENSG00000202601	Teal	MicroRNA Module	1	q12.1	5	59703606	miRNA	microRNA 582	Source:HGNC Symbol
SPRR2E	ENSG00000203785	Teal	MicroRNA Module	1	q21.3	1	153093135	protein_coding	small proline rich protein 2E	Source:HGNC Symbol
MIR199B	ENSG00000207581	Teal	MicroRNA Module	1	q34.11	9	128244721	miRNA	microRNA 199b	Source:HGNC Symbol
MIR191	ENSG00000207605	Teal	MicroRNA Module	1	p21.31	3	49020618	miRNA	microRNA 191	Source:HGNC Symbol
MIR200A	ENSG00000207607	Teal	MicroRNA Module	1	p36.33	1	1167863	miRNA	microRNA 200a	Source:HGNC Symbol
MIR183	ENSG00000207691	Teal	MicroRNA Module	1	q32.2	7	129774905	miRNA	microRNA 183	Source:HGNC Symbol
MIR32	ENSG00000207698	Teal	MicroRNA Module	1	q31.3	9	109046229	miRNA	microRNA 32	Source:HGNC Symbol
MIR141	ENSG00000207708	Teal	MicroRNA Module	1	p13.31	12	6964097	miRNA	microRNA 141	Source:HGNC Symbol
MIR200C	ENSG00000207713	Teal	MicroRNA Module	1	p13.31	12	6963699	miRNA	microRNA 200c	Source:HGNC Symbol
MIR186	ENSG00000207721	Teal	MicroRNA Module	1	p31.1	1	71067631	miRNA	microRNA 186	Source:HGNC Symbol
MIR200B	ENSG00000207730	Teal	MicroRNA Module	1	p36.33	1	1167104	miRNA	microRNA 200b	Source:HGNC Symbol
MIR218-1	ENSG00000207732	Teal	MicroRNA Module	1	p15.31	4	20528275	miRNA	microRNA 218-1	Source:HGNC Symbol
MIR3591	ENSG00000207778	Teal	MicroRNA Module	1	q21.31	18	58451080	miRNA	microRNA 3591	Source:HGNC Symbol
MIR15B	ENSG00000207779	Teal	MicroRNA Module	1	q25.33	3	160404588	miRNA	microRNA 15b	Source:HGNC Symbol
MIR542	ENSG00000207784	Teal	MicroRNA Module	1	q26.3	X	134541341	miRNA	microRNA 542	Source:HGNC Symbol
MIR95	ENSG00000207807	Teal	MicroRNA Module	1	p16.1	4	8005301	miRNA	microRNA 95	Source:HGNC Symbol
MIR27B	ENSG00000207864	Teal	MicroRNA Module	1	q22.32	9	95085445	miRNA	microRNA 27b	Source:HGNC Symbol
MIR576	ENSG00000207988	Teal	MicroRNA Module	1	q25	4	109488698	miRNA	microRNA 576	Source:HGNC Symbol
MIRLET7F2	ENSG00000208012	Teal	MicroRNA Module	1	p11.22	X	53557192	miRNA	microRNA let-7f-2	Source:HGNC Symbol
MIR652	ENSG00000208013	Teal	MicroRNA Module	1	q23	X	110055329	miRNA	microRNA 652	Source:HGNC Symbol
MIR320A	ENSG00000208037	Teal	MicroRNA Module	1	p21.3	8	22244962	miRNA	microRNA 320a	Source:HGNC Symbol
MT-TL1	ENSG00000209082	Teal	MicroRNA Module	1		MT	3230	Mt_tRNA	mitochondrially encoded tRNA-Leu (UUA/G) 1	Source:HGNC Symbol
MT-TF	ENSG00000210049	Teal	MicroRNA Module	1		MT	577	Mt_tRNA	mitochondrially encoded tRNA-Phe (UUU/C)	Source:HGNC Symbol
MIR454	ENSG00000211514	Teal	MicroRNA Module	1	q22	17	59137758	miRNA	microRNA 454	Source:HGNC Symbol
MIR3065	ENSG00000211563	Teal	MicroRNA Module	1	q25.3	17	81125877	miRNA	microRNA 3065	Source:HGNC Symbol
MIR374B	ENSG00000212027	Teal	MicroRNA Module	1	q13.2	X	74218547	miRNA	microRNA 374b	Source:HGNC Symbol
SNORD17	ENSG00000212232	Teal	MicroRNA Module	1	p11.23	20	17962710	snoRNA	small nucleolar RNA, C/D box 17	Source:HGNC Symbol
SNORD89	ENSG00000212283	Teal	MicroRNA Module	1	q11.2	2	101272936	snoRNA	small nucleolar RNA, C/D box 89	Source:HGNC Symbol
MIR450B	ENSG00000216001	Teal	MicroRNA Module	1	q26.3	X	134540185	miRNA	microRNA 450b	Source:HGNC Symbol
MIR944	ENSG00000216058	Teal	MicroRNA Module	1	q28	3	189829922	miRNA	microRNA 944	Source:HGNC Symbol
RNU2-37P	ENSG00000222627	Teal	MicroRNA Module	1	q21.3	3	128075073	snRNA	RNA, U2 small nuclear 37, pseudogene	Source:HGNC Symbol
	ENSG00000228165	Teal	MicroRNA Module	1	p24.1	9	4850299	lncRNA	miR-101-precursor-9 micro RNA
LINC00687	ENSG00000228422	Teal	MicroRNA Module	1	p12.2	20	11800463	lncRNA	long intergenic non-protein coding RNA 687	Source:HGNC Symbol
WEE2-AS1	ENSG00000228775	Teal	MicroRNA Module	1	q34	7	141704003	lncRNA	WEE2 antisense RNA 1	Source:HGNC Symbol
	ENSG00000230303	Teal	MicroRNA Module	1	q21.33	9	85783668	lncRNA	novel transcript
DNM3OS	ENSG00000230630	Teal	MicroRNA Module	1	q24.3	1	172138397	lncRNA	DNM3 opposite strand/antisense RNA	Source:HGNC Symbol
	ENSG00000232918	Teal	MicroRNA Module	1	p21.3	1	94406395	processed_pseudogene	ribosomal protein L21 (RPL21) pseudogene
NFAM1	ENSG00000235568	Teal	MicroRNA Module	1	q13.2	22	42380407	protein_coding	NFAT activating protein with ITAM motif 1	Source:HGNC Symbol
FTH1P11	ENSG00000237264	Teal	MicroRNA Module	1	q21.13	8	81521682	processed_pseudogene	ferritin heavy chain 1 pseudogene 11	Source:HGNC Symbol
	ENSG00000247121	Teal	MicroRNA Module	1	q15	5	96814028	lncRNA	novel transcript, antisense to LNPEP and ERAP2
GLDCP1	ENSG00000248590	Teal	MicroRNA Module	1	q12	4	56593004	transcribed_processed_pseudogene	glycine decarboxylase pseudogene 1	Source:HGNC Symbol
	ENSG00000249259	Teal	MicroRNA Module	1	q26	4	115922015	transcribed_processed_pseudogene	rearranged L-myc fusion (RLF) pseudogene
CARMN	ENSG00000249669	Teal	MicroRNA Module	1	q32	5	149406689	lncRNA	cardiac mesoderm enhancer-associated non-coding RNA	Source:HGNC Symbol
RNY4	ENSG00000252316	Teal	MicroRNA Module	1	q36.1	7	148963315	misc_RNA	RNA, Ro60-associated Y4	Source:HGNC Symbol
	ENSG00000252690	Teal	MicroRNA Module	1	q25.2	15	82752884	lncRNA	TEC
SNHG1	ENSG00000255717	Teal	MicroRNA Module	1	q12.3	11	62851978	lncRNA	small nucleolar RNA host gene 1	Source:HGNC Symbol
	ENSG00000261519	Teal	MicroRNA Module	1	q21	16	66549280	lncRNA	novel transcript
MIR3613	ENSG00000264864	Teal	MicroRNA Module	1	q14.2	13	49996415	miRNA	microRNA 3613	Source:HGNC Symbol
SLC9A3R1-AS1	ENSG00000266036	Teal	MicroRNA Module	1	q25.1	17	74747319	lncRNA	SLC9A3R1 antisense RNA 1	Source:HGNC Symbol
MIR23AHG	ENSG00000267519	Teal	MicroRNA Module	1	p13.12	19	13823880	lncRNA	miR-23a/27a/24-2 cluster host gene	Source:HGNC Symbol
	ENSG00000270022	Teal	MicroRNA Module	1	q13.2	22	42615244	lncRNA	RNA, U12 small nuclear
TSIX	ENSG00000270641	Teal	MicroRNA Module	1	q13.2	X	73792205	lncRNA	TSIX transcript, XIST antisense RNA	Source:HGNC Symbol
MIR98	ENSG00000271886	Teal	MicroRNA Module	1	p11.22	X	53556223	miRNA	microRNA 98	Source:HGNC Symbol
RNVU1-29	ENSG00000273768	Teal	MicroRNA Module	1	q21.1	1	146376807	snRNA	RNA, variant U1 small nuclear 29	Source:HGNC Symbol
MIR223HG	ENSG00000274536	Teal	MicroRNA Module	1	q12	X	66015414	lncRNA	MIR223 host gene	Source:HGNC Symbol
	ENSG00000279123	Teal	MicroRNA Module	1	q22.1	16	70778433	TEC	novel transcript
	ENSG00000281383	Teal	MicroRNA Module	1	p11.2	21	8254592	lncRNA	novel transcript, similar to YY1 associated myogenesis RNA 1 YAM1
MIR203B	ENSG00000283165	Teal	MicroRNA Module	1	q32.33	14	104117418	miRNA	microRNA 203b	Source:HGNC Symbol
MIR1246	ENSG00000283203	Teal	MicroRNA Module	1	q31.1	2	176600980	miRNA	microRNA 1246	Source:HGNC Symbol
	ENSG00000283380	Teal	MicroRNA Module	1	p22.12	X	20769718	lncRNA	novel transcript
MIR3529	ENSG00000283484	Teal	MicroRNA Module	1	q26.1	15	88611847	miRNA	microRNA 3529	Source:HGNC Symbol
MIR146A	ENSG00000283733	Teal	MicroRNA Module	1	q33.3	5	160485352	miRNA	microRNA 146a	Source:HGNC Symbol
MIR20A	ENSG00000283762	Teal	MicroRNA Module	1	q31.3	13	91351065	miRNA	microRNA 20a	Source:HGNC Symbol
MIR15A	ENSG00000283785	Teal	MicroRNA Module	1	q14.2	13	50049119	miRNA	microRNA 15a	Source:HGNC Symbol
MIR22	ENSG00000283824	Teal	MicroRNA Module	1	p13.3	17	1713903	miRNA	microRNA 22	Source:HGNC Symbol
MIR423	ENSG00000283935	Teal	MicroRNA Module	1	q11.2	17	30117079	miRNA	microRNA 423	Source:HGNC Symbol
MIRLET7A3	ENSG00000283990	Teal	MicroRNA Module	1	q13.31	22	46112749	miRNA	microRNA let-7a-3	Source:HGNC Symbol
MIR29A	ENSG00000284032	Teal	MicroRNA Module	1	q32.3	7	130876747	miRNA	microRNA 29a	Source:HGNC Symbol
MIR21	ENSG00000284190	Teal	MicroRNA Module	1	q23.1	17	59841266	miRNA	microRNA 21	Source:HGNC Symbol
MIR424	ENSG00000284231	Teal	MicroRNA Module	1	q26.3	X	134546614	miRNA	microRNA 424	Source:HGNC Symbol
MIR142	ENSG00000284353	Teal	MicroRNA Module	1	q22	17	58331232	miRNA	microRNA 142	Source:HGNC Symbol
MIR3184	ENSG00000284399	Teal	MicroRNA Module	1	q11.2	17	30117086	miRNA	microRNA 3184	Source:HGNC Symbol
MIR122	ENSG00000284440	Teal	MicroRNA Module	1	q21.31	18	58451074	miRNA	microRNA 122	Source:HGNC Symbol
MIRLET7B	ENSG00000284520	Teal	MicroRNA Module	1	q13.31	22	46113686	miRNA	microRNA let-7b	Source:HGNC Symbol
	ENSG00000287190	Teal	MicroRNA Module	1	q21.1	1	146050441	lncRNA	novel transcript
	ENSG00000287346	Teal	MicroRNA Module	1	q32.33	14	103873148	lncRNA	novel transcript
	ENSG00000287979	Teal	MicroRNA Module	1	p11.2	1	120849674	lncRNA	novel transcript
CDH1	ENSG00000039068	Blue	Gene Regulation Module	2	q22.1	16	68737292	protein_coding	cadherin 1	Source:HGNC Symbol
LSG1	ENSG00000041802	Blue	Gene Regulation Module	2	q29	3	194640791	protein_coding	large 60S subunit nuclear export GTPase 1	Source:HGNC Symbol
CDH3	ENSG00000062038	Blue	Gene Regulation Module	2	q22.1	16	68636189	protein_coding	cadherin 3	Source:HGNC Symbol
EPN1	ENSG00000063245	Blue	Gene Regulation Module	2	q13.42	19	55675226	protein_coding	epsin 1	Source:HGNC Symbol
TMEM38A	ENSG00000072954	Blue	Gene Regulation Module	2	p13.11	19	16661139	protein_coding	transmembrane protein 38A	Source:HGNC Symbol
PSMC5	ENSG00000087191	Blue	Gene Regulation Module	2	q23.3	17	63827152	protein_coding	proteasome 26S subunit, ATPase 5	Source:HGNC Symbol
PLEKHG2	ENSG00000090924	Blue	Gene Regulation Module	2	q13.2	19	39412669	protein_coding	pleckstrin homology and RhoGEF domain containing G2	Source:HGNC Symbol
ADNP2	ENSG00000101544	Blue	Gene Regulation Module	2	q23	18	80109262	protein_coding	ADNP homeobox 2	Source:HGNC Symbol
UBL4A	ENSG00000102178	Blue	Gene Regulation Module	2	q28	X	154483717	protein_coding	ubiquitin like 4A	Source:HGNC Symbol
PRX	ENSG00000105227	Blue	Gene Regulation Module	2	q13.2	19	40393766	protein_coding	periaxin	Source:HGNC Symbol
SEC23IP	ENSG00000107651	Blue	Gene Regulation Module	2	q26.11	10	119892730	protein_coding	SEC23 interacting protein	Source:HGNC Symbol
MAPK10	ENSG00000109339	Blue	Gene Regulation Module	2	q21.3	4	85990007	protein_coding	mitogen-activated protein kinase 10	Source:HGNC Symbol
SLC1A2	ENSG00000110436	Blue	Gene Regulation Module	2	p13	11	35251205	protein_coding	solute carrier family 1 member 2	Source:HGNC Symbol
CYREN	ENSG00000122783	Blue	Gene Regulation Module	2	q33	7	135092363	protein_coding	cell cycle regulator of NHEJ	Source:HGNC Symbol
MED13L	ENSG00000123066	Blue	Gene Regulation Module	2	q24.21	12	115957905	protein_coding	mediator complex subunit 13L	Source:HGNC Symbol
BCAS4	ENSG00000124243	Blue	Gene Regulation Module	2	q13.13	20	50794894	protein_coding	breast carcinoma amplified sequence 4	Source:HGNC Symbol
MED20	ENSG00000124641	Blue	Gene Regulation Module	2	p21.1	6	41905354	protein_coding	mediator complex subunit 20	Source:HGNC Symbol
STRIP2	ENSG00000128578	Blue	Gene Regulation Module	2	q32.1	7	129434432	protein_coding	striatin interacting protein 2	Source:HGNC Symbol
MRPS12	ENSG00000128626	Blue	Gene Regulation Module	2	q13.2	19	38930944	protein_coding	mitochondrial ribosomal protein S12	Source:HGNC Symbol
MBD4	ENSG00000129071	Blue	Gene Regulation Module	2	q21.3	3	129430947	protein_coding	methyl-CpG binding domain 4, DNA glycosylase	Source:HGNC Symbol
KIF1A	ENSG00000130294	Blue	Gene Regulation Module	2	q37.3	2	240713761	protein_coding	kinesin family member 1A	Source:HGNC Symbol
PATJ	ENSG00000132849	Blue	Gene Regulation Module	2	p31.3	1	61742477	protein_coding	PATJ crumbs cell polarity complex component	Source:HGNC Symbol
DOCK2	ENSG00000134516	Blue	Gene Regulation Module	2	q35.1	5	169637268	protein_coding	dedicator of cytokinesis 2	Source:HGNC Symbol
MAP3K7	ENSG00000135341	Blue	Gene Regulation Module	2	q15	6	90513573	protein_coding	mitogen-activated protein kinase kinase kinase 7	Source:HGNC Symbol
EIF4A3	ENSG00000141543	Blue	Gene Regulation Module	2	q25.3	17	80134369	protein_coding	eukaryotic translation initiation factor 4A3	Source:HGNC Symbol
SELENBP1	ENSG00000143416	Blue	Gene Regulation Module	2	q21.3	1	151364304	protein_coding	selenium binding protein 1	Source:HGNC Symbol
RHOB	ENSG00000143878	Blue	Gene Regulation Module	2	p24.1	2	20447074	protein_coding	ras homolog family member B	Source:HGNC Symbol
SLC12A9	ENSG00000146828	Blue	Gene Regulation Module	2	q22.1	7	100826820	protein_coding	solute carrier family 12 member 9	Source:HGNC Symbol
IGSF1	ENSG00000147255	Blue	Gene Regulation Module	2	q26.2	X	131273506	protein_coding	immunoglobulin superfamily member 1	Source:HGNC Symbol
SYBU	ENSG00000147642	Blue	Gene Regulation Module	2	q23.2	8	109573978	protein_coding	syntabulin	Source:HGNC Symbol
DGKZ	ENSG00000149091	Blue	Gene Regulation Module	2	p11.2	11	46332905	protein_coding	diacylglycerol kinase zeta	Source:HGNC Symbol
CARHSP1	ENSG00000153048	Blue	Gene Regulation Module	2	p13.2	16	8852942	protein_coding	calcium regulated heat stable protein 1	Source:HGNC Symbol
DAB2	ENSG00000153071	Blue	Gene Regulation Module	2	p13.1	5	39371675	protein_coding	DAB adaptor protein 2	Source:HGNC Symbol
CCDC171	ENSG00000164989	Blue	Gene Regulation Module	2	p22.3	9	15553043	protein_coding	coiled-coil domain containing 171	Source:HGNC Symbol
GABRB3	ENSG00000166206	Blue	Gene Regulation Module	2	q12	15	26543546	protein_coding	gamma-aminobutyric acid type A receptor subunit beta3	Source:HGNC Symbol
CFAP52	ENSG00000166596	Blue	Gene Regulation Module	2	p13.1	17	9576627	protein_coding	cilia and flagella associated protein 52	Source:HGNC Symbol
MYO1A	ENSG00000166866	Blue	Gene Regulation Module	2	q13.3	12	57028517	protein_coding	myosin IA	Source:HGNC Symbol
MYO5B	ENSG00000167306	Blue	Gene Regulation Module	2	q21.1	18	49822789	protein_coding	myosin VB	Source:HGNC Symbol
PRRT2	ENSG00000167371	Blue	Gene Regulation Module	2	p11.2	16	29811382	protein_coding	proline rich transmembrane protein 2	Source:HGNC Symbol
PPIP5K1	ENSG00000168781	Blue	Gene Regulation Module	2	q15.3	15	43533462	protein_coding	diphosphoinositol pentakisphosphate kinase 1	Source:HGNC Symbol
ZBBX	ENSG00000169064	Blue	Gene Regulation Module	2	q26.1	3	167239843	protein_coding	zinc finger B-box domain containing	Source:HGNC Symbol
ELOVL6	ENSG00000170522	Blue	Gene Regulation Module	2	q25	4	110045846	protein_coding	ELOVL fatty acid elongase 6	Source:HGNC Symbol
ESCO2	ENSG00000171320	Blue	Gene Regulation Module	2	p21.1	8	27771949	protein_coding	establishment of sister chromatid cohesion N-acetyltransferase 2	Source:HGNC Symbol
ALG14	ENSG00000172339	Blue	Gene Regulation Module	2	p21.3	1	94974405	protein_coding	ALG14 UDP-N-acetylglucosaminyltransferase subunit	Source:HGNC Symbol
COL6A5	ENSG00000172752	Blue	Gene Regulation Module	2	q22.1	3	130345516	protein_coding	collagen type VI alpha 5 chain	Source:HGNC Symbol
SPTBN2	ENSG00000173898	Blue	Gene Regulation Module	2	q13.2	11	66682497	protein_coding	spectrin beta, non-erythrocytic 2	Source:HGNC Symbol
RIN1	ENSG00000174791	Blue	Gene Regulation Module	2	q13.2	11	66330241	protein_coding	Ras and Rab interactor 1	Source:HGNC Symbol
PRDM16-DT	ENSG00000177133	Blue	Gene Regulation Module	2	p36.32	1	3059611	lncRNA	PRDM16 divergent transcript	Source:HGNC Symbol
RIIAD1	ENSG00000178796	Blue	Gene Regulation Module	2	q21.3	1	151710433	protein_coding	regulatory subunit of type II PKA R-subunit domain containing 1	Source:HGNC Symbol
HLA-DQB1	ENSG00000179344	Blue	Gene Regulation Module	2	p21.32	6	32659467	protein_coding	major histocompatibility complex, class II, DQ beta 1	Source:HGNC Symbol
HGS	ENSG00000185359	Blue	Gene Regulation Module	2	q25.3	17	81683326	protein_coding	hepatocyte growth factor-regulated tyrosine kinase substrate	Source:HGNC Symbol
PTCH1	ENSG00000185920	Blue	Gene Regulation Module	2	q22.32	9	95442980	protein_coding	patched 1	Source:HGNC Symbol
HMGN2	ENSG00000198830	Blue	Gene Regulation Module	2	p36.11	1	26472440	protein_coding	high mobility group nucleosomal binding domain 2	Source:HGNC Symbol
R3HDM4	ENSG00000198858	Blue	Gene Regulation Module	2	p13.3	19	896503	protein_coding	R3H domain containing 4	Source:HGNC Symbol
SMC5	ENSG00000198887	Blue	Gene Regulation Module	2	q21.12	9	70258978	protein_coding	structural maintenance of chromosomes 5	Source:HGNC Symbol
L1CAM	ENSG00000198910	Blue	Gene Regulation Module	2	q28	X	153861514	protein_coding	L1 cell adhesion molecule	Source:HGNC Symbol
RNA5S3	ENSG00000199337	Blue	Gene Regulation Module	2	q42.13	1	228614750	rRNA	RNA, 5S ribosomal 3	Source:HGNC Symbol
RNA5S16	ENSG00000202257	Blue	Gene Regulation Module	2	q42.13	1	228643809	rRNA	RNA, 5S ribosomal 16	Source:HGNC Symbol
LINC02901	ENSG00000203711	Blue	Gene Regulation Module	2	q25.3	6	158869848	lncRNA	long intergenic non-protein coding RNA 2901	Source:HGNC Symbol
	ENSG00000204876	Blue	Gene Regulation Module	2	q36.3	7	155952030	lncRNA	novel transcript
MIR203A	ENSG00000207568	Blue	Gene Regulation Module	2	q32.33	14	104117405	miRNA	microRNA 203a	Source:HGNC Symbol
MIR23A	ENSG00000207980	Blue	Gene Regulation Module	2	p13.12	19	13836587	miRNA	microRNA 23a	Source:HGNC Symbol
ZBED1	ENSG00000214717	Blue	Gene Regulation Module	2	p22.33	X	2486414	protein_coding	zinc finger BED-type containing 1	Source:HGNC Symbol
CIBAR1-DT	ENSG00000246662	Blue	Gene Regulation Module	2	q22.1	8	93213302	lncRNA	CIBAR1 divergent transcript	Source:HGNC Symbol
	ENSG00000251630	Blue	Gene Regulation Module	2	p11	4	49561285	processed_pseudogene	sorting nexin 18 (SNX18) pseudogene
	ENSG00000253507	Blue	Gene Regulation Module	2	q24.22	8	131308545	lncRNA	novel transcript
LINC02622	ENSG00000259267	Blue	Gene Regulation Module	2	q22.1	10	70918766	lncRNA	long intergenic non-protein coding RNA 2622	Source:HGNC Symbol
	ENSG00000259515	Blue	Gene Regulation Module	2	q32.32	14	102933574	lncRNA	novel transcript, antisense to CDC42BPB
PWRN2	ENSG00000260551	Blue	Gene Regulation Module	2	q11.2	15	24162754	lncRNA	Prader-Willi region non-protein coding RNA 2	Source:HGNC Symbol
MIR103B2	ENSG00000283320	Blue	Gene Regulation Module	2	p13	20	3917502	miRNA	microRNA 103b-2	Source:HGNC Symbol
MIR451B	ENSG00000283364	Blue	Gene Regulation Module	2	q11.2	17	28861371	miRNA	microRNA 451b	Source:HGNC Symbol
	ENSG00000283752	Blue	Gene Regulation Module	2	q21.1	1	145139986	unprocessed_pseudogene	phosphodiesterase 4D interacting protein (PDE4DIP) pseudogene
MIR451A	ENSG00000284565	Blue	Gene Regulation Module	2	q11.2	17	28861369	miRNA	microRNA 451a	Source:HGNC Symbol
TRAM1	ENSG00000067167	Brown	SnoRNA Module	3	q13.3	8	70573218	protein_coding	translocation associated membrane protein 1	Source:HGNC Symbol
RHOBTB1	ENSG00000072422	Brown	SnoRNA Module	3	q21.2	10	60869438	protein_coding	Rho related BTB domain containing 1	Source:HGNC Symbol
AHR	ENSG00000106546	Brown	SnoRNA Module	3	p21.1	7	16916359	protein_coding	aryl hydrocarbon receptor	Source:HGNC Symbol
SLC4A3	ENSG00000114923	Brown	SnoRNA Module	3	q35	2	219627394	protein_coding	solute carrier family 4 member 3	Source:HGNC Symbol
RPL21	ENSG00000122026	Brown	SnoRNA Module	3	q12.2	13	27251362	protein_coding	ribosomal protein L21	Source:HGNC Symbol
PRR12	ENSG00000126464	Brown	SnoRNA Module	3	q13.33	19	49591182	protein_coding	proline rich 12	Source:HGNC Symbol
ZC4H2	ENSG00000126970	Brown	SnoRNA Module	3	q11.2	X	64915802	protein_coding	zinc finger C4H2-type containing	Source:HGNC Symbol
KNL1	ENSG00000137812	Brown	SnoRNA Module	3	q15.1	15	40594020	protein_coding	kinetochore scaffold 1	Source:HGNC Symbol
AOPEP	ENSG00000148120	Brown	SnoRNA Module	3	q22.32	9	94726699	protein_coding	aminopeptidase O (putative)	Source:HGNC Symbol
SLC2A13	ENSG00000151229	Brown	SnoRNA Module	3	q12	12	39755025	protein_coding	solute carrier family 2 member 13	Source:HGNC Symbol
MARS1	ENSG00000166986	Brown	SnoRNA Module	3	q13.3	12	57475445	protein_coding	methionyl-tRNA synthetase 1	Source:HGNC Symbol
HNRNPH1	ENSG00000169045	Brown	SnoRNA Module	3	q35.3	5	179614178	protein_coding	heterogeneous nuclear ribonucleoprotein H1	Source:HGNC Symbol
FAM131A	ENSG00000175182	Brown	SnoRNA Module	3	q27.1	3	184335926	protein_coding	family with sequence similarity 131 member A	Source:HGNC Symbol
ARL10	ENSG00000175414	Brown	SnoRNA Module	3	q35.2	5	176365487	protein_coding	ADP ribosylation factor like GTPase 10	Source:HGNC Symbol
NAALADL2	ENSG00000177694	Brown	SnoRNA Module	3	q26.31	3	174438573	protein_coding	N-acetylated alpha-linked acidic dipeptidase like 2	Source:HGNC Symbol
TMIGD1	ENSG00000182271	Brown	SnoRNA Module	3	q11.2	17	30316333	protein_coding	transmembrane and immunoglobulin domain containing 1	Source:HGNC Symbol
ZNF662	ENSG00000182983	Brown	SnoRNA Module	3	p22.1	3	42906142	protein_coding	zinc finger protein 662	Source:HGNC Symbol
NDUFA12	ENSG00000184752	Brown	SnoRNA Module	3	q22	12	94895297	protein_coding	NADH:ubiquinone oxidoreductase subunit A12	Source:HGNC Symbol
GTF2IRD2	ENSG00000196275	Brown	SnoRNA Module	3	q11.23	7	74796151	protein_coding	GTF2I repeat domain containing 2	Source:HGNC Symbol
SNORD81	ENSG00000202023	Brown	SnoRNA Module	3	q33	7	137287687	snoRNA	Small nucleolar RNA SNORD81	Source:RFAM
SNORD58C	ENSG00000202093	Brown	SnoRNA Module	3	q21.1	18	49489245	snoRNA	small nucleolar RNA, C/D box 58C	Source:HGNC Symbol
SNORD82	ENSG00000202400	Brown	SnoRNA Module	3	q37.1	2	231460371	snoRNA	small nucleolar RNA, C/D box 82	Source:HGNC Symbol
SNORD59A	ENSG00000207031	Brown	SnoRNA Module	3	q13.3	12	56645027	snoRNA	small nucleolar RNA, C/D box 59A	Source:HGNC Symbol
SNORD38B	ENSG00000207421	Brown	SnoRNA Module	3	p34.1	1	44778390	snoRNA	small nucleolar RNA, C/D box 38B	Source:HGNC Symbol
MIR10B	ENSG00000207744	Brown	SnoRNA Module	3	q31.1	2	176150303	miRNA	microRNA 10b	Source:HGNC Symbol
MIR516B1	ENSG00000207946	Brown	SnoRNA Module	3	q13.42	19	53736845	miRNA	microRNA 516b-1	Source:HGNC Symbol
OR2G1P	ENSG00000213911	Brown	SnoRNA Module	3	p22.1	6	29229227	unprocessed_pseudogene	olfactory receptor family 2 subfamily G member 1 pseudogene	Source:HGNC Symbol
SNORD110	ENSG00000221116	Brown	SnoRNA Module	3	p13	20	2654212	snoRNA	small nucleolar RNA, C/D box 110	Source:HGNC Symbol
BCAR3-AS1	ENSG00000224093	Brown	SnoRNA Module	3	p22.1	1	93591966	lncRNA	BCAR3 antisense RNA 1	Source:HGNC Symbol
	ENSG00000234089	Brown	SnoRNA Module	3	p11.2	7	57209865	lncRNA	novel transcript
SNORD121A	ENSG00000238886	Brown	SnoRNA Module	3	p13.3	9	33952769	snoRNA	small nucleolar RNA, C/D box 121A	Source:HGNC Symbol
SNORD2	ENSG00000238942	Brown	SnoRNA Module	3	q27.3	3	186784796	snoRNA	small nucleolar RNA, C/D box 2	Source:HGNC Symbol
SNHG6	ENSG00000245910	Brown	SnoRNA Module	3	q13.1	8	66920561	lncRNA	small nucleolar RNA host gene 6	Source:HGNC Symbol
SNORD36C	ENSG00000252542	Brown	SnoRNA Module	3	q34.2	9	133350847	snoRNA	small nucleolar RNA, C/D box 36C	Source:HGNC Symbol
LINC00924	ENSG00000259134	Brown	SnoRNA Module	3	q26.2	15	95326528	lncRNA	long intergenic non-protein coding RNA 924	Source:HGNC Symbol
SNORD95	ENSG00000264549	Brown	SnoRNA Module	3	q35.3	5	181243312	snoRNA	small nucleolar RNA, C/D box 95	Source:HGNC Symbol
SNORD58B	ENSG00000271982	Brown	SnoRNA Module	3	q21.1	18	49491664	snoRNA	small nucleolar RNA, C/D box 58B	Source:HGNC Symbol
SNORD38B	ENSG00000281859	Brown	SnoRNA Module	3	p34.1	1	44778390	snoRNA	small nucleolar RNA, C/D box 38B	Source:HGNC Symbol
MIR9-3	ENSG00000284329	Brown	SnoRNA Module	3	q26.1	15	89368017	miRNA	microRNA 9-3	Source:HGNC Symbol
	ENSG00000288015	Brown	SnoRNA Module	3	q21.2	13	59121879	lncRNA	novel transcript
	ENSG00000288771	Brown	SnoRNA Module	3	q21.11	9	68956690	lncRNA	novel transcript, antisense to PIP5K1B
	ENSG00000289185	Brown	SnoRNA Module	3	p23	9	14030125	lncRNA	novel transcript
XYLT2	ENSG00000015532	Yellow	Non-Coding RNA Module	4	q21.33	17	50346126	protein_coding	xylosyltransferase 2	Source:HGNC Symbol
QSER1	ENSG00000060749	Yellow	Non-Coding RNA Module	4	p13	11	32892811	protein_coding	glutamine and serine rich 1	Source:HGNC Symbol
LPIN2	ENSG00000101577	Yellow	Non-Coding RNA Module	4	p11.31	18	2885296	protein_coding	lipin 2	Source:HGNC Symbol
TJP1	ENSG00000104067	Yellow	Non-Coding RNA Module	4	q13.1	15	29699367	protein_coding	tight junction protein 1	Source:HGNC Symbol
ZFAND1	ENSG00000104231	Yellow	Non-Coding RNA Module	4	q21.13	8	81701334	protein_coding	zinc finger AN1-type containing 1	Source:HGNC Symbol
DDX58	ENSG00000107201	Yellow	Non-Coding RNA Module	4	p21.1	9	32455302	protein_coding	DExD/H-box helicase 58	Source:HGNC Symbol
USP46	ENSG00000109189	Yellow	Non-Coding RNA Module	4	q12	4	52590960	protein_coding	ubiquitin specific peptidase 46	Source:HGNC Symbol
ASF1A	ENSG00000111875	Yellow	Non-Coding RNA Module	4	q22.31	6	118894152	protein_coding	anti-silencing function 1A histone chaperone	Source:HGNC Symbol
RAB22A	ENSG00000124209	Yellow	Non-Coding RNA Module	4	q13.32	20	58309715	protein_coding	RAB22A, member RAS oncogene family	Source:HGNC Symbol
CBFA2T3	ENSG00000129993	Yellow	Non-Coding RNA Module	4	q24.3	16	88874858	protein_coding	CBFA2/RUNX1 partner transcriptional co-repressor 3	Source:HGNC Symbol
ZNF236	ENSG00000130856	Yellow	Non-Coding RNA Module	4	q23	18	76822557	protein_coding	zinc finger protein 236	Source:HGNC Symbol
ZBED3	ENSG00000132846	Yellow	Non-Coding RNA Module	4	q13.3	5	77072072	protein_coding	zinc finger BED-type containing 3	Source:HGNC Symbol
CDK5RAP2	ENSG00000136861	Yellow	Non-Coding RNA Module	4	q33.2	9	120388875	protein_coding	CDK5 regulatory subunit associated protein 2	Source:HGNC Symbol
PDE5A	ENSG00000138735	Yellow	Non-Coding RNA Module	4	q26	4	119494397	protein_coding	phosphodiesterase 5A	Source:HGNC Symbol
TAF1	ENSG00000147133	Yellow	Non-Coding RNA Module	4	q13.1	X	71366222	protein_coding	TATA-box binding protein associated factor 1	Source:HGNC Symbol
SF3B5	ENSG00000169976	Yellow	Non-Coding RNA Module	4	q24.2	6	144094884	protein_coding	splicing factor 3b subunit 5	Source:HGNC Symbol
RPS23	ENSG00000186468	Yellow	Non-Coding RNA Module	4	q14.2	5	82273320	protein_coding	ribosomal protein S23	Source:HGNC Symbol
PDK1-AS1	ENSG00000225205	Yellow	Non-Coding RNA Module	4	q31.1	2	172480840	lncRNA	PDK1 and ITGA6 antisense RNA 1	Source:HGNC Symbol
	ENSG00000228566	Yellow	Non-Coding RNA Module	4	q21.3	10	63664664	lncRNA	novel transcript
DPP10-AS1	ENSG00000235026	Yellow	Non-Coding RNA Module	4	q14.1	2	115126622	lncRNA	DPP10 antisense RNA 1	Source:HGNC Symbol
	ENSG00000236366	Yellow	Non-Coding RNA Module	4	q24.2	6	142526455	lncRNA	novel transcript
LINC01695	ENSG00000236532	Yellow	Non-Coding RNA Module	4	q21.3	21	28116094	lncRNA	long intergenic non-protein coding RNA 1695	Source:HGNC Symbol
THSD4-AS1	ENSG00000259964	Yellow	Non-Coding RNA Module	4	q23	15	71147650	lncRNA	THSD4 antisense RNA 1	Source:HGNC Symbol
	ENSG00000261659	Yellow	Non-Coding RNA Module	4	p13.3	16	689001	lncRNA	novel transcript, antisense to FBXL16
IGHV3-79	ENSG00000275747	Yellow	Non-Coding RNA Module	4	q32.33	14	106867660	IG_V_pseudogene	immunoglobulin heavy variable 3-79 (pseudogene)	Source:HGNC Symbol
	ENSG00000287772	Yellow	Non-Coding RNA Module	4	q32.2	14	96749695	lncRNA	novel transcript
NA	ENSG00000290931	Yellow	Non-Coding RNA Module	4	NA	NA	NA	NA	NA
