# Supplementary material for: Characterizing the salivary RNA landscape to identify potential diagnostic, prognostic, and follow‐up biomarkers for breast cancer
Source: Mol Oncol. 2025 Sep 1;20(2):282–306. doi: 10.1002/1878-0261.70101 (PMC12936433; doi:10.1002/1878-0261.70101)
Supplement: Supplementary file 8 — Table S8. DE genes (FDR <0.05) from saliva samples of patients with invasive ductal carcinoma (IDC), invasive lobular carcinoma (ILC), ductal carcinoma in situ (DCIS), and mixed histologies, compared to healthy controls. Each comparison includes log2 fold change (log2FC) and adjusted p‐values (FDR). Genes with log2FC >2 and false discovery rate (FDR) < 0.05 are highlighted in gray. Additionally, list of 202 associated cancer hallmark genes along with their distribution across hallmark pathways has been included. [file MOL2-20-282-s012.xlsx]

## Sheet: IDC vs Ctrl (FDR<0.05)
Symbol	IDC-CTRL_log2FC	IDC-CTRL_adjPval
RNA5S12	20.4668	0.00203499
RNA5S16	19.068	0.00534691
ENSG00000259993	16.1886	1.07276e-21
SALL3	7.09661	1.50802e-07
HMGN4	6.05005	0.00252164
ENSG00000286404	5.87709	0.0037655
ENSG00000263041	5.47505	0.00467401
XYLT2	5.39594	0.000435875
MTRF1L	5.09054	0.00109967
ENSG00000286180	4.86168	0.0241866
ENSG00000254412	4.67776	0.0149947
PILRB	4.60381	0.00971532
ENSG00000267648	4.5821	0.027549
ENSG00000287063	4.53733	0.00157142
GABRA1	4.48705	0.000702333
RIN1	4.48445	0.0124719
CAMSAP1	4.47617	0.0047502
COL9A1	4.33751	0.000435875
LINC02475	4.30913	0.0229165
ENSG00000259754	4.30904	0.00505702
KCNJ2-AS1	4.16852	0.00674735
ARL15	4.11194	0.00691362
PLXNA3	4.01505	0.00201128
TMEM208	4.00126	0.0139971
ENSG00000253496	3.97353	0.0490056
ATXN10	3.9691	0.00505702
ENSG00000255508	3.96306	0.0162666
RNY3	3.95735	0.0464182
FMO3	3.9528	0.0267657
IHO1	3.87675	0.0047502
U2AF1L4	3.84122	0.0221696
RPIA	3.81652	0.027549
SPRYD7	3.76918	0.0137562
KLRD1	3.76105	0.00674735
OTUD3	3.75426	0.00821169
ENSG00000286620	3.74823	0.0251058
HNRNPA3P13	3.7467	0.0490564
NT5DC3	3.69814	0.00556213
AKAP10	3.69423	0.00535447
ENSG00000289046	3.67704	0.0428481
ITGB7	3.65146	0.0155672
AFP	3.64963	0.0393553
POLA2	3.63935	0.00087152
ENSG00000278743	3.60822	0.0490056
ARMC5	3.54541	0.00796392
ACAD9-DT	3.54363	0.0206634
ENTPD3-AS1	3.52349	0.00745342
GRK3	3.50609	0.000435875
TARID	3.50486	0.0140568
PAN2	3.49696	0.0140568
SNORD98	3.47905	0.0429115
WDR4P2	3.47029	0.0299382
AOC1	3.43221	0.0155672
MUC16	3.38758	0.00218208
RNASE10	3.38474	0.00350153
KIAA0040	3.37499	0.0139971
ROGDI	3.37015	0.00805786
DYRK1B	3.35912	0.0251058
MARCHF5	3.30871	0.0132407
CAMSAP3	3.29839	0.00245547
NLRP2B	3.28882	0.0199382
PNMA8A	3.28688	0.00747671
ENSG00000259356	3.27642	0.0463202
DSE	3.24527	0.00054804
CLCN1	3.23253	0.0268483
ETV7	3.23208	0.0206669
LAMTOR5	3.1881	0.0428481
SLCO6A1	3.171	0.0332411
CNTNAP3	3.13186	0.0193958
ZNF525	3.11651	0.0268483
DONSON	3.07945	0.0473678
DYNC1LI2	3.06306	0.0321096
LRBA	3.05063	0.00311132
POMT1	3.03074	0.0292225
TRPV2	3.02644	0.0457408
FAM120AOS	3.02624	0.0382335
ECHDC2	3.00838	0.000592698
MIATNB	3.00573	0.0490564
NACAD	2.98711	0.0218297
UNKL	2.97407	0.0157579
BANK1	2.97255	0.0218297
ARMCX5	2.95589	0.00534691
SMIM11	2.94783	0.021622
ENSG00000227769	2.93263	0.0139242
PRR12	2.92499	0.0299382
TERB1	2.9063	0.0417892
ZNF665	2.88236	0.0292225
LTBP1	2.87352	0.0462448
HNMT	2.87189	0.0282605
CCBE1	2.86808	0.0268483
HCAR1	2.86319	0.0304508
LINC02003	2.84533	0.0292225
SNX17	2.83992	0.0132407
PCDHGB2	2.8393	0.0159205
ENSG00000236451	2.81577	0.0159205
RWDD2B	2.81045	0.0490564
IARS2	2.80023	0.0221596
RBM14	2.79476	0.00715522
NECTIN1	2.74411	0.0327451
OSBPL3	2.72651	0.0159205
CDH6	2.72457	0.00430099
TMEM255A	2.7241	0.028027
TENM1	2.62239	0.0424376
ZC3H4	2.57911	0.012093
RALGDS	2.56799	0.0221596
HTR2A	2.54832	0.0394937
PRODH	2.53356	0.0453051
SNORD32A	2.52234	0.0377915
FIRRE	2.50697	0.0488418
SLIT3	2.49491	0.0434273
ATG16L2	2.46957	0.0218297
B4GALT2	2.46725	0.0485187
NOM1	2.437	0.0307637
HLX	2.43269	0.027549
PDLIM2	2.43024	0.0273458
MINK1	2.42119	0.0104078
ZKSCAN1	2.40637	0.00838911
ANPEP	2.38324	0.0268483
AEBP2	2.37645	0.0201355
FN1	2.37315	0.0159205
SETD7	2.3538	0.0248376
ADCYAP1	2.34505	0.0416611
TFAP2B	2.34159	0.00586978
RNF166	2.33026	0.0462448
SPATA41	2.31285	0.0424376
KIF2A	2.3057	0.0268483
USF2	2.30098	0.0495302
SIN3A	2.28243	0.0321096
FER	2.27914	0.0480208
ZBED1	2.26253	0.0453051
MAP2K2	2.21668	0.020864
GRIA2	2.19259	0.0485187
GNB1	2.18686	0.027954
VCAM1	2.1806	0.0425521
CMTM4	2.16082	0.00840661
CNTN4	2.09193	0.0490564
ENSG00000287578	2.07401	0.0466782
PPM1D	2.07003	0.0383557
ZNF827	2.06264	0.0155672
NOTCH4	2.00043	0.0490056
GARS1-DT	1.98533	0.0155655
LINC01140	1.9302	0.0241866
DNAH1	1.90148	0.0436518
SPON2	1.80696	0.0480208
SNORD58A	1.65966	0.0132407
ALMS1	1.483	0.0179432
SGK1	-1.40279	0.0453051
TFRC	-1.72053	0.0247564
EZH2	-1.77724	0.0480208
ARPC1B	-1.80478	0.0333231
CLMN	-1.83677	0.0305722
TRIM41	-1.89779	0.00535447
EIF2AK3	-1.94913	0.0323722
KMT5B	-1.95203	0.00768724
XPO1	-1.97076	0.0334547
MIR370	-2.00845	0.0424578
MON1A	-2.04999	0.0354919
PALB2	-2.06211	0.0373085
NRDC	-2.07714	0.0155672
SCN7A	-2.09413	0.0488418
DPY19L3	-2.11963	0.0431204
CUL4B	-2.12679	0.0218297
CLASP1	-2.16047	0.0453051
C4orf46	-2.18031	0.0429115
CCNT2	-2.18224	0.0424376
DYRK3	-2.23137	0.0495302
ENSG00000228999	-2.23242	0.017005
DFFA	-2.24164	0.0497244
UTS2R	-2.27873	0.027549
SH3D21	-2.37028	0.0424376
ACACA	-2.37115	0.0149947
DNMT3A	-2.40196	0.0453051
CARS1	-2.40843	0.0206634
PURG	-2.41268	0.0288663
L3MBTL3	-2.41565	0.0308085
ENSG00000176593	-2.43221	0.0425521
CCDC57	-2.43472	0.00486221
KLF8	-2.43565	0.0140568
POU4F1	-2.44728	0.0395703
IRX2	-2.44763	0.0453051
RAB8A	-2.45738	0.0308858
PDXDC1	-2.4576	0.0429115
ENSG00000279317	-2.4622	0.0181737
SF3B1	-2.47217	0.0424376
KLHL5	-2.47688	0.0200628
ADNP2	-2.48069	0.0450099
INPP5J	-2.50071	0.0052947
SMIM38	-2.50625	0.0126913
JAK2	-2.52021	0.0159205
PDZRN3	-2.53132	0.031431
TBL2	-2.57076	0.0235807
MICALL1	-2.57307	0.0149947
RGS6	-2.57589	0.0055994
FAP	-2.5769	0.0136715
FNTB	-2.58003	0.0488001
ZNF385B	-2.63112	0.0424376
KDM7A	-2.63132	0.000538203
CHAC1	-2.64374	0.0288663
SLC17A6-DT	-2.64777	0.0428481
CHD1-DT	-2.65943	0.0453051
ANAPC7	-2.67321	0.0373085
TAP2	-2.6758	0.0104617
MANEA	-2.68087	0.0429115
ENSG00000256001	-2.73356	0.0292225
ENSG00000291079	-2.73676	0.0453051
ZNF407-AS1	-2.74234	0.00708037
GPC6	-2.74309	0.030855
PTEN	-2.74693	0.00614457
GNG12-AS1	-2.75121	0.0424376
DMBT1	-2.7658	0.0189413
PANK4	-2.77438	0.0286042
METTL22	-2.79412	0.0416611
PEDS1	-2.81061	0.0307637
NXN	-2.81106	0.0185116
HLCS-AS1	-2.82032	0.0488418
LINC01605	-2.82067	0.0416611
ENSG00000260735	-2.83533	0.0299382
MPO	-2.84297	0.0479667
TMEM74	-2.84872	0.0476779
NCAPD3	-2.8791	9.61905e-05
PRKD1	-2.89415	0.00467401
SOCS4	-2.89787	0.0139971
NPC2	-2.93452	0.0484798
MAPT	-2.9419	0.0139971
SLC1A2	-2.96554	0.0159751
LDLRAP1	-3.00347	0.0267657
CEP57	-3.01567	0.00552281
MIR486-2	-3.02551	0.0132407
NUP88	-3.0424	0.0047502
CILP	-3.07071	0.000538203
SCPEP1	-3.09705	0.0424376
ZIK1	-3.13362	0.0177388
APLP1	-3.13706	0.0251058
AK5	-3.15744	0.0155672
RADIL	-3.18266	0.00534691
YPEL2	-3.18455	0.0132407
GCLC	-3.19031	0.0140568
MRPS27	-3.2049	0.000899674
RNF170	-3.23091	0.00203499
PTPN22	-3.23159	0.00838911
LINC01896	-3.23497	0.0299382
AVIL	-3.26144	0.0308085
IGF2BP2	-3.26306	0.027549
ERF	-3.29408	0.0248376
FUBP1	-3.31809	0.0207228
ODAD2	-3.35996	0.01053
POLD1	-3.38132	0.0155672
YME1L1	-3.38265	0.0047502
N4BP2L2	-3.38553	0.0047502
LINC00309	-3.44441	0.0248376
CEBPZ	-3.45529	0.0248376
HIPK3	-3.47707	0.000592698
TRHDE	-3.51372	0.000598407
ENSG00000283405	-3.55254	0.0139971
HDAC11	-3.58527	0.00796392
SASH3	-3.59768	0.0139971
GARIN2	-3.62395	0.0126913
SSPOP	-3.64058	5.99962e-05
CATSPER2	-3.64861	0.0289549
ENSG00000264066	-3.6685	0.0490433
ELOVL6	-3.74547	0.000654711
ZNF841	-3.77285	0.00535447
NEGR1	-3.77573	0.0373085
ITIH2	-3.77785	0.00311132
OR10K1	-3.7896	0.0434337
ENSG00000232732	-3.80566	0.0132407
LETR1	-3.8163	0.000457289
GID4	-3.91872	0.00036289
ZNF585B	-3.93111	0.0373085
CNTN5	-3.96566	0.00430099
MED17	-3.97425	5.99962e-05
PGM3	-4.0083	0.03255
OR4U1P	-4.02724	0.00751478
ENSG00000225632	-4.08018	0.0490564
RBMS2	-4.22222	0.0139971
ENSG00000289053	-4.23746	0.0185116
LINC01116	-4.23946	0.000437153
ADAMTS4	-4.27037	0.00037703
JARID2-DT	-4.33798	0.0429115
CMC2	-4.34044	7.51775e-05
RPS7	-4.39326	0.00542586
ENSG00000272515	-4.44254	0.0217658
APCDD1	-4.69737	0.000144063
CCDC32	-4.83061	0.00745342
TCP10L	-4.87803	3.25379e-05
ENSG00000254043	-4.9653	0.0217658
CA1	-5.372	7.51775e-05
ZDHHC2	-5.41044	0.00036289
ZNF865	-5.87908	5.99962e-05
ENSG00000225727	-7.96479	0.0251058
RNA5S2	-26.0568	2.19878e-05

## Sheet: ILC vs Ctrl (FDR<0.05)
Symbol	ILC-CTRL_log2FC	ILC-CTRL_adjPval
RNA5S7	20.42	0.00484423
RNA5S12	20.1946	0.0055825
RNA5S16	19.8167	0.00688979
ENSG00000236366	7.495	1.11193e-08
XYLT2	6.59016	1.41183e-05
SALL3	6.03044	0.000115711
ENSG00000261659	6.01184	0.00606928
TARS2P1	5.74393	1.81449e-05
PDK1-AS1	5.69003	5.01896e-07
ENSG00000287772	5.61514	2.47895e-06
ENSG00000254400	5.56055	0.000304525
PRR12	5.49607	1.15339e-06
RAB22A	5.47591	5.87894e-08
ENSG00000250234	5.4593	0.00847524
RIN1	5.32343	0.00279812
PIGQ	5.19876	0.00323151
ENSG00000249176	5.1551	0.00354059
LUC7L3	5.07767	4.30966e-06
ENSG00000290931	5.02509	5.1521e-07
CIBAR1-DT	4.96345	0.021143
ENSG00000291101	4.91866	0.013494
MC5R	4.85599	2.36138e-08
CLDN9	4.78647	0.00262887
AARS2	4.73088	8.31481e-06
SMIM35	4.69491	0.0433011
RN7SL808P	4.69205	0.00518549
ENSG00000259881	4.68111	0.00244925
NMNAT2	4.64743	3.49642e-07
CLCN1	4.6423	0.000498403
ARX	4.55956	0.0279532
ENSG00000204876	4.55411	0.00221468
NR5A2	4.53766	0.00101772
HAUS1	4.52852	0.0436241
LINC02901	4.51376	0.0357261
USP16	4.51285	0.000453681
ENSG00000228566	4.49182	7.76213e-06
MAGEA12	4.41769	0.00276363
RHNO1	4.41287	0.000861436
CCNB1IP1	4.38482	0.000152727
KDR	4.38452	9.27685e-05
SF3B5	4.33211	0.000513729
TMEM38B	4.27939	0.000135944
HLA-DQB1	4.26477	0.000985768
KLHL35	4.21844	3.80307e-09
ADAM11	4.21125	0.00021165
PDE5A	4.15824	3.86978e-07
RSKR	4.15303	5.94147e-06
ENSG00000197332	4.14046	0.0328686
ENSG00000235615	4.1333	0.015458
ENSG00000249411	4.13003	0.0173598
C7orf25	4.1295	0.0279768
PRKRIP1	4.11711	7.76213e-06
CLDN17	4.10404	0.00658721
KCNG2	4.07205	0.000557588
ENSG00000279063	4.05811	0.000152727
ENSG00000255508	4.05073	0.0173598
LINC01563	4.02619	0.0125135
DPP10-AS1	3.96649	3.0293e-05
ETFDH	3.95093	8.40624e-05
TMEM208	3.94312	0.0249765
SLC26A9	3.93224	0.000667997
ICA1L	3.90067	0.000787884
ENSG00000284601	3.85127	0.00830701
CDK5RAP2	3.8509	2.36834e-07
ZP1	3.83988	0.000396773
TENT5C-DT	3.83226	0.0258638
SP2-DT	3.80782	0.0250003
FUT2	3.79436	0.0250003
FAM120AOS	3.77104	0.008488
PRPF31	3.74629	0.0219763
MMACHC	3.74552	0.0135726
HDAC3	3.74519	0.00178691
CHRNA4	3.73968	0.0369688
ASGR2	3.73956	0.000887306
CYP2U1-AS1	3.72693	0.0023461
ENSG00000258661	3.7266	0.00809703
AGER	3.71743	0.00276363
EVC2	3.71737	7.29193e-06
AFDN	3.68691	5.1521e-07
LINC01493	3.68542	0.0241687
SRPK3	3.61391	0.00304921
SPATA5L1	3.58777	0.011127
KIF21A	3.56122	0.00234595
HACD4	3.55159	0.00161469
CLDN18	3.52602	0.0127077
UBE2M	3.52328	0.0435532
ZNF704	3.5202	0.0263607
RPUSD1	3.51585	0.019103
ADGRF1	3.48291	0.00234595
ENSG00000288637	3.4673	0.0224608
LNC-LBCS	3.46613	0.00265223
TPI1	3.45481	0.00578236
CT62	3.43828	0.00107183
ARNT2	3.43524	0.0055825
SEC14L2	3.41141	0.0345576
LINC01618	3.39074	0.0198472
KIF2A	3.38408	0.000379165
ENSG00000260759	3.37671	0.0136268
ZSCAN10	3.36132	0.0230289
LINC00971	3.34987	0.00488575
DTX1	3.34045	0.0233733
FCRL3	3.33499	0.0130737
SLCO2B1	3.32843	0.0397598
USB1	3.30829	0.0179652
EBLN3P	3.308	0.00281053
BHLHE40-AS1	3.30461	0.0173598
OSBPL3	3.29316	0.00314889
ENSG00000253852	3.27859	0.0271839
SLC4A8	3.27779	0.0019472
RNF225	3.26862	0.00578236
GPC2	3.26563	0.0436241
UFL1	3.26323	0.0235932
HLTF	3.25918	0.0254228
ARRDC2	3.22799	0.0263607
ENSG00000242628	3.22533	0.0457356
TPGS1	3.22257	0.00545649
CUBN	3.21118	0.00761146
ZNF525	3.20856	0.0290817
NAT16	3.18203	0.0159387
FAM47E	3.1624	0.00604516
SLC22A17	3.16118	0.000375801
ZDHHC6	3.1479	0.000689729
PPARGC1A	3.14758	0.0094992
CCDC103	3.14723	0.0436241
DONSON	3.14546	0.0436241
MIR9-3HG	3.1336	0.000667997
ENSG00000261888	3.12775	0.0278079
CFAP45	3.10163	0.0104617
RPN1	3.0973	0.0276536
DHX35	3.08775	0.00821309
ENSG00000236829	3.0866	0.0267661
POMT2	3.06884	0.040612
ZNF467	3.0453	0.00170253
SPART-AS1	3.03139	0.0498616
UCKL1-AS1	3.02891	0.000907448
SEZ6	3.02602	0.0441188
ABCB1	3.02028	0.0436241
SCOC	3.00122	0.0173598
ARHGEF19	2.99835	0.0436241
DUS3L	2.98378	0.00695145
ERICD	2.9803	0.0185053
PCBP3-AS1	2.96279	0.0019472
PRR7	2.96264	0.032145
PDZD7	2.95241	0.0436241
KCNF1	2.93585	0.00379212
ADGRF5	2.93466	0.0219763
NKAPD1	2.92465	0.038816
TIA1	2.92396	0.00415964
SUSD5	2.92126	0.0457356
ZAN	2.90317	1.93034e-05
MDM1	2.90031	0.0219763
NCBP2	2.88351	0.00824976
SETD6	2.8767	0.00455278
FKBP11	2.85753	0.0473165
SYDE1	2.84768	0.0243525
KLHDC7A	2.84012	0.00262887
ADCY6	2.82987	0.0288779
MMRN2	2.82716	0.0473165
KNL1	2.82127	0.0436241
ZFYVE1	2.79561	0.0395119
ADGRL2	2.78642	8.40624e-05
NID2	2.77466	0.0474425
PEG3	2.76711	0.014747
NDUFA13	2.75733	0.0330924
ANK2	2.72674	0.00614989
SLC25A44	2.72017	0.00501452
GIMAP8	2.713	0.0127077
NFATC2	2.70101	0.011127
RHBDD3	2.68303	0.038816
CDCA3	2.67808	0.0227114
CD34	2.67485	0.00596148
FAM149B1	2.6667	0.0433011
KIF6	2.65492	0.00690062
HAAO	2.65078	0.0343611
SLC38A4-AS1	2.63808	0.00787948
CRHR2	2.63149	0.0433814
UBE2K	2.62668	0.0094992
HMG20B	2.62544	0.0111205
LINC01622	2.61378	0.0436241
RNF166	2.61261	0.0248401
GRK3	2.60508	0.0328932
SAMMSON	2.59755	0.000453681
ZNF394	2.5954	0.0219763
DUXAP8	2.59004	0.0424374
PDK1	2.57928	0.0320462
DNAH5	2.55324	0.0110738
USH2A	2.55253	0.016591
SCFD2	2.55186	0.0378064
SLC35A5	2.54913	0.027114
CDKL5	2.53149	0.0440096
LMTK3	2.5273	0.025526
WIZ	2.52224	0.019574
ENSG00000235609	2.51852	0.0431328
KIAA0319L	2.50734	0.0244901
UBAC2	2.50709	0.014359
SLC4A2	2.50671	0.0173598
CSMD3	2.50217	0.00686599
RPH3AL	2.49783	0.030179
LINC01018	2.49117	0.0147252
TSKU	2.48757	0.0249765
RASSF10	2.45004	0.0101347
GLUD1	2.43407	0.0125135
ENSG00000275088	2.41562	0.03765
PATL2	2.41359	0.0436241
NOM1	2.41319	0.0473165
TRABD2A	2.41253	0.014747
CLPX	2.40748	0.0437115
OR56A1	2.39957	0.0436241
SPEF2	2.39593	0.0268416
HK2	2.38932	0.0110738
GATA3	2.38651	0.0353532
NKD1	2.38131	0.0345274
RAB11FIP1	2.36984	0.0176585
CNR1	2.36943	0.0125597
BTBD8	2.34159	0.0268414
BRAF	2.32201	0.0267661
KIF21B	2.31526	0.00713156
MKS1	2.30497	0.0320462
SEPTIN9	2.29915	0.0147892
WWOX	2.26252	0.0113253
TRAF3IP2	2.20852	0.0136036
ZBTB17	2.19352	0.0337619
ENSG00000286710	2.18208	0.029116
TACC1	2.18071	0.0358152
UPF1	2.15676	0.0206062
RBM5	2.13296	0.0464802
CLEC16A	2.12589	0.0397959
PRKCG	2.10562	0.0204808
ARGLU1	2.10181	0.0280778
KLHL34	2.09563	0.0219763
TRIM69	2.09409	0.0397959
ENSG00000279077	2.05528	0.0288779
ZNF208	2.0029	0.0492922
AP3S2	1.97959	0.0248401
TPT1-AS1	1.97573	0.0439642
ATF6	1.94514	0.0473165
ESCO1	1.91084	0.0295053
ADGRL3	1.84194	0.0207776
EPB41	1.83828	0.0464802
MIR455	1.82261	0.0218309
DNAJA4	1.80454	0.0433814
MT-TD	1.69876	0.0353122
MT-CO3	1.58476	0.038816
L3MBTL1	-1.7897	0.0339907
FNDC3A	-1.8637	0.0436241
MARK1	-1.9049	0.032145
DPF3	-1.92821	0.0383553
CARD8	-1.94582	0.0285109
KMT5B	-1.97602	0.0136268
ARSB	-1.99103	0.0431328
SACM1L	-2.00447	0.0462519
ADGRG3	-2.0116	0.0439701
SNX14	-2.02354	0.0124557
HCG18	-2.03743	0.015458
ENSG00000228999	-2.10724	0.0436241
EIF2AK1	-2.15835	0.0345274
GDA	-2.16862	0.0436241
TNIK	-2.16994	0.040628
CELF4	-2.2273	0.0227114
GCC2	-2.25335	0.0478462
PPAN	-2.29187	0.0436241
PCDH15	-2.29266	0.0397959
KLF8	-2.29479	0.038816
UBAP1L	-2.29944	0.0473165
EMB	-2.32314	0.0456224
NEK5	-2.32338	0.0492922
CYB561	-2.34322	0.039572
ANO2	-2.34947	0.0433814
TNR	-2.35081	0.0315206
MRPS27	-2.36017	0.0492922
DAP3	-2.36442	0.020641
CD40LG	-2.37197	0.0436241
RIMKLB	-2.37999	0.0218309
CARMIL1	-2.40474	0.016591
WDFY2	-2.42864	0.0173598
TMEM18	-2.42986	0.0171249
RHOBTB2	-2.43225	0.0420904
MMRN1	-2.43332	0.0214844
WEE2-AS1	-2.44909	0.0358144
FLNB	-2.45754	0.016591
HSPA2	-2.45902	0.0440096
FAP	-2.46812	0.032145
ADRA1B	-2.47801	0.0220571
HUS1	-2.48213	0.0436241
PRAME	-2.49087	0.011318
ZNF273	-2.49143	0.026243
AGRN	-2.49604	0.0285109
FN3KRP	-2.51921	0.0496867
KCMF1	-2.53423	0.0207776
ST18	-2.54865	0.0328686
CNTN1	-2.55091	0.0337619
LINC00837	-2.55655	0.0160582
RNF170	-2.5762	0.033309
GALC	-2.5849	0.032145
EZH2	-2.58798	0.00276363
CDH15	-2.61439	0.0179652
SPATA20	-2.62179	0.0378064
ARIH1	-2.64257	0.0436241
HTR1B	-2.65267	0.0287201
PTEN	-2.68695	0.015458
DUSP14	-2.70887	0.0218309
CCPG1	-2.71564	0.0321143
GK	-2.72696	0.00673508
SOCS4	-2.73103	0.0373064
CTSL	-2.7351	0.0464802
LRP8	-2.73686	0.0373064
POU4F1	-2.76716	0.0267661
SSBP3	-2.77281	0.0386699
DCBLD1	-2.8306	0.0390201
KC6	-2.83978	0.032145
TBK1	-2.84623	0.0374894
ENSG00000248491	-2.84972	0.0464802
LRRC8C	-2.85808	0.0357261
RASA3	-2.85889	0.00440604
REV3L	-2.8592	0.0433879
LINC01619	-2.87386	0.0140628
CCDC57	-2.91391	0.000932109
TRHDE	-2.91691	0.0169909
HHIP-AS1	-2.92183	0.032668
GCLC	-2.93259	0.0440096
PDE6C	-2.93754	0.0358152
TMCC1	-2.94066	0.0472254
MED17	-2.9442	0.0140628
ENSG00000258526	-2.94779	0.0189847
CNRIP1	-2.9506	0.0436241
UBN2	-2.96433	0.0179652
NXN	-2.984	0.0198251
SF3B1	-2.98595	0.0147351
TAP2	-3.0011	0.00611772
RPL7	-3.00626	0.0376045
YME1L1	-3.02124	0.025918
CHAC1	-3.02919	0.0204808
ENSG00000259669	-3.03454	0.0345274
MFF-DT	-3.03627	0.0188716
CD226	-3.03795	0.00113561
SS18L1	-3.04283	0.0436241
MCM2	-3.05279	0.0329708
MLYCD	-3.05361	0.000974863
H19	-3.06074	0.00893373
SEC16B	-3.06879	0.0173598
ENSG00000279072	-3.06931	0.015458
GOT2	-3.07152	0.0376045
UBR1	-3.07645	0.00234595
DDR1	-3.10203	0.0284298
LINC00919	-3.10401	0.0436241
TBL2	-3.11348	0.0078111
SCNN1D	-3.12386	0.00309868
RTRAF	-3.13242	0.0343611
TTC5	-3.14501	0.0141301
PHLDA3	-3.1621	0.0490478
PIP4K2B	-3.1729	0.00791793
POLD1	-3.1769	0.0432538
FBXO9	-3.1875	0.00286068
TUBG2	-3.19604	0.0114012
MARS1	-3.19661	0.0487564
GID4	-3.20457	0.0112084
LINC02888	-3.23283	0.0436241
STAT3	-3.23377	0.00578236
GARIN2	-3.23646	0.0464802
PANK4	-3.24125	0.013494
CDC25B	-3.24194	0.0397959
LIPH	-3.2436	0.0219763
TRIQK	-3.26999	0.0397959
RHPN1-AS1	-3.29439	0.0295159
DMTF1	-3.32565	0.00761146
SGK2	-3.33119	0.00678389
HAS1	-3.34165	0.0472254
ENSG00000264151	-3.35314	0.0381193
ABAT	-3.37556	0.0365629
NDUFA12	-3.4454	0.0215745
SATB2	-3.4494	0.00578236
GFOD2	-3.45584	0.0227114
EPRS1	-3.46013	0.00710087
NME7	-3.47202	0.0185053
TRIM37	-3.4726	0.0268416
SERTAD4	-3.47434	0.0219763
YPEL2	-3.47798	0.0104617
LETR1	-3.50378	0.00479588
ME3	-3.51403	0.0124384
P2RX5	-3.51863	0.0447095
ENSG00000225811	-3.57614	0.0286357
NDST2	-3.612	0.0420743
WHAMM	-3.61633	0.00509962
APCDD1	-3.65374	0.0136268
DCXR-DT	-3.66273	0.0372464
SH2D3A	-3.66381	0.0173598
CCN4	-3.66698	0.00872501
CNTN5	-3.66721	0.0173598
LINC00273	-3.70667	0.032145
ITIH2	-3.7076	0.00815725
MC1R	-3.70993	0.0208468
ADNP2	-3.72303	0.00159587
RAI14	-3.73023	0.0136268
COPS6	-3.74209	0.0219763
SSPOP	-3.76979	0.000104272
PTPN9	-3.82569	0.00254464
AGBL1-AS1	-3.82586	0.019574
RLBP1	-3.83334	0.0433814
METTL22	-3.84107	0.00354059
FXR2	-3.84728	0.0146146
GNA14	-3.87541	0.0219763
SCPEP1	-3.88926	0.0136268
NEGR1	-3.91582	0.0436241
LAMC2	-3.9331	0.0144681
DOCK7	-3.95226	0.0135726
GCNT1P5	-3.97785	0.040628
LSM5	-4.04109	0.019574
ZDHHC2	-4.0616	0.0261957
ERF	-4.0828	0.00754136
MPO	-4.11985	0.00354059
DMBT1	-4.12598	0.000265215
RAD52	-4.13564	0.0441188
OR4U1P	-4.16102	0.0122355
TNFRSF9	-4.16357	0.00238289
TTLL7	-4.17071	0.00221468
ZNF567-DT	-4.18447	0.00863842
COL10A1	-4.20019	0.0407731
ENSG00000248736	-4.214	0.0159387
ENSG00000274922	-4.24471	0.00234595
HDAC11	-4.2638	0.00276726
FUBP1	-4.26845	0.00279812
TBR1	-4.27622	0.000318475
NTS	-4.27628	0.0343611
PRKAR2B	-4.28842	0.000475761
MS4A12	-4.32374	0.0125135
ENSG00000260735	-4.34654	0.00135119
ENSG00000256001	-4.37088	0.00132457
TLR10	-4.37275	0.0160064
PPP1R2C	-4.38306	0.0228971
LRRC61	-4.61741	0.0219763
ITPK1P1	-4.62791	0.00207306
CREB3L2	-4.64278	0.000690256
CCDC32	-4.6673	0.0198251
LINC01692	-4.73065	0.0135726
STRIP2	-4.74811	0.00673508
TCP10L	-4.81355	0.000135944
TOMM40	-4.81858	0.0103045
KCNQ5	-4.88171	1.22831e-05
ENSG00000229337	-4.9592	0.0105086
ENSG00000272515	-5.02068	0.0165521
ELF3-AS1	-5.11192	0.00207306
TTPA	-5.27446	0.0349615
ENSG00000254043	-5.52203	0.0181205
C7orf50	-5.56007	4.18645e-05
LINC02006	-5.58046	0.0228971
LINC01116	-5.6709	2.01715e-05
TPRN	-6.18513	0.00872501
ZNF865	-6.51531	1.93034e-05
ENSG00000279780	-7.01622	0.0100926
MIR3529	-17.9364	1.09766e-12
RNA5S2	-22.0064	0.00178691

## Sheet: Mixed vs Ctrl (FDR<0.05)
Symbol	Mixed-CTRL_log2FC	Mixed-CTRL_adjPval
ENSG00000259993	21.3355	2.40975e-30
RNA5S7	20.4931	0.0159459
RNA5S16	20.4158	0.0164485
CENPQ	6.98532	0.00156812
LINC02901	6.53526	0.0024373
ENSG00000259121	6.07686	0.035334
PPIL2	6.00762	0.000101128
ATP5MF	5.97136	0.0237842
ERP29	5.8717	0.00446863
WDR6	5.81102	9.96831e-06
ARRDC2	5.76582	1.42263e-05
SALL3	5.74959	0.00246362
WDR5B-DT	5.68571	0.010368
CIBAR1-DT	5.47711	0.0228568
PABPC1L	5.42257	0.00746638
ENSG00000285955	5.4128	0.0223603
LINC02021	5.26968	0.00359458
DIXDC1	4.93918	8.69848e-06
RNY3	4.80065	0.0295805
ARL11	4.74088	0.0252696
XYLT2	4.6938	0.0228568
PMS2	4.66875	0.000802024
BOK	4.60701	0.0151282
ZGRF1	4.5863	0.000675406
PRSS51	4.53243	0.00446863
EYA2	4.48628	0.0157314
PNPLA8	4.47061	0.00150171
TMPRSS11D	4.45376	0.00078528
ENSG00000286625	4.40672	0.0102976
ISLR2	4.37581	0.0106775
PRR13	4.37486	0.00446863
LINC02667	4.34586	0.0024373
HSPA8P20	4.30181	0.0227265
ENSG00000289602	4.29929	0.0424006
SNAP91	4.28228	0.00801819
LINC02235	4.24624	0.00202855
GPR82	4.22528	0.0169749
HSPB1	4.18161	0.00589863
MAPK9	4.07873	0.000636475
ZNF674	4.04925	0.00589863
TTC27	4.04336	0.0102976
GABRA1	4.03201	0.0233658
DGKZ	3.93244	0.0114838
KCNT1	3.91372	0.0463571
POMT2	3.90703	0.0150447
RAB29	3.90199	0.00446863
ENSG00000264659	3.84935	0.0199412
ARL15	3.83747	0.044462
ENSG00000285184	3.80538	0.00156812
RECQL5	3.77538	0.0226336
SEZ6	3.77204	0.0169749
CALM3	3.7499	0.0485017
ENSG00000286279	3.73136	0.0102976
S100PBP	3.71859	0.0163499
F10	3.70017	0.0195366
AOC1	3.65264	0.0334851
MARK3	3.6504	0.000409019
DLG1	3.6341	0.00589863
SCG2	3.56741	0.0271453
SHISA5	3.55818	0.000675406
IGF2BP1	3.51863	0.00900864
ACLY	3.49827	0.0233658
PCDH19	3.48444	8.89173e-05
ZNF800	3.47132	0.0132468
LINC02202	3.41462	0.0451034
HSD17B4	3.41402	0.0166226
CATSPERB	3.40562	0.0102976
ENSG00000265702	3.38928	0.0233658
PDIA6	3.38802	0.0114838
ENSG00000283959	3.3818	0.0132468
AFF4	3.37228	0.00589863
OVOL1	3.33656	0.035334
THEM4	3.30273	0.0166226
FAM186A	3.29592	0.00202855
FAM9B	3.27109	0.0142657
THUMPD1	3.24581	0.035334
CMBL	3.20818	0.0365397
RICTOR	3.20121	0.00446863
INO80D	3.17201	0.00589863
PQBP1	3.15004	0.023908
ARMCX5	3.12655	0.0157314
GPR89A	3.10833	0.0233658
TTTY14	3.10035	0.0294428
ENSG00000226409	3.05758	0.0157314
ZNF395	3.04234	0.0310479
TRRAP	3.02358	0.00160806
ETFDH	3.01876	0.0228568
LRRC74B	2.99882	0.0313681
CUL7	2.97956	0.0190742
DENND6B	2.96683	0.0485666
YIPF5	2.96233	0.0102909
AAK1	2.95745	0.0071581
LINC01115	2.9421	0.0228568
EBNA1BP2	2.93218	0.0297324
SAFB	2.92882	0.0132468
PTPN18	2.9255	0.0463571
CDC14B	2.91675	0.0163786
ENSG00000277954	2.90654	0.0132468
UBE2QL1	2.8951	0.0111877
LINC00458	2.88743	0.0157314
ATP13A4	2.87546	0.042491
C9orf163	2.86952	0.0448523
SCAMP4	2.86502	0.0120544
MANEA	2.86023	0.0499442
GLYATL1	2.85178	0.040919
ZBTB40	2.84122	0.024074
NOPCHAP1	2.81367	0.0195366
SRSF12	2.81259	0.0228568
RUNX2	2.8122	0.027996
TRPC4	2.79951	0.0360078
ZRANB3	2.76756	0.0228568
FPGT-TNNI3K	2.72826	0.0226336
C1QTNF3	2.72448	0.0485666
SLCO5A1	2.72158	0.0306585
MLPH	2.71138	0.0201388
DYNLL2	2.66028	0.0172576
RNF41	2.64641	0.0138248
GOLIM4	2.63636	0.0252696
LINC01588	2.62008	0.0228568
MTARC1	2.61745	0.0485666
NKD1	2.59715	0.0424006
UPB1	2.54558	0.0494582
DLX6-AS1	2.53042	0.023908
PLCH1	2.53012	0.0180871
ASCC3	2.51046	0.0110157
ARHGEF12	2.46232	0.0259455
LINC03021	2.46086	0.0190742
PACRG-AS1	2.43555	0.035334
AP3S2	2.39964	0.0110157
CALM1	2.38894	0.0110157
MAPK8IP3	2.37208	0.0151282
FAS	2.35108	0.00746638
QSOX2	2.34648	0.0151282
ENSG00000225096	2.31227	0.0233658
SLCO4C1	2.27849	0.042491
LINC00472	2.27152	0.0296957
CERT1	2.25532	0.0252696
YWHAB	2.24186	0.023082
KLHL6	2.21502	0.0135841
MSH6	2.17698	0.0493385
TFAP2B	2.1674	0.0480861
SPTBN5	2.15616	0.0232858
LINC01322	2.14324	0.018777
NUTM2A-AS1	2.13067	0.0301803
DDX60	2.07285	0.0244155
KDM1A	1.77712	0.0252696
SLC25A26	-2.14666	0.0233658
KDM7A	-2.26265	0.0257553
CNTN2	-2.26496	0.0462315
MIR370	-2.44071	0.0440364
UVSSA	-2.44983	0.042491
CILP	-2.456	0.0399924
DAB2	-2.48328	0.0478636
ADGRA3	-2.54451	0.0464433
SCNN1D	-2.57039	0.043923
PYGB	-2.64138	0.0228568
MARVELD3	-2.6526	0.0493488
CCDC57	-2.65423	0.0142092
NCAPD3	-2.67243	0.0071581
UTS2R	-2.70709	0.0360078
PTEN	-2.71617	0.0360078
MFHAS1	-2.72259	0.0188452
LRP3	-2.72824	0.0157314
PRPF18	-2.72923	0.0233658
TCF12	-2.77183	0.0247955
ENSG00000287081	-2.7752	0.0463571
NFIX	-2.83338	0.0399924
SSPOP	-2.86287	0.0235119
RASA3	-2.87792	0.0151282
GSTZ1	-2.88093	0.0233658
SH3TC2-DT	-2.90049	0.0407407
XPO1	-2.92026	0.00589863
TAP2	-2.95632	0.0227046
FAM219B	-2.99633	0.0296957
SH3BP2	-2.99706	0.0071581
BRD3OS	-3.06741	0.0451034
YME1L1	-3.12914	0.0485017
C11orf58	-3.13995	0.0071581
NICN1	-3.21012	0.043923
SLC26A7	-3.26474	0.0298893
CXCL16	-3.27843	0.042491
COL16A1	-3.29259	0.0102976
MED17	-3.29863	0.0151282
ELOVL6	-3.32755	0.0247955
ZIK1	-3.34662	0.0461352
DDR1	-3.34767	0.0399353
RAPGEFL1	-3.41958	0.00156812
DMBT1	-3.41993	0.0157086
ADAMTS10	-3.42965	0.00767245
MAPT	-3.44994	0.0164887
HDAC11	-3.49482	0.0480861
HLCS-AS1	-3.57186	0.0452765
GID4	-3.58005	0.0132468
H19	-3.63624	0.00711569
CMC2	-3.67432	0.0151282
RNF170	-3.67538	0.00690161
PLK5	-3.70621	0.0317778
TTLL3	-3.7151	0.0471007
ENSG00000260735	-3.7254	0.0192156
LINC01203	-3.73858	0.0319741
CDK11B	-3.75268	0.0228568
SGK2	-3.76837	0.00746638
LETR1	-3.79325	0.00801819
IGF2BP2	-3.81624	0.0334851
METTL22	-3.825	0.0150447
CCDC25	-3.86005	0.0408006
ERF	-3.86061	0.0317778
THAP2	-3.90767	0.0190742
PDHB	-3.93087	0.00248659
PHLDA3	-3.95854	0.0241622
MIR486-2	-3.98389	0.00538088
ZNF570	-3.99315	0.018777
PRRC2C	-3.99443	0.0110157
CA1	-4.05036	0.0268262
LRP2	-4.09726	0.0114838
RABGAP1L-DT	-4.11685	0.0320381
LINC01750	-4.12679	0.0317778
PRAME	-4.13934	0.00156812
LINC00581	-4.15339	0.0324711
NEDD8	-4.17567	0.0370436
LINC01116	-4.38348	0.00589863
ENSG00000254180	-4.38617	0.0485666
ENSG00000288781	-4.40105	0.0296957
PPIB	-4.40137	0.0305852
ATP8B2	-4.46516	0.00156812
TM4SF4	-4.57137	0.0232978
ADNP2	-4.65129	0.000636475
SLC39A3	-4.65692	0.0157086
TBR1	-4.68174	0.000675406
LHPP	-4.74064	0.0228568
VPS37C	-4.93015	0.00962408
TTLL7	-4.95862	0.00150034
CREBBP	-4.96098	0.000543713
SAMD5	-4.96843	0.00706674
RAD52	-5.01219	0.0241622
BCKDHB	-5.08214	0.0463571
ENSG00000264066	-5.17528	0.0157314
BET1L	-5.76135	0.0102909
CTRL	-6.65005	0.000636475
ENSG00000279780	-6.73806	0.035334
ENSG00000249433	-18.4782	3.78734e-05
RNA5S17	-19.6042	0.0071581
RNU2-1	-20.246	0.018777

## Sheet: DCIS vs Ctrl (FDR<0.05)
Symbol	DCIS-CTRL_log2FC	DCIS-CTRL_adjPval
RNA5S7	19.2414	0.0112892
RNA5S16	18.1894	0.0188427
ENSG00000259993	15.3738	5.92982e-15
LINC02800	7.8035	0.000208324
ISLR2	7.24763	2.6487e-09
ENSG00000285953	6.91203	0.049767
LINC02901	6.18158	0.00172103
NDUFV2	5.95649	0.000406872
CAMSAP1	5.78338	0.000406872
PIGQ	5.74007	0.00140264
ATP5MF	5.62013	0.0199874
TRPM2-AS	5.58812	0.00349718
ASB5	5.20889	0.00180247
ALDH1A1	5.13586	0.0182395
LINC00339	4.98999	0.00702906
SMIM35	4.93184	0.0338616
IER3-AS1	4.81977	0.0068497
OR56B1	4.66901	0.0338616
ADH7	4.51334	0.0116175
HACD3	4.50871	0.000125854
ENSG00000279774	4.45718	0.00541604
USP48	4.43871	3.26999e-05
OR14J1	4.38918	0.00167843
MECP2	4.32175	0.0122201
ZNF620	4.31443	0.0132741
NCS1	4.2853	0.00330404
RXFP2	4.27497	0.0474955
ATXN2	4.247	0.000744526
ALDH16A1	4.20821	0.00140264
R3HDM4	4.19491	0.0315654
SLC1A3	4.19397	0.0161426
CPEB1-AS1	4.17859	0.00172103
NECAB3	4.15554	0.000877409
CLDN10	4.10292	0.0109577
SPART-AS1	4.07775	0.00398934
LINC02249	4.07157	0.00432272
SLC38A1	4.05725	0.000179217
KERA	4.05321	0.00524759
RIN2	4.02033	0.0075164
NR5A2	4.01926	0.00764736
GID8	4.01371	0.000919872
PAPPA	4.01037	0.00599977
RPLP0P2	4.00365	0.00914588
FAM120AOS	3.95242	0.00664865
POP4	3.94796	0.0182395
LINC02303	3.93009	0.0281252
MTHFS	3.90716	0.0315654
CATSPERE	3.89971	0.0338616
SNORD98	3.89881	0.0261188
COLEC11	3.89132	0.00764725
HS6ST2	3.8627	0.00961517
N6AMT1	3.86218	0.00432272
ENSG00000287247	3.85918	0.0342069
KCNJ2-AS1	3.84834	0.0242765
FAM30A	3.84153	0.00139406
ENSG00000275826	3.83655	0.0440924
AMZ2	3.78242	0.0438573
COL23A1	3.78058	0.0112892
AOC1	3.77757	0.0116175
ASH1L	3.71707	0.00118706
LUM	3.6764	0.0185636
ENSG00000259754	3.61518	0.039272
PES1	3.61231	0.00227369
ENSG00000204876	3.60492	0.032551
GIGYF1	3.56692	0.00936676
AHR	3.55876	0.0449646
ENSG00000280145	3.53872	0.0410677
SMARCD3	3.52927	0.00381904
LINC02316	3.50671	0.0263174
WASL	3.4206	0.0105775
FNBP4	3.42006	0.00288958
RAB4A	3.38726	0.0262942
GATA6-AS1	3.36562	0.00456311
TBL1Y	3.3654	0.036923
BCL2	3.36376	0.000538624
ENSG00000234418	3.3585	0.0257333
ATOSB	3.35533	0.0365112
LIG1	3.35415	0.00153628
ZSCAN29	3.35069	0.0365112
RECQL5	3.33696	0.0281252
APEX2	3.33202	0.00536971
SLC22A18	3.32947	0.0132741
WDR44	3.27828	0.037193
OR10C1	3.27259	0.0278256
ENSG00000226149	3.25707	0.00470369
TEDC1	3.24794	0.0164641
ENSG00000290577	3.23339	0.0322628
NEDD4L	3.23203	0.00470369
OR2F1	3.22275	0.0338832
IQCH-AS1	3.21565	0.00630958
ID2	3.20218	0.0161181
NFAM1	3.20188	0.0161749
ABHD2	3.18996	0.0119544
TULP3P1	3.18479	0.0336362
ERCC6L2	3.17955	0.0147894
IPO7	3.1737	0.0281252
ZNF667-AS1	3.15845	0.00140264
LINC02607	3.15418	0.0337002
DONSON	3.12733	0.0489617
SEZ6	3.09465	0.0415493
THOC5	3.08817	0.0092145
NFE2L3	3.07604	0.0348395
MRC2	3.07256	0.0403738
TNFAIP8L1	3.07095	0.0242765
CPT1A	3.0685	0.0112892
ENSG00000287372	3.05208	0.0280731
KIRREL2	3.05057	0.0205418
RNF214	3.03333	0.0385274
RBM10	3.01246	0.00521168
SLC22A2	2.99402	0.00329456
PLCD4	2.99108	0.0457417
ALG3	2.98714	0.0177183
MPPED1	2.98564	0.0174357
UROC1	2.97407	0.0152702
SEC61A2	2.97024	0.0369898
ANKS4B	2.96618	0.0447985
OSBPL3	2.96276	0.0137712
ZNF250	2.95967	0.00898487
MPZL3	2.95731	0.0360074
B3GNT5	2.94566	0.00811459
SPEG	2.94137	0.0337002
SH3GL3	2.93247	0.0182395
ARFGEF2	2.92673	0.0336362
CPLANE1	2.91797	0.0162165
NEB	2.89556	0.00602719
BCL9	2.87923	0.0488094
FBXL4	2.87108	0.030923
KRT10	2.85952	0.0368415
MBD3	2.84918	0.0364528
CAPZA2	2.84649	0.0442907
MAP7D3	2.84082	0.039092
SART1	2.83958	0.0188427
HAX1	2.82759	0.0342069
SLC16A2	2.822	0.0428613
DUS4L	2.81736	0.0422303
POU6F1	2.80582	0.0365112
RIN3	2.79762	0.010721
PRODH	2.78629	0.0343429
ENSG00000280287	2.77576	0.0429693
CRHR2	2.75141	0.0342525
APLP2	2.75067	0.0412775
ARHGEF12	2.74871	0.00411473
DNHD1	2.73641	0.0210077
ADAMTS1	2.72523	0.00524759
MYO5A	2.71068	0.00867956
PFKM	2.68837	0.0268943
PCSK7	2.68509	0.00602719
HELZ	2.68484	0.0242765
RGS7	2.63878	0.00503975
ALDH7A1	2.63847	0.0412775
CLSTN2	2.6323	0.00969226
BAZ2B	2.62511	0.0141024
PDLIM2	2.6249	0.0263174
PIWIL2	2.60658	0.0447985
MAP3K11	2.60515	0.0396317
LINC01588	2.58792	0.0109283
MFF	2.58	0.0162165
ENSG00000287367	2.55761	0.0403475
UBASH3B	2.54637	0.00326502
ABLIM2	2.54464	0.00927941
SLC33A1	2.50871	0.0198426
KHSRP	2.5025	0.016839
WDR20	2.49407	0.0147234
DGKH	2.48869	0.0280731
MAP1B	2.48755	0.040628
IL21-AS1	2.4825	0.0365112
ZNF529	2.44915	0.0408012
GRK7	2.41419	0.0344004
LINC02997	2.39712	0.0108274
ZBTB17	2.38543	0.0183813
PEPD	2.36391	0.0428613
CFAP157	2.33733	0.0429693
CD59	2.3328	0.0470229
RICTOR	2.32627	0.0344004
TMCO1	2.29902	0.0496513
ZNF707	2.29456	0.0428613
MEX3C	2.28416	0.0265298
DCAF8	2.28398	0.0477522
CCNT1	2.25683	0.0364528
COL7A1	2.17796	0.0253211
SH3KBP1	2.17733	0.049767
USP14	2.17623	0.0403738
ABCA3	2.16182	0.0496362
HTR4	2.15546	0.0326854
TUBGCP6	2.10591	0.0360074
DNAJB11	2.09139	0.0397287
ATXN2L	2.09081	0.0281252
EFTUD2	2.07307	0.0182395
CCDC7	2.07196	0.0427903
NTRK2	2.06549	0.00602719
BMPR2	2.05104	0.024806
PDK3	2.04946	0.0322628
BEND4	2.03487	0.0422303
GNAI1	1.99295	0.0342525
FGR	1.97141	0.0475415
BAALC-AS1	1.9355	0.0369898
LDLRAD4	1.76504	0.0483401
ADGRL3	1.74725	0.0360074
ITGB8	-1.72665	0.0180598
SLC25A26	-1.78109	0.0428613
KMT5B	-1.86038	0.0258521
LINC00635	-1.87804	0.0434892
MIR379	-1.89443	0.0459008
KDM7A	-1.98578	0.0337949
EZH2	-1.99382	0.036923
MIR409	-2.02508	0.0463888
EIF2AK3	-2.0329	0.0412775
PPP2R2C	-2.0906	0.0198426
MIR411	-2.09489	0.0400606
WDR26	-2.09632	0.0457417
MIR370	-2.10345	0.0498066
MON1A	-2.11309	0.0471901
CELF4	-2.12397	0.0365112
XPO1	-2.13774	0.0338616
PERP	-2.15162	0.0165648
NCAPD3	-2.16906	0.0182395
LMO4	-2.1784	0.0429693
CHD2	-2.1971	0.0092145
MTTP	-2.21646	0.0336362
FRY	-2.24539	0.036923
PDIK1L	-2.27234	0.045433
C11orf58	-2.2764	0.0349121
ISL1	-2.28403	0.0440924
NHS	-2.30603	0.038838
ENSG00000286125	-2.3109	0.0375016
PALB2	-2.34872	0.0263174
MAN1A2	-2.35348	0.024403
TAB3	-2.41015	0.0340802
SWINGN	-2.41375	0.0456261
TCF12	-2.44396	0.0322628
SIRPB2	-2.45172	0.0489617
UTS2R	-2.45819	0.0323674
CARM1	-2.46373	0.0336362
ITGA9-AS1	-2.46419	0.0219913
KANK1	-2.46902	0.0159189
UBAP1L	-2.47066	0.0342069
SLC25A14	-2.47273	0.0401307
NRDC	-2.47381	0.0075164
ATL2	-2.48837	0.0400606
KLF8	-2.49083	0.0242765
ENTREP2	-2.51643	0.0379863
RASA3	-2.52927	0.0178527
FNDC3A	-2.54664	0.00456311
WT1	-2.55316	0.0368415
ADAT2	-2.55467	0.0440924
ENSG00000176593	-2.57134	0.0465902
PYGB	-2.59932	0.0109047
NARS2	-2.61513	0.042305
SH3BP2	-2.62207	0.00936676
ADAMTS10	-2.63023	0.027086
PLD1	-2.63263	0.010721
SSPOP	-2.64666	0.0203775
NALCN-AS1	-2.65665	0.0329017
MRPL42	-2.65837	0.049767
ENSG00000231329	-2.66335	0.0435949
LINC01619	-2.70645	0.0256694
MYEF2	-2.72198	0.0182395
SCN7A	-2.75938	0.0118068
FAP	-2.76438	0.0152935
ANAPC7	-2.77082	0.047649
MAP1A	-2.77346	0.0278256
NICN1	-2.77798	0.0493834
GID4	-2.7867	0.0375709
DYRK3	-2.78735	0.0178869
ATP8B2	-2.78984	0.0403475
FBXL17	-2.79199	0.0092145
GPC6	-2.7946	0.0465301
MEIOC	-2.79708	0.0313319
PTEN	-2.80514	0.0119356
PRKD3	-2.80585	0.0440924
GSTM3	-2.80672	0.0182395
SCNN1D	-2.82064	0.010249
GAN	-2.82806	0.016468
C8A	-2.84012	0.0422303
PANK4	-2.85307	0.0404046
PDZRN3	-2.85494	0.0242765
EMB	-2.86134	0.0141024
ATM	-2.87598	0.00296156
PGGT1B	-2.88329	0.0141697
UBR1	-2.89764	0.00630958
RASSF8	-2.91121	0.0370805
TAP2	-2.91984	0.00999584
UNG	-2.9361	0.0112892
SMARCC1	-2.95638	0.0470722
SATB2	-2.96704	0.0272779
NXN	-3.02517	0.0198426
ENSG00000225313	-3.02944	0.0205168
DPYS	-3.10971	0.0470722
HDAC11	-3.12226	0.0462401
VWA3A	-3.13482	0.0465443
DPYSL3	-3.13651	0.0109283
AGA	-3.15298	0.0425575
RGS6	-3.15451	0.00176225
TRHDE	-3.15688	0.00951095
PLEKHH1	-3.1592	0.0241576
ZNF639	-3.16827	0.0107305
H19	-3.17409	0.00793547
MARVELD3	-3.17609	0.00670742
C8orf33	-3.21783	0.0438573
CHAMP1	-3.21976	0.0415493
C1orf174	-3.24977	0.0368415
ABCB7	-3.26262	0.0370805
ZNF397	-3.26883	0.036923
IGSF5	-3.26893	0.0257333
MROH2B	-3.27085	0.00747418
MYRFL	-3.2785	0.0403738
DDR1	-3.28247	0.0205022
ADNP2	-3.29555	0.00892275
GPRACR	-3.30114	0.0281252
CFAP44	-3.30912	0.0396317
SLC18A2	-3.31895	0.0292688
PTPN9	-3.3449	0.0137712
DMBT1	-3.39826	0.00628253
ENSG00000226994	-3.39976	0.0344004
PIP4K2B	-3.41219	0.00524759
HAP1	-3.41302	0.016839
METTL22	-3.41376	0.015391
POLD1	-3.41534	0.0284999
EIF2S3	-3.41544	0.0396317
PIGK	-3.41644	0.00630958
NFE2L1-DT	-3.41661	0.0195563
NUP88	-3.4189	0.00390586
ST6GAL2	-3.45755	0.0286578
CMC2	-3.49108	0.00927941
DCPS	-3.49201	0.0322628
ELOVL6	-3.49982	0.0068262
RAB8B	-3.51588	0.0405852
TCP10L	-3.52435	0.013751
LIPH	-3.53115	0.0126494
CCDC25	-3.5526	0.0335302
ENSG00000248736	-3.57091	0.0457075
TRIQK	-3.57596	0.0242765
LINC02612	-3.61131	0.0404046
ZNF841	-3.63084	0.0182395
ENSG00000260735	-3.64534	0.00927941
ANKS1B	-3.70125	0.0182395
OR4U1P	-3.7723	0.0281252
LINC01116	-3.80666	0.00670742
ITPK1P1	-3.8353	0.0122201
TENT5D	-3.88572	0.00961517
SF3B1	-3.89477	0.000900039
ENSG00000286488	-3.90169	0.00969226
APEH	-3.90544	0.00599977
ODAD2	-3.93758	0.00599574
RIGI	-3.94187	0.0154545
RAI14	-3.96425	0.00927941
MED17	-3.96512	0.000496449
OR2B7P	-3.97844	0.0349121
RPL35A	-4.02252	0.0428613
LINC01896	-4.04232	0.012974
DRAM2	-4.05984	0.0206317
ADAMTS4	-4.16704	0.00271531
GDNF	-4.18774	0.0242765
ENSG00000247131	-4.20736	0.0154545
APOO	-4.25042	0.00611047
SGK2	-4.45275	0.000217083
CA1	-4.45704	0.00524759
TBR1	-4.51207	0.00025009
C7orf50	-4.57004	0.00240833
ENSG00000287599	-4.60972	0.0488508
TTLL3	-4.62064	0.00269072
ZNF778	-4.64391	0.00524759
NTS	-4.66145	0.0262942
BCKDHB	-4.74674	0.0342525
ENSG00000288781	-4.82416	0.00739631
FRMD4A	-4.8358	0.000249413
ENSG00000229337	-4.90575	0.0130422
JARID2-DT	-4.92196	0.036923
ELF3-AS1	-4.96342	0.00457947
ZNF263	-4.99487	0.00456311
CHMP3-AS1	-5.0316	0.00349718
MIR101-1	-5.15171	0.0147234
CREBBP	-5.49675	4.7248e-06
ZDHHC2	-6.34039	0.000179217
ZNF865	-6.40701	0.000125854
ENSG00000279780	-9.01422	0.000923782
RNU2-1	-22.9676	0.00164545

## Sheet: Cancer hallmark genes (n=202)
IDC (n=47)	ILC (n=53)	Mixed (n=40)	DCIS (n=62)
GNB1	GATA3	HSPB1	LUM
FN1	HK2	ARHGEF12	BCL9
CCBE1	BRAF	CUL7	BMPR2
VCAM1	PRKCG	FAS	ARHGEF12
MAP2K2	ANK2	MAPK9	NTRK2
ITGB7	CD34	YWHAB	AHR
DYNC1LI2	KDR	TRRAP	CLDN10
DYRK1B	NFATC2	MSH6	COLEC11
PPM1D	CLDN17	ZRANB3	SEC61A2
NOTCH4	HLA-DQB1	PMS2	BCL2
GRK3	CLDN18	CDC14B	GRK7
HLX	CLDN9	EYA2	WASL
AFP	ADCY6	ASCC3	MRC2
RIN1	KNL1	RECQL5	APEX2
HTR2A	CHRNA4	SHISA5	ADH7
PLXNA3	UPF1	INO80D	LIG1
AKAP10	HDAC3	CALM1	ERCC6L2
RALGDS	UFL1	PLCH1	RECQL5
TFAP2B	HLTF	MAPK8IP3	CPT1A
ANPEP	GRK3	CERT1	UBASH3B
SIN3A	ADGRF1	TFAP2B	RXFP2
TENM1	ADGRF5	CALM3	SH3GL3
SNX17	RIN1	RUNX2	NFAM1
HCAR1	PDE5A	THEM4	MAP3K11
COL9A1	OR56A1	DGKZ	RIN2
FER	TACC1	DLG1	HTR4
LTBP1	ZBTB17	NKD1	SLC22A2
BANK1	CRHR2	GPR82	SLC16A2
GRIA2	SYDE1	AFF4	OR10C1
GABRA1	AFDN	GABRA1	ID2
ROGDI	NKD1	RICTOR	OR2F1
KLRD1	MC5R	F10	ZBTB17
SETD7	RASSF10	BOK	CRHR2
LAMTOR5	CNR1	AP3S2	OR56B1
ATG16L2	ADGRL2	WDR6	MECP2
CDH6	DTX1	RNF41	OR14J1
ADCYAP1	ABCB1	IGF2BP1	DGKH
NLRP2B	NDUFA13	ACLY	RIN3
SLIT3	RBM5	PCDH19	N6AMT1
RPIA	MMRN2	PDIA6	TBL1Y
PCDHGB2	PDK1		GID8
CAMSAP3	PPARGC1A		RICTOR
RNASE10	TPI1		PLCD4
CNTN4	GLUD1		CD59
CNTNAP3	CCNB1IP1		SART1
MUC16	SUSD5		HAX1
NECTIN1	USH2A		SPEG
	ARHGEF19		ADAMTS1
	AGER		RGS7
	GPC2		RBM10
	TSKU		ALDH7A1
	ZAN		PFKM
	NID2		PDK3
			NDUFV2
			MAP1B
			CLSTN2
			ASH1L
			COL7A1
			KIRREL2
			SH3KBP1
			MPZL3
			NEDD4L

## Sheet: Cancer hallmark pathways
	Genes in hallmark genesets for IDC
	SUSTAINED ANGIOGENESIS	GNB1	FN1	CCBE1	VCAM1	MAP2K2
	TUMOR-PROMOTING INFLAMMATION	GNB1	ITGB7	VCAM1	MAP2K2	DYNC1LI2
	GENOME INSTABILITY	DYRK1B	PPM1D
	SUSTAINING PROLIFERATIVE SIGNALING	NOTCH4	GRK3	HLX	AFP	RIN1	HTR2A	PLXNA3	AKAP10	RALGDS	TFAP2B	FN1	ANPEP	SIN3A	MAP2K2	TENM1	SNX17	HCAR1	COL9A1	ITGB7	FER	PPM1D	LTBP1	GNB1	BANK1	GRIA2	GABRA1	ROGDI
	EVADING IMMUNE DESTRUCTION	KLRD1	GNB1	VCAM1	MAP2K2
	REPLICATIVE IMMORTALITY	LTBP1	ANPEP	MAP2K2
	RESISTING CELL DEATH	MAP2K2	LTBP1	GNB1	COL9A1	ITGB7	RALGDS	TFAP2B	FN1	SETD7	VCAM1	SIN3A	LAMTOR5	ATG16L2	RIN1	PPM1D
	EVADING GROWTH SUPPRESSORS	NOTCH4	CDH6	GRK3	HLX	AFP	ADCYAP1	RIN1	HTR2A	PLXNA3	AKAP10	RALGDS	TFAP2B	NLRP2B	ANPEP	SLIT3	SIN3A	TENM1	MAP2K2	SNX17	HCAR1	FER	PPM1D	LTBP1	GNB1	BANK1	GRIA2	GABRA1
	REPROGRAMMING ENERGY METABOLISM	MAP2K2	HTR2A	SETD7	RPIA
	TISSUE INVASION AND METASTASIS	NOTCH4	CDH6	PCDHGB2	RIN1	HTR2A	PLXNA3	RALGDS	FN1	VCAM1	MAP2K2	CAMSAP3	RNASE10	CNTN4	COL9A1	ITGB7	FER	CNTNAP3	MUC16	LTBP1	GNB1	NECTIN1
	Genes in hallmark genesets for ILC
	SUSTAINED ANGIOGENESIS	GATA3	HK2	BRAF	PRKCG	ANK2	CD34	KDR	NFATC2
	TUMOR-PROMOTING INFLAMMATION	GATA3	CLDN17	BRAF	PRKCG	HLA-DQB1	CD34	KDR	CLDN18	CLDN9	ADCY6
	GENOME INSTABILITY	GATA3	KNL1	CHRNA4	UPF1	HDAC3	UFL1	HLTF
	SUSTAINING PROLIFERATIVE SIGNALING	GATA3	PRKCG	GRK3	ADGRF1	ADGRF5	RIN1	PDE5A	HDAC3	BRAF	ANK2	OR56A1	KDR	TACC1	UFL1	ZBTB17	NFATC2	CRHR2	SYDE1	AFDN	NKD1	MC5R	CHRNA4	RASSF10	CD34	CNR1	ADGRL2
	EVADING IMMUNE DESTRUCTION	GATA3	CLDN17	BRAF	PRKCG	CLDN18	ADCY6	CLDN9	NFATC2
	REPLICATIVE IMMORTALITY	KDR	NKD1	PRKCG	NFATC2
	RESISTING CELL DEATH	NKD1	GATA3	KNL1	DTX1	HDAC3	ABCB1	BRAF	PRKCG	KDR	UFL1	NFATC2	RIN1
	EVADING GROWTH SUPPRESSORS	GATA3	NDUFA13	PRKCG	GRK3	RBM5	ADGRF1	ADGRF5	RIN1	PDE5A	BRAF	ANK2	OR56A1	KDR	ZBTB17	CRHR2	ABCB1	SYDE1	MMRN2	AFDN	NKD1	MC5R	CHRNA4	RASSF10	CD34	CNR1	ADGRL2
	REPROGRAMMING ENERGY METABOLISM	PDK1	GATA3	HK2	BRAF	PPARGC1A	TPI1	GLUD1
	TISSUE INVASION AND METASTASIS	GATA3	CLDN17	PRKCG	CCNB1IP1	CLDN18	RIN1	SUSD5	BRAF	HLA-DQB1	ANK2	KDR	NFATC2	USH2A	SYDE1	MMRN2	AFDN	ADCY6	NKD1	CD34	ARHGEF19	CNR1	AGER	GPC2	CLDN9	TSKU	ZAN	NID2
	Genes in hallmark genesets for Mixed
	SUSTAINED ANGIOGENESIS	HSPB1	ARHGEF12	CUL7	FAS
	TUMOR-PROMOTING INFLAMMATION	MAPK9	FAS
	GENOME INSTABILITY	YWHAB	TRRAP	MSH6	ZRANB3	PMS2	CDC14B	EYA2	ASCC3	RECQL5	FAS	SHISA5	INO80D
	SUSTAINING PROLIFERATIVE SIGNALING	ARHGEF12	CALM1	MSH6	PLCH1	MAPK8IP3	CERT1	TFAP2B	CALM3	RUNX2	THEM4	DGKZ	DLG1	HSPB1	FAS	YWHAB	NKD1	GPR82	AFF4	MAPK9	GABRA1	RICTOR
	EVADING IMMUNE DESTRUCTION	MSH6	MAPK9	DLG1	F10	FAS
	REPLICATIVE IMMORTALITY	MAPK9	NKD1	FAS
	RESISTING CELL DEATH	YWHAB	NKD1	MSH6	BOK	MAPK8IP3	PMS2	THEM4	AP3S2	TFAP2B	MAPK9	RICTOR	HSPB1	FAS	SHISA5
	EVADING GROWTH SUPPRESSORS	WDR6	CALM1	RNF41	MSH6	PLCH1	CERT1	TFAP2B	CALM3	DGKZ	DLG1	IGF2BP1	FAS	YWHAB	NKD1	GPR82	PMS2	MAPK9	GABRA1	RICTOR
	REPROGRAMMING ENERGY METABOLISM	MAPK9	CALM1	ACLY	CALM3
	TISSUE INVASION AND METASTASIS	YWHAB	NKD1	MSH6	CUL7	MAPK8IP3	PMS2	AFF4	DGKZ	MAPK9	CALM3	DLG1	PCDH19	ARHGEF12	RICTOR	CALM1	PDIA6	HSPB1	FAS
	Genes in hallmark genesets for DCIS
	SUSTAINED ANGIOGENESIS	LUM	BCL9	BMPR2	ARHGEF12	NTRK2	AHR
	TUMOR-PROMOTING INFLAMMATION	CLDN10	COLEC11	SEC61A2	BCL2	GRK7	WASL	MRC2
	GENOME INSTABILITY	APEX2	ADH7	LIG1	ERCC6L2	RECQL5
	SUSTAINING PROLIFERATIVE SIGNALING	CPT1A	UBASH3B	RXFP2	SH3GL3	ARHGEF12	NFAM1	NTRK2	MAP3K11	RIN2	HTR4	SLC22A2	SLC16A2	OR10C1	ID2	OR2F1	ZBTB17	WASL	GRK7	LUM	CRHR2	BCL9	OR56B1	BCL2	MECP2	OR14J1	DGKH	RIN3	N6AMT1	BMPR2	TBL1Y	GID8	RICTOR	PLCD4
	EVADING IMMUNE DESTRUCTION	WASL	CLDN10	CD59	GRK7
	REPLICATIVE IMMORTALITY	SART1	BMPR2	TBL1Y	ID2	BCL2	AHR
	RESISTING CELL DEATH	HAX1	BMPR2	ID2	BCL2	RICTOR	NTRK2	MAP3K11
	EVADING GROWTH SUPPRESSORS	SPEG	UBASH3B	RXFP2	SH3GL3	NFAM1	MAP3K11	RIN2	HTR4	OR10C1	ID2	OR2F1	ZBTB17	ADAMTS1	GRK7	CRHR2	OR56B1	BCL2	OR14J1	DGKH	RGS7	RIN3	BMPR2	RBM10	PLCD4	RICTOR
	REPROGRAMMING ENERGY METABOLISM	CPT1A	ALDH7A1	SLC16A2	ADH7	PFKM	PDK3	NDUFV2	BCL2
	TISSUE INVASION AND METASTASIS	CLDN10	MAP1B	CLSTN2	ARHGEF12	ASH1L	NTRK2	MAP3K11	ID2	WASL	COL7A1	LUM	BCL9	KIRREL2	BCL2	SH3KBP1	MPZL3	NEDD4L	BMPR2	TBL1Y	RICTOR
