# Supplementary material for: Characterizing the salivary RNA landscape to identify potential diagnostic, prognostic, and follow‐up biomarkers for breast cancer
Source: Mol Oncol. 2025 Sep 1;20(2):282–306. doi: 10.1002/1878-0261.70101 (PMC12936433; doi:10.1002/1878-0261.70101)
Supplement: Supplementary file 9 — Table S9. DE genes (FDR <0.05) from saliva samples of patients with Luminal A and Luminal B breast cancer compared to healthy controls. Each comparison includes log2 fold change and adjusted p‐values (FDR). Each comparison includes log2 fold change (log2FC) and adjusted p‐values (FDR). Genes with log2FC >2 and false discovery rate (FDR) < 0.05 are highlighted in gray. Additionally, list of 100 associated cancer hallmark genes along with their distribution across hallmark pathways has been included. [file MOL2-20-282-s005.xlsx]

## Sheet: Lum-A vs Ctrl (FDR<0.05)
Symbol	LumA-CTRL_log2FC	LumA-CTRL_adjPval
MIR197	19.8973	0.00141927
RNA5S16	19.6211	0.00182891
MIR3591	19.3893	0.00206051
RNA5S7	18.0689	0.00496498
XYLT2	5.92871	8.87625e-05
TMEM145	5.74585	0.0025575
LINC02901	5.72802	0.00103491
CIBAR1-DT	5.18423	0.00466616
PGAM1P9	5.16066	0.0154017
RIN1	5.12913	0.000792459
ENSG00000286404	5.11843	0.00961091
ENSG00000286819	5.09908	0.00206051
MTRF1L	4.78314	0.00266354
ENSG00000273154	4.65815	0.0400977
CARHSP1	4.62695	0.00072565
SMIM35	4.60497	0.0153544
ENSG00000267648	4.43414	0.0198331
ENSG00000267506	4.4284	0.00266354
ENSG00000254412	4.40952	0.016716
RPA2P2	4.37358	0.0322343
ENSG00000236366	4.34232	0.017609
TBL3	4.3206	0.00119102
ARX	4.27156	0.0282673
GFRA2	4.18425	0.000195433
LINC02475	4.0865	0.0213623
COL9A1	4.08129	0.00146588
CLCN1	4.07621	0.00266354
PILRB	4.0466	0.0240805
USP16	3.91823	0.00119102
ATXN10	3.91379	0.00119102
ENSG00000284377	3.90154	0.0136702
KCNJ2-AS1	3.89967	0.0116309
HLA-DQB1	3.89329	0.000792459
FMO3	3.89153	0.0127723
BOK	3.85684	0.0151973
GAB3	3.80677	0.00119102
CDH3	3.78638	0.00961091
IHO1	3.77357	0.00466616
ARL15	3.73338	0.0260886
ITGB7	3.72292	0.00610798
LYPD1	3.69493	0.00837803
RBM18	3.68622	0.0136702
U2AF1L4	3.65295	0.0215248
PRR13	3.63948	0.0067425
LINC00881	3.60285	0.0088822
UBL4A	3.53825	0.030276
TMEM45B	3.53231	0.0224107
RBMS2	3.50594	0.0134746
ENSG00000204876	3.50507	0.0252458
ETFDH	3.49583	0.000382685
GPC2	3.49348	0.00466616
PNPLA8	3.48868	0.00547147
ENSG00000249176	3.48276	0.0480374
ENSG00000288637	3.41095	0.00982433
LINC01563	3.40536	0.0303058
TRPV2	3.37316	0.00837803
KIAA1755	3.34726	0.00610798
ENSG00000255508	3.33981	0.0433318
C8B	3.32386	0.0386398
EYA2	3.31096	0.0307586
PLXNA3	3.30846	0.0111053
ENSG00000269846	3.25743	0.0224298
PAN2	3.23096	0.0199933
DGKZ	3.22511	0.0104733
ZNF525	3.22397	0.0105987
ENSG00000247121	3.22228	0.0250731
SLCO6A1	3.21694	0.0109906
KRT18P21	3.20366	0.04282
GTF2IRD2	3.19774	0.0345749
SEZ6	3.1952	0.0192483
RWDD2B	3.17172	0.00743879
LAMTOR5	3.1499	0.0249695
CALD1	3.14375	0.0379024
TTC27	3.13686	0.0248976
DTX1	3.12664	0.0111034
ENSG00000259754	3.1261	0.0454977
ENSG00000286620	3.11418	0.0328384
LINC01493	3.09805	0.0396141
MIATNB	3.08998	0.00837803
OSBPL3	3.08519	0.00266354
ENSG00000258661	3.07759	0.0199933
ARRDC2	3.07035	0.0035668
ROGDI	3.06318	0.0172734
CADM3-AS1	3.0516	0.0286741
KCNH7-AS1	3.0513	0.030276
ORC5	3.0434	0.0247766
KIF21A	3.038	0.00466616
POMT2	3.02365	0.0153544
CYGB	3.01604	0.0405834
ZNF487	3.0153	0.017609
MUC16	3.01466	0.0107249
PTHLH	3.00968	0.0199673
CNTNAP3	3.0015	0.0107249
MAPK9	2.99292	0.00868786
NPM1	2.96922	0.0122604
SLC4A8	2.96418	0.00119102
SRPK3	2.96143	0.0153479
PSMC5	2.93121	0.0425226
PNKP	2.91068	0.0460209
DONSON	2.89805	0.0461091
CCKBR	2.89698	0.0262389
ENSG00000287076	2.89505	0.04282
ARNT2	2.88264	0.0134746
DSC3	2.88189	0.0282673
ARMCX5	2.87207	0.00719824
LNC-LBCS	2.85086	0.0101103
POC1B-AS1	2.84976	0.0430414
ZNF704	2.84917	0.0455879
AHNAK	2.84173	0.0156593
ENSG00000261888	2.8416	0.0205408
PBX3	2.83506	0.017609
CD96	2.83154	0.0452333
RNF7	2.82635	0.0224107
OTUB1	2.79478	0.0495924
ENSG00000261840	2.79058	0.0414332
MROH6	2.78158	0.0260287
TMEM116	2.77694	0.00838975
D2HGDH	2.76584	0.0480374
ENSG00000287550	2.75416	0.0387205
ETV6	2.74772	0.0292515
TENM1	2.74698	0.0167624
ECHDC2	2.74649	0.00266354
NECTIN1	2.73361	0.0141074
DRG2	2.73321	0.0199673
ABCB1	2.72276	0.0430414
NOM1	2.72239	0.00266354
CASP1	2.71234	0.0307775
ARHGEF4-AS1	2.71224	0.0354687
C12orf56	2.71122	0.0424893
ALDH16A1	2.70275	0.035297
STX1B	2.70073	0.0259909
HLTF	2.68971	0.0382352
SCARA5	2.68186	0.0487372
ENSG00000227769	2.6796	0.0211221
HOXD3	2.65791	0.0262389
PIGR	2.65329	0.0366459
ADGRF1	2.64793	0.0260886
PLCD4	2.64712	0.0400977
CDH1	2.64126	0.038964
SCN1A	2.63792	0.0480374
NKAPD1	2.62952	0.0301862
LINC01115	2.61501	0.00837803
GATAD2B	2.60534	0.0154017
SYDE1	2.59971	0.0182858
RBM14	2.59669	0.00922001
SNX1	2.59309	0.0194374
LINC01210	2.59046	0.0424893
TPI1	2.58512	0.0454977
ENSG00000287372	2.58461	0.0487372
PDIA6	2.57109	0.0296088
PRODH	2.56222	0.0224107
TFDP2	2.56209	0.0180215
GPRASP1	2.55876	0.0330864
RNF214	2.54564	0.038332
SLIT3	2.54127	0.0153544
HS2ST1	2.54018	0.014917
RUNX2	2.53623	0.00610798
TMEM255A	2.52829	0.0302642
PSMB7	2.52686	0.0322343
ENSG00000287405	2.5226	0.0495971
ASCC2	2.51347	0.0337164
RNF166	2.50792	0.017609
NDUFA13	2.4875	0.0250028
CRX	2.45985	0.0303058
EBLN3P	2.45003	0.0484589
INO80E	2.44623	0.0171299
PCDH1	2.44262	0.0307223
CUBN	2.43278	0.0487372
CRAMP1	2.42779	0.0484589
LRRC74B	2.42693	0.0302642
VEPH1	2.42544	0.0424893
MTG1	2.4121	0.023583
GSTM2	2.40236	0.0211221
ZNF395	2.38336	0.0296535
LRBA	2.37404	0.0296088
ZNF33B	2.36691	0.0384423
POU2F2	2.35684	0.0349429
ZNF394	2.35076	0.0134911
B4GALT2	2.33504	0.0414332
C9orf163	2.31862	0.0444806
NEK10	2.31817	0.0365897
PPIP5K2	2.31198	0.0115577
LMNA	2.31084	0.035297
ANPEP	2.26796	0.0235169
DUXAP8	2.26386	0.0372487
OR6D1P	2.2636	0.0247766
SETD7	2.26079	0.0171299
CKAP5	2.25698	0.0382352
CYB5R2	2.25324	0.0344199
ZC3H4	2.24338	0.0331915
PRKAR1B	2.23914	0.0423681
CTDSP2	2.23379	0.0116309
TFAP2B	2.19841	0.0088822
STUM	2.18772	0.038332
MMP16	2.18013	0.0303058
EPB41L3	2.17504	0.0211826
FOXJ2	2.17497	0.0215627
ADAMTS17	2.16668	0.0192497
GRIA2	2.161	0.0311455
NFATC2	2.15022	0.0366459
MIR378C	2.14813	0.0366459
ERVK13-1	2.14628	0.0199607
SPRING1	2.14454	0.0432964
TP53I11	2.13395	0.0303058
GIMAP8	2.11158	0.0480374
FGD2	2.09279	0.0433318
BTBD8	2.08951	0.0171299
PLCH1	2.04737	0.023583
HMG20B	2.04716	0.0433318
AEBP2	2.03152	0.035297
UPB1	2.02547	0.0268708
RAB4A-AS1	2.01665	0.0297969
CNTN4	2.01479	0.0400977
STX2	2.00662	0.0322343
ADGRL2	2.00131	0.0267042
MYBPC2	2.00104	0.0323057
MAP2K2	1.98267	0.0433318
KCNK12	1.96765	0.0493574
GARS1-DT	1.95715	0.00837803
ZNF827	1.95563	0.0134911
OTOG	1.95542	0.0444806
PLXNA1	1.93747	0.037994
ZBTB17	1.9114	0.0424893
SLC33A1	1.90778	0.0455879
CMTM4	1.88212	0.035044
KIF13B	1.87755	0.0431529
SPRED1	1.83488	0.038573
PCCA	1.83468	0.0495924
ADSL	1.81873	0.0486851
SPON2	1.75237	0.0454977
SPTBN5	1.67115	0.0343107
MELTF	1.64275	0.0292676
ASPM	1.56176	0.0305281
ADCY9	1.49458	0.0480374
PLA2G6	-1.44896	0.0387205
PPP1R15B	-1.51109	0.024185
PPP1R12A	-1.52163	0.0188798
SHTN1	-1.62673	0.030276
UNC79	-1.65475	0.0414332
STRADA	-1.72304	0.0260287
ZBED9-AS1	-1.74526	0.0454977
HMGA2	-1.76287	0.0365897
CNTN2	-1.76519	0.0430414
FNDC3A	-1.78078	0.0199933
LINC01572	-1.80443	0.0218942
INPP5J	-1.81511	0.0260886
GCC2	-1.84159	0.0443578
HLA-DRB1	-1.87205	0.0296535
ZBTB44	-1.87782	0.0382352
UBR1	-1.87905	0.0292515
UTS2R	-1.91261	0.0433318
ADAM12	-1.92335	0.0361212
ITGA9-AS1	-1.93065	0.0352043
TMEM18	-1.93203	0.0306119
DISP2	-1.93321	0.0462821
EZH2	-1.93751	0.0205408
DDX55	-1.93961	0.0486851
MARK1	-1.93982	0.00466616
MARVELD3	-1.94442	0.0424893
IDH3B	-1.94896	0.0232949
PIK3C2A	-1.95596	0.042853
KDM7A	-1.96487	0.0155184
NRDC	-1.97328	0.00837803
KLHL5	-1.98259	0.0452333
B3GAT1-DT	-1.98808	0.0322343
STEAP2	-1.99627	0.017609
ZMYND8	-2.0028	0.0307586
RGS6	-2.00445	0.0433318
UROS	-2.02545	0.0460209
DFFA	-2.03372	0.0387205
XPO1	-2.03478	0.0153544
ENSG00000287241	-2.09768	0.014917
GLP1R	-2.10681	0.0259881
PURG	-2.11638	0.0293446
C5orf22	-2.11874	0.0486851
FAM83B	-2.12432	0.0365897
CILP	-2.12956	0.0199933
TNIK	-2.1349	0.0116309
GAN	-2.1691	0.0386398
SLC5A4-AS1	-2.16954	0.0305281
MLYCD	-2.17386	0.0107896
GGCX	-2.19019	0.0278055
SCNN1D	-2.19193	0.017609
DNAJB1	-2.19507	0.0345749
ENSG00000228999	-2.19664	0.0120484
SCN7A	-2.19717	0.0151973
OR6C74	-2.1978	0.0424893
H19	-2.2084	0.0480374
MICALL1	-2.21498	0.0277447
TSPAN18	-2.21994	0.0444806
CD40LG	-2.22853	0.0241916
SCAF8	-2.22947	0.017609
UBAP1L	-2.24264	0.00989517
MON1A	-2.25512	0.00837803
NALCN-AS1	-2.25705	0.0239229
LRRTM4	-2.26464	0.0420562
VWCE	-2.27335	0.017609
SLC6A11	-2.27739	0.0424893
DYRK3	-2.28263	0.0194374
ACVR1	-2.28681	0.0140858
RASA3	-2.29402	0.00887109
FAM168A	-2.32471	0.020805
LINC02280	-2.34507	0.0123988
ENSG00000279072	-2.34848	0.0351886
NCAPD3	-2.35135	0.00247948
CCNT2	-2.35844	0.0102226
PRKD3	-2.36514	0.0447599
MPPED2-AS1	-2.39192	0.00206051
DNAH9	-2.40158	0.0116309
AVIL	-2.41091	0.0276429
HIPK3	-2.48526	0.0203947
SGMS1-AS1	-2.50158	0.030276
RADIL	-2.51318	0.0292515
TBL2	-2.54345	0.014917
ZNF813	-2.5792	0.0098557
ZDHHC7	-2.58757	0.0111034
FAP	-2.5948	0.00375552
XRCC1	-2.61144	0.035297
CTSL	-2.6343	0.0169572
SYN2	-2.63649	0.0188798
TLE2	-2.6415	0.0122604
IDUA	-2.64407	0.0138403
CD226	-2.64741	0.00206051
SOCS6	-2.66428	0.0116309
CHAC1	-2.67189	0.0134746
CCDC57	-2.68323	0.000382685
ME3	-2.69481	0.0300571
NXN	-2.70178	0.00868786
LYRM7	-2.70632	0.0464794
PDZRN3	-2.71345	0.00824694
METTL22	-2.71751	0.0199933
RNF11	-2.72548	0.0177186
MC1R	-2.72896	0.0434804
GYG1	-2.7419	0.0134448
SLC1A2	-2.75557	0.0173258
TCF7L2	-2.76001	0.0134746
N4BP2L2	-2.76616	0.0180215
TRHDE	-2.77232	0.00961091
EIF1AD	-2.78197	0.0207783
ENSG00000286846	-2.78963	0.0149021
ZIK1	-2.79128	0.0211221
CTRL	-2.79246	0.045914
NUP88	-2.80535	0.00466616
SF3B1	-2.80808	0.00552992
LINC01896	-2.81654	0.0446895
MRPS27	-2.83271	0.0034665
GARIN2	-2.8383	0.0495924
ATCAY	-2.8424	0.0444806
ITIH2	-2.85854	0.0322343
CMC2	-2.85858	0.0134746
NUDT16-DT	-2.85939	0.0148565
PTEN	-2.86149	0.00266354
SOCS4	-2.88287	0.00743879
PRMT5	-2.88691	0.0462821
LINC00581	-2.89087	0.0452333
GPR34	-2.89101	0.023583
ZNF268	-2.91457	0.0081573
PANK4	-2.91587	0.0081573
VN1R53P	-2.93981	0.0495924
ENSG00000231703	-2.95759	0.0286205
DTWD2	-2.96781	0.0239229
AGBL1-AS1	-2.9833	0.0303058
ENSG00000256001	-2.99187	0.00989517
IRF8	-3.0083	0.0116309
ITPRIPL1	-3.01476	0.0211221
YPEL2	-3.0177	0.0134448
TRIQK	-3.01984	0.0163161
GPRACR	-3.02442	0.0134746
NDST2	-3.02709	0.0386398
C7orf50	-3.03681	0.0366459
TAP2	-3.03899	0.00103666
MDC1	-3.05638	0.0207783
LAMC2	-3.06779	0.00045978
ENSG00000250934	-3.08034	0.0430414
ENSG00000260735	-3.08896	0.00961091
CDK11B	-3.14738	0.00961091
DMBT1	-3.15915	0.00266354
OR2B7P	-3.18909	0.0424893
MRPS6	-3.21343	0.0154748
VPS13B-DT	-3.23242	0.00610798
AARSD1	-3.25229	0.0123761
ODAD2	-3.25522	0.00648771
GCLC	-3.25832	0.00610798
ENSG00000264066	-3.26959	0.0414332
RPL6P23	-3.2811	0.0460209
OR4U1P	-3.28189	0.0201694
LINC01605	-3.38402	0.00476517
RNF170	-3.39871	0.00206051
LINC00309	-3.42842	0.014862
SSPOP	-3.43125	9.1593e-05
ERF	-3.4688	0.00837803
ENSG00000232732	-3.47386	0.0173258
ADAMTS4	-3.48544	0.00476517
MAP3K7CL	-3.49427	0.0153544
MPO	-3.49521	0.00547147
LINC02612	-3.54163	0.00610798
YME1L1	-3.54188	0.00129415
DCPS	-3.54327	0.00247948
APCDD1	-3.56281	0.00377303
GID4	-3.57698	0.000792459
TBR1	-3.57829	0.000503708
MED17	-3.65871	9.1593e-05
CHMP3-AS1	-3.65927	0.00610798
HDAC11	-3.69031	0.00227969
LETR1	-3.74626	0.000367554
CCDC32	-3.74977	0.0303058
NTS	-3.77925	0.0276732
GRIN2B	-3.78833	0.00257279
PUS7	-3.91913	0.0144503
ENSG00000225632	-3.96963	0.0282673
TTLL3	-3.97504	0.000181404
FAM102A	-4.00098	0.00466616
SMIM36	-4.04607	0.0172734
ENSG00000234613	-4.0931	0.0199933
BVES	-4.11308	0.0175925
PGBD2	-4.19128	0.0104733
TTLL7	-4.19634	0.000382685
LINC01116	-4.29059	0.000172409
MAP1LC3B2	-4.31047	0.0307586
CA1	-4.31889	0.00244928
CHD4	-4.42355	5.13497e-07
ZNF611	-4.47654	0.000367554
FAM47E-STBD1	-4.54377	0.0207513
RNF138	-4.55824	0.00377303
ENSG00000271681	-4.73832	0.0122604
ENSG00000271101	-4.88779	0.00497545
ENSG00000254043	-5.3858	0.0107249
ENSG00000267005	-5.41647	0.0366459
ZNF544	-5.93657	5.13497e-07
ENSG00000279780	-6.64912	0.00561695
ENSG00000225727	-7.97842	0.017609
RNA5S2	-23.1023	0.000110066

## Sheet: Lum-B vs Ctrl (FDR<0.05)
Symbol	LumB-CTRL_log2FC	LumB-CTRL_adjPval
RNA5S7	20.7379	0.00278307
MIR197	19.8954	0.00427026
RNA5S16	16.4931	0.0238317
ENSG00000236366	5.44627	0.00427026
ENSG00000270773	5.43667	0.0215053
LINC01290	5.28868	0.0408661
WDR5B-DT	5.12759	0.00747771
ENSG00000275431	5.07589	0.00304275
ERP29	4.95607	0.0126606
ENSG00000259925	4.89081	0.00474933
NR5A2	4.85537	0.00224062
PIP4P2	4.8553	0.00611783
LINC01485	4.79316	0.00075709
ENSG00000255508	4.71306	0.00304275
RNY3	4.65112	0.0131157
ALDH1A1	4.55881	0.0207118
LMCD1	4.50898	0.00552295
TMEM145	4.44549	0.0487171
PRSS51	4.39968	0.00834956
CLDN9	4.27819	0.0105347
CBLC	4.15069	0.0116393
NOTCH2NLA	4.02864	0.0470699
ENSG00000249593	3.99167	0.0334263
HSF5	3.9245	0.000945317
ENSG00000287069	3.91886	0.00977619
DNAJC4	3.90675	0.0278234
RIN1	3.88413	0.0327794
AMPD3	3.86173	0.0252995
CNTNAP2	3.85107	0.000431681
ZBTB2	3.84219	0.0165922
IHO1	3.80956	0.0087756
GREP1	3.80611	0.00427026
ENSG00000259515	3.79482	0.036765
KCNT1	3.77167	0.0103688
ENSG00000291101	3.75379	0.0360539
FOXM1	3.74231	0.01065
ENSG00000235615	3.73376	0.0350026
DOCK4-AS1	3.7086	0.0320151
COL24A1	3.70567	0.00519139
TMEM208	3.69427	0.0293323
ZBTB42	3.69336	0.0360866
TRBC2	3.67402	0.0336927
SP2-DT	3.64554	0.026282
CCDC194	3.60805	0.0479387
GARIN1A	3.5694	0.0474194
ADGRF3	3.56545	0.013326
OR6N1	3.56099	0.0408661
RPS7	3.54814	0.0276048
AP3S1	3.52952	0.0291057
TBC1D28	3.48795	0.0175779
CHRNA4	3.48556	0.0224039
ICA1L	3.44248	0.0079428
RAB22A	3.42491	0.0162885
ZNF585A	3.40099	0.00655637
ARHGAP18	3.36747	0.0079428
RECQL5	3.30663	0.0194363
ENSG00000290931	3.30343	0.0153532
FCRL3	3.30071	0.00902414
UFL1	3.29918	0.020241
SPATA5L1	3.26528	0.0160106
LINC01622	3.24291	0.0116393
DONSON	3.23689	0.0282346
MMRN2	3.23038	0.00618381
SCUBE1	3.21386	0.020241
RAB29	3.20297	0.0198204
FAM120AOS	3.2027	0.0291665
DLG1	3.19647	0.00691995
DNASE1	3.19571	0.0158817
HLA-DQB1	3.18978	0.0176449
ENSG00000280145	3.18438	0.0467637
LHFPL4	3.17918	0.0192906
MAP2K5	3.17874	0.00977619
TTTY10	3.17734	0.0349537
ENSG00000260759	3.17225	0.0162885
CYP2U1-AS1	3.14629	0.0291665
CYS1	3.13899	0.0447022
ENSG00000253666	3.13119	0.0295987
ARFGEF2	3.09071	0.0368904
BANK1	3.08405	0.012959
WDR45	3.07825	0.0480689
OSCP1	3.07649	0.0344558
LTBP1	3.06063	0.0332639
ENSG00000224431	3.05708	0.0365051
NPHP3-AS1	3.05514	0.00519139
CSNK1G1	3.04767	0.0145057
TSPAN6	3.00965	0.037803
SLC25A33	2.97709	0.0198204
USB1	2.97544	0.0281754
IARS2	2.97008	0.0130609
FKBP11	2.94194	0.0165922
ANKRD31	2.9281	0.0109523
PLIN2	2.9172	0.0298178
KCNG2	2.91538	0.0360866
POMT2	2.8657	0.0402858
PNMA8A	2.85424	0.0469323
HMBS	2.83996	0.00871073
NT5DC3	2.8362	0.0237576
SF3B5	2.83539	0.0480689
CSTPP1	2.83303	0.00567668
GPR63	2.77246	0.0145057
TOP2B	2.73213	0.0185165
ANKRD22	2.71683	0.0162885
ENSG00000291025	2.71574	0.0354867
IGF2BP1	2.7046	0.0245553
KIZ-AS1	2.69985	0.0232368
VPS13D	2.69475	0.0108152
CDCA3	2.68804	0.0127786
MAP2K7	2.68171	0.0221955
PSTPIP1	2.67046	0.0278234
PDE5A	2.66266	0.0332639
ENSG00000253100	2.65753	0.0207118
ATP10A	2.64261	0.00548515
CATSPERB	2.61931	0.042055
GIMAP1	2.60505	0.045531
SLC44A3-AS1	2.58884	0.0278258
AFF4	2.5729	0.0354867
GPR89A	2.54787	0.0371019
TTTY14	2.54492	0.0402858
SCAMP4	2.51527	0.0144364
GUCY2C	2.51491	0.0282455
ITPRID2	2.50629	0.0227249
KIF2A	2.50488	0.0344569
HTT	2.50087	0.0109523
KAT2B	2.49857	0.0157015
SEPTIN11	2.4889	0.0480689
ATAD5	2.48642	0.00850642
AEBP2	2.48291	0.0116665
CDKL5	2.4802	0.0382436
STPG1	2.47356	0.0351732
BRI3BP	2.46482	0.0479387
SPARC	2.46292	0.0441671
EBNA1BP2	2.42155	0.0444759
SULT4A1	2.41582	0.0378901
LINC00205	2.38611	0.020241
ANK2	2.38391	0.020241
LRRN1	2.38197	0.039088
RICTOR	2.34719	0.0408661
CEP295	2.33885	0.0364175
LINC00458	2.33645	0.020241
UBE2K	2.33466	0.020241
MIOS	2.33297	0.00632526
GALNT17	2.3226	0.0423033
HSF1	2.29888	0.0315319
B3GNT5	2.29741	0.027442
WDR6	2.29349	0.0460844
AP3S2	2.25397	0.00427026
DUSP5	2.22854	0.0315319
FPGT-TNNI3K	2.20958	0.0365051
F8	2.17973	0.0152663
XKR6	2.14417	0.0378901
C22orf46	2.12406	0.0451254
LINC00511	2.11559	0.014015
BIRC3	2.08021	0.0360539
TRA2B	2.07998	0.026282
SEC61A1	2.04935	0.0464718
KREMEN1	1.99459	0.0360539
DNAH1	1.97592	0.0254402
EEF2	1.97116	0.0447011
CERT1	1.91598	0.0339474
SPON2	1.87779	0.0419529
MSH6	1.86174	0.0354867
KLHDC4	1.83198	0.0364175
GAL3ST3	1.71471	0.0412703
CCDC127	1.64782	0.0425706
KLHL6	1.60359	0.0441671
MT-TD	1.5761	0.0402858
KRT4	1.55361	0.0470699
SACS	1.48984	0.0371019
TBC1D4	1.44258	0.0360539
KCNQ1OT1	-1.0188	0.0352246
ITGB8	-1.4534	0.0282346
LINC00662	-1.52367	0.0441671
CCDC187	-1.57772	0.038054
CHD2	-1.6812	0.0390777
TFRC	-1.70435	0.0130844
POLR3B	-1.75872	0.0332639
DLC1	-1.77935	0.0336927
RELT	-1.82167	0.0291057
ACSL6	-1.82212	0.0179421
SP1	-1.83213	0.0466052
DAB1	-1.87016	0.0390777
ADGRG3	-1.87704	0.0334263
TSPAN5	-1.87807	0.0364175
SPOP	-1.92287	0.0221955
GDA	-1.98551	0.0315319
MARK1	-2.00889	0.00707596
MLYCD	-2.02767	0.0335909
DAP3	-2.03902	0.0294545
NUP214	-2.05505	0.0379367
UBR1	-2.06504	0.0265064
CCDC57	-2.06564	0.020241
MARVELD3	-2.07722	0.0431388
RFX3	-2.07826	0.0365051
NRDC	-2.09627	0.00918241
INPP5J	-2.12421	0.0144364
GCC2	-2.1459	0.0269811
CILP	-2.15224	0.0320151
CARM1	-2.16056	0.0371019
PCDH15	-2.18217	0.0339036
SESTD1	-2.19366	0.0352246
CSTF1	-2.20513	0.0249614
ZDHHC14	-2.20835	0.0360866
EMB	-2.21574	0.0265064
PRAME	-2.23093	0.0328617
FAP	-2.2312	0.026896
GINS1	-2.23964	0.0156854
ENSG00000260604	-2.24276	0.020241
RNF115	-2.24867	0.0354867
PYGB	-2.28707	0.0139843
UBAP1L	-2.345	0.012772
C8orf58	-2.35301	0.040377
CHAC1	-2.37992	0.0454278
C7orf31	-2.38748	0.0352246
H19	-2.39654	0.0461308
TAP2	-2.39982	0.0265064
ZNF248	-2.40634	0.00781445
DIP2C-AS1	-2.4185	0.00913523
LINC01289	-2.43027	0.0351732
DISP2	-2.43638	0.0160106
SMC5	-2.43749	0.045531
MRPS27	-2.45722	0.026896
REXO1	-2.4669	0.0315319
FBXO9	-2.46807	0.0238317
RNF14	-2.48049	0.0223634
KEAP1	-2.48058	0.020241
ENSG00000286523	-2.48433	0.0245552
SLC2A9	-2.49014	0.0295126
PPWD1	-2.49736	0.0268719
CEMIP	-2.50032	0.0364628
ST18	-2.50396	0.020241
IGSF5	-2.51271	0.0414548
RNF170	-2.51511	0.0462078
SH3BP2	-2.52484	0.0139843
SF3B1	-2.54454	0.0267004
DGAT2	-2.54605	0.0364175
AGRN	-2.54769	0.0137411
STX6	-2.55769	0.0479387
ENSG00000248491	-2.56914	0.02038
ANAPC7	-2.57512	0.0408661
TDRD6	-2.58519	0.0192906
CNRIP1	-2.58543	0.0288366
NWD1	-2.58561	0.0126301
IKBKB	-2.59167	0.0103688
SCNN1D	-2.60664	0.00871073
POLR2A	-2.60937	0.0478383
SLC17A8	-2.60966	0.0317245
RASA3	-2.61267	0.00552295
ZNF804A	-2.61432	0.0269811
DAG1	-2.61622	0.0126301
UBN2	-2.61995	0.0227249
RPL38	-2.62492	0.0422841
MAP3K20	-2.63258	0.0162193
TRHDE	-2.64569	0.0268719
MREG	-2.66526	0.0365051
CTSL	-2.66845	0.0276048
TMX3	-2.6695	0.00850642
TEKT3	-2.67112	0.0402858
MEAK7	-2.67173	0.036765
HOXB6	-2.6811	0.0438737
PTPN9	-2.68177	0.0467004
LINC01933	-2.68615	0.0412703
CEP57	-2.69237	0.0150673
CLPTM1L	-2.69935	0.0086395
MTREX	-2.70974	0.0269811
SYN2	-2.71761	0.0276048
SLBP	-2.73279	0.0335611
ENSG00000288597	-2.73408	0.0268101
NCAPD3	-2.74578	0.00117225
UTS2R	-2.75823	0.00567668
LINC00919	-2.75922	0.0461308
IQCK	-2.76663	0.0264344
SEMA4A	-2.76783	0.0245553
DPYSL3	-2.76819	0.0131819
EPRS1	-2.79508	0.020241
FOXJ1	-2.79746	0.0281754
CXCL16	-2.79899	0.0278234
NXN	-2.81445	0.0122524
ZNF146	-2.83651	0.0171153
TMEM9	-2.86568	0.0143645
EIF4E1B	-2.89911	0.026282
WTIP	-2.90652	0.034052
COL4A4	-2.90931	0.0477606
ENSG00000290827	-2.91842	0.0294309
SPINK7	-2.91975	0.0443845
LINC02612	-2.92604	0.0433462
ERF	-2.9452	0.0466476
HIPK3	-2.94923	0.0100599
NUP88	-2.9545	0.00618381
FGF13	-2.95945	0.0079428
TBL2	-2.9747	0.0079428
RAB8B	-2.97541	0.045531
LINC02462	-2.99114	0.0416334
SSPOP	-2.99791	0.00298121
MYO7A	-3.00652	0.0116393
MPO	-3.00895	0.0336927
GID4	-3.01306	0.0131157
ENSG00000286488	-3.0231	0.0150673
LAMC2	-3.03443	0.00224062
ENSG00000286846	-3.03604	0.0142863
CHD1-DT	-3.03757	0.01065
U2SURP	-3.03862	0.0480689
APLP1	-3.05381	0.0291057
LINC01750	-3.07148	0.0402858
RHPN1-AS1	-3.09892	0.0227045
MED17	-3.10909	0.00380406
HS6ST1P1	-3.1202	0.0300765
LINC01896	-3.15372	0.0360539
ZNF23	-3.15726	0.020241
ENSG00000290573	-3.17324	0.0477606
ITIH2	-3.18759	0.0269811
SS18L1	-3.19171	0.0164472
ELOVL6	-3.20443	0.0143645
ENSG00000261127	-3.20813	0.0162193
IGSF1	-3.22535	0.0336927
PPP5C	-3.22662	0.00781445
DMBT1	-3.22717	0.00567668
LOXL1	-3.2527	0.00552295
ENSG00000256001	-3.27093	0.00918241
ODAD2	-3.27906	0.0126301
BUD31	-3.29225	0.038054
PPP3CB	-3.3133	0.0156854
ZNF611	-3.32118	0.0245136
ST8SIA6	-3.33701	0.0237576
CHMP3-AS1	-3.34891	0.0245553
MAP3K7CL	-3.34981	0.0364175
ENSG00000288781	-3.35518	0.0364175
STAT3	-3.3872	0.00249783
HOXA11-AS	-3.40808	0.00548515
WHAMM	-3.43429	0.0030927
HDAC11	-3.4536	0.0103688
PDZD3	-3.4593	0.0454279
GPC1	-3.47505	0.00224062
STRIP2	-3.48732	0.0287634
CBLN2	-3.50404	0.00723257
RPL10A	-3.50461	0.0320151
CDK4	-3.5113	0.0103688
ITPK1P1	-3.52913	0.0116393
MOBP	-3.53159	0.0207118
SLC39A3	-3.57425	0.0364175
ENSG00000274333	-3.60185	0.0371019
LDLRAP1	-3.60583	0.00304275
CA1	-3.63962	0.0245553
H2BC26	-3.64611	0.0365051
ENSG00000241596	-3.67204	0.0315319
HAP1	-3.70191	0.00224062
CCN4	-3.70358	0.00468085
SAMD5	-3.70484	0.0176449
LETR1	-3.73311	0.00179793
ADAMTS4	-3.74622	0.00552295
ZIK1	-3.8043	0.00298121
RABGAP1L-DT	-3.8185	0.0183977
METTL22	-3.82441	0.00190946
PLIN1	-3.90463	0.00298121
GARIN4	-3.91235	0.0269811
RPL35A	-3.9826	0.0192582
ENSG00000260735	-3.99717	0.00224062
GABRP	-4.02396	0.00871073
CHD4	-4.06482	9.19304e-05
APCDD1	-4.07847	0.00224062
FRMD4A	-4.0858	0.000431681
GPR157	-4.10184	0.012959
MARS1	-4.1589	0.00130164
ENSG00000278995	-4.20981	0.0165922
FAM102A	-4.28154	0.00552295
TBR1	-4.33869	9.19304e-05
SLC16A13	-4.35249	0.0306596
LINC01116	-4.48249	0.000431681
ZNF544	-4.54324	0.00190946
MS4A12	-4.56061	0.00317066
SLC25A5	-4.64611	0.0116665
OR4U1P	-4.6616	0.00224062
CMC2	-4.69683	6.80748e-05
ARL8B	-4.9903	0.00427026
ENSG00000264066	-5.0212	0.00224062
ENSG00000271101	-5.05082	0.00913523
ELF3-AS1	-5.27952	0.000431681
CCDC32	-5.36806	0.00249783
PGM3	-5.47411	0.00298121
RNA5S2	-24.8386	0.000149677

## Sheet: Cancer hallmark genes (n=100)
LumA vs Ctrl (n=62)	LumB vs Ctrl (n=38)
ABCB1	ADGRF3
ADGRF1	AFF4
ADGRL2	ANK2
ANPEP	AP3S1
ASCC2	AP3S2
BOK	ARHGAP18
C8B	BANK1
CASP1	BIRC3
CCKBR	CBLC
CD96	CHRNA4
CDH1	CLDN9
CDH3	CNTNAP2
CKAP5	CSNK1G1
CNTN4	DLG1
CNTNAP3	DUSP5
COL9A1	F8
DGKZ	FOXM1
DRG2	GPR63
DSC3	GUCY2C
DTX1	HLA-DQB1
EPB41L3	HSF1
ETV6	IGF2BP1
EYA2	KAT2B
GAB3	LTBP1
GPC2	MAP2K5
GRIA2	MAP2K7
GSTM2	MMRN2
HLA-DQB1	OR6N1
HLTF	PDE5A
INO80E	PSTPIP1
ITGB7	RECQL5
LAMTOR5	RICTOR
LMNA	RIN1
MAPK9	SCUBE1
MMP16	SEC61A1
MUC16	SLC25A33
MYBPC2	UFL1
NDUFA13	WDR6
NECTIN1
NFATC2
NPM1
OTUB1
PCDH1
PDIA6
PLCD4
PLCH1
PLXNA3
PNKP
PSMB7
PSMC5
PTHLH
RIN1
ROGDI
RUNX2
SETD7
SLIT3
STX2
SYDE1
TENM1
TFAP2B
TP53I11
TPI1

## Sheet: Cancer hallmark pathways
	Genes in hallmark genesets for LumA vs Ctrl
	SUSTAINED ANGIOGENESIS: NFATC2
	TUMOR-PROMOTING INFLAMMATION: CDH3, ITGB7, HLA-DQB1, MAPK9, CDH1
	GENOME INSTABILITY: ASCC2, OTUB1, EYA2, NPM1, INO80E, PNKP, HLTF, GSTM2, LMNA
	SUSTAINING PROLIFERATIVE SIGNALING: ADGRF1, RIN1, PTHLH, PLXNA3, CASP1, PLCH1, TFAP2B, ANPEP, RUNX2, TENM1, CKAP5, NFATC2, CDH1, DRG2, SYDE1, COL9A1, ITGB7, DGKZ, STX2, CCKBR, GRIA2, GAB3, MAPK9, NPM1, PLCD4, ADGRL2, ROGDI
	EVADING IMMUNE DESTRUCTION: MAPK9, CASP1, C8B, NFATC2
	REPLICATIVE IMMORTALITY: MAPK9, NPM1, ANPEP, LMNA, NFATC2
	RESISTING CELL DEATH: CASP1, BOK, DTX1, ABCB1, COL9A1, ITGB7, CDH1, TFAP2B, SETD7, MAPK9, NPM1, PSMC5, ETV6, NFATC2, LAMTOR5, LMNA, PSMB7, RIN1
	EVADING GROWTH SUPPRESSORS: MMP16, NDUFA13, ADGRF1, LMNA, RIN1, PTHLH, PLXNA3, CASP1, PLCH1, TFAP2B, ANPEP, SLIT3, TENM1, CDH1, DRG2, CDH3, ABCB1, SYDE1, DGKZ, STX2, CCKBR, GRIA2, GAB3, MAPK9, NPM1, PLCD4, ADGRL2, TP53I11
	REPROGRAMMING ENERGY METABOLISM: SETD7, MAPK9, NPM1, TPI1, LMNA, CDH1
	TISSUE INVASION AND METASTASIS: CD96, RIN1, PLXNA3, HLA-DQB1, ETV6, PDIA6, CNTN4, NFATC2, CDH1, CDH3, SYDE1, COL9A1, ITGB7, DGKZ, CNTNAP3, DSC3, MUC16, EPB41L3, MAPK9, NPM1, NECTIN1, GPC2, PCDH1, MYBPC2
	Genes in hallmark genesets LumB vs Ctrl
	SUSTAINED ANGIOGENESIS: CBLC, ANK2
	TUMOR-PROMOTING INFLAMMATION: SEC61A1, HLA-DQB1, CNTNAP2, MAP2K7, BIRC3, CLDN9
	GENOME INSTABILITY: CHRNA4, FOXM1, UFL1, BIRC3, HSF1, RECQL5, KAT2B
	SUSTAINING PROLIFERATIVE SIGNALING: OR6N1, GUCY2C, MAP2K7, BIRC3, ADGRF3, SCUBE1, RIN1, PDE5A, GPR63, CSNK1G1, MAP2K5, FOXM1, ANK2, UFL1, KAT2B, DLG1, CBLC, LTBP1, CHRNA4, BANK1, AFF4, DUSP5, SLC25A33, RICTOR, PSTPIP1, ARHGAP18
	EVADING IMMUNE DESTRUCTION: F8, MAP2K7, DLG1, CBLC, CLDN9
	REPLICATIVE IMMORTALITY: LTBP1, MAP2K7
	RESISTING CELL DEATH: PSTPIP1, LTBP1, AP3S2, MAP2K5, MAP2K7, UFL1, AP3S1, RICTOR, BIRC3, CBLC, KAT2B, RIN1
	EVADING GROWTH SUPPRESSORS: OR6N1, GUCY2C, MAP2K7, WDR6, BIRC3, ADGRF3, SCUBE1, RIN1, PDE5A, GPR63, CSNK1G1, MAP2K5, ANK2, KAT2B, DLG1, MMRN2, IGF2BP1, CBLC, LTBP1, CHRNA4, BANK1, RICTOR, PSTPIP1, ARHGAP18
	REPROGRAMMING ENERGY METABOLISM:
	TISSUE INVASION AND METASTASIS: PSTPIP1, LTBP1, AFF4, HLA-DQB1, CNTNAP2, MAP2K5, MAP2K7, DLG1, ANK2, DUSP5, BIRC3, RICTOR, MMRN2, CBLC, CLDN9, RIN1
