# Supplementary material for: Characterizing the salivary RNA landscape to identify potential diagnostic, prognostic, and follow‐up biomarkers for breast cancer
Source: Mol Oncol. 2025 Sep 1;20(2):282–306. doi: 10.1002/1878-0261.70101 (PMC12936433; doi:10.1002/1878-0261.70101)
Supplement: Supplementary file 10 — Table S10. DE genes (FDR <0.05) from saliva samples of breast cancer patients stratified by lymph node (LN) status. Comparisons include LN‐positive (LN+Met−) and LN‐negative (LN−Met−) patients versus healthy controls. Each comparison includes log2 fold changes (log2FC) and adjusted p‐values (FDR). Genes with log2FC >2 and false discovery rate (FDR) < 0.05 are highlighted in gray. Additionally, a list of 98 DE genes specific to LN+ condition is provided. [file MOL2-20-282-s010.xlsx]

## Sheet: LN+Met- vs CTRL
Symbol	LN+Met- vs CTRL_log2FC	LN+Met- vs CTRL_adjPval
MIR197	23.952	0.00139088
RNA5S16	20.0326	0.011616
RNA5S12	19.7442	0.015578
ENSG00000281383	18.2515	0.0273086
TMEM145	6.47968	0.015578
XYLT2	5.63774	0.0115803
ENSG00000197332	5.28943	0.00562391
ENSG00000270773	5.20263	0.0449852
ENSG00000290034	5.12033	0.0215296
ENSG00000285955	5.07204	0.0240335
NR5A2	4.87012	0.0101449
LINC02475	4.7491	0.011616
INSYN1-AS1	4.70866	0.0449852
CDK3	4.4829	0.0377087
RIN1	4.45635	0.0356173
PILRB	4.42463	0.0288712
CLCN1	4.40989	0.00978317
PPIL2	4.40307	0.0240335
AADAC	4.39094	0.0356173
IHO1	4.31816	0.0071201
EDDM3A	4.24689	0.0329594
ENSG00000255508	4.2149	0.0282613
U2AF1L4	4.2073	0.0156197
PRSS51	4.16066	0.0274487
TARID	4.08913	0.00562391
ENSG00000204876	4.08509	0.0306611
LMCD1	4.06889	0.0220749
PRR11	4.0661	0.0467172
DTYMK	4.05899	0.0274487
SMIM10	4.04762	0.0396459
ZFP2	3.90915	0.0325078
HSPA8P20	3.88253	0.0399266
EYA2	3.83027	0.0449852
ENSG00000264659	3.81909	0.0156197
DOCK8-AS1	3.7875	0.0319673
SLCO6A1	3.78075	0.00621121
ARFGEF2	3.62096	0.0240335
RIN2	3.5936	0.0385758
TTTY10	3.55802	0.015578
LNC-LBCS	3.52593	0.00562391
GAB3	3.52222	0.0491656
CACNA1I	3.50082	0.00114539
IGSF3P2	3.49925	0.0452111
KIF21A	3.46617	0.0101449
MYRF-AS1	3.44772	0.0356173
ENSG00000279076	3.44745	0.0449852
POMT2	3.44302	0.0282613
HLA-DQB1	3.39849	0.0333027
MROH6	3.36073	0.0215296
RPN1	3.33982	0.0115803
ZNF329	3.32206	0.044756
GADD45A	3.31368	0.0195986
H1-7	3.29633	0.0222262
ARRDC2	3.29052	0.015578
ATRX	3.24941	0.0156197
DTX1	3.22755	0.0440326
ENSG00000287550	3.201	0.0356173
DONSON	3.1713	0.0467172
ENSG00000287372	3.15983	0.0282613
ZNF701	3.11076	0.0244963
MPP7	3.10875	0.0213338
SLC25A33	3.0474	0.0319673
EMC8	3.00108	0.0103914
ENSG00000286952	2.99854	0.0274487
FIRRE	2.99095	0.0282613
FRG1-DT	2.95518	0.0240335
ITPRID2	2.89567	0.0115803
SEPTIN11	2.89132	0.0319673
RNF214	2.87143	0.0306054
NT5DC3	2.86682	0.049347
RNFT2	2.82255	0.0209351
ALDH16A1	2.8152	0.0282613
BRI3BP	2.79369	0.0340229
OSBPL3	2.78381	0.0391216
TENT4B	2.77247	0.015578
ENSG00000286642	2.76446	0.0319673
SYDE1	2.74447	0.0491656
SLC4A8	2.74072	0.0356173
ELL2	2.73821	0.031268
FCGR2B	2.70106	0.0259264
SLC44A3-AS1	2.69928	0.0440326
SNUPN	2.69694	0.0465915
MUC17	2.63783	0.0317942
MMP16	2.63174	0.0240335
CDCA3	2.62866	0.0396459
INO80D	2.59444	0.0385758
ULK1	2.57322	0.0274487
CYREN	2.5684	0.0491656
GIMAP8	2.55608	0.0356173
PDE7B	2.5229	0.0272642
USP25	2.50886	0.0408526
MCTP1	2.50292	0.0101449
SEPTIN9	2.47148	0.00562391
ENSG00000226149	2.46955	0.0177821
XKR6	2.46887	0.0215296
LINC02346	2.45641	0.0467572
FAM186A	2.43984	0.0391216
DLEC1	2.4328	0.0462055
AFF3	2.39467	0.0319673
NAA15	2.36006	0.0273086
UBA6	2.34126	0.0325078
BTAF1	2.30831	0.0342637
TFAP2B	2.29627	0.0273086
RAB4A-AS1	2.27513	0.0309812
MIOS	2.26444	0.031268
DNAH5	2.23763	0.0115803
BTG1-DT	2.21562	0.0319673
ZNF229	2.18583	0.0305442
LINC00472	2.16723	0.0315161
RBBP5	2.06532	0.0432613
VGF	2.04322	0.0443408
EXOC7	2.03832	0.0381442
ZAN	1.82046	0.0244963
RELN	1.6316	0.0215296
MARK1	-1.87777	0.0459541
CHD2	-1.89473	0.0443839
LCP2	-1.93427	0.0491305
USP2-AS1	-2.0458	0.0328913
NCAPD3	-2.05237	0.0391216
NRDC	-2.12306	0.0361793
CUL4B	-2.17998	0.0282613
KMT5B	-2.19164	0.0282613
ITPKA	-2.20445	0.0408382
CCDC57	-2.23463	0.0396459
CDK19	-2.24848	0.0408421
VPS18	-2.25706	0.0319673
MLYCD	-2.35493	0.0319673
UTS2R	-2.38159	0.044164
CARM1	-2.41139	0.0440326
RGS6	-2.44985	0.0319673
SCNN1D	-2.47241	0.0356173
GDA	-2.50602	0.0272642
CD40LG	-2.52739	0.0356173
SNF8	-2.54343	0.0328913
RSBN1L	-2.57168	0.0418364
SH3BP2	-2.61235	0.0274487
WT1	-2.61473	0.0326349
MIA3	-2.67811	0.0377087
CEP85L	-2.75617	0.0205167
DGAT2	-2.78418	0.03507
PTEN	-2.79355	0.0306054
H19	-2.81879	0.0373141
ENSG00000248491	-2.82366	0.0324553
KEAP1	-2.83004	0.0239333
UBXN4	-2.87179	0.0319673
SOCS4	-2.87469	0.0272642
BRPF3	-2.90319	0.0319673
GABRA4	-2.95542	0.0156197
GYG1	-2.95916	0.0408526
TRHDE	-2.95972	0.0274487
RASA3	-3.00865	0.00562391
ENSG00000279072	-3.03742	0.0423653
TMPRSS5	-3.07355	0.0319673
ENSG00000260735	-3.08102	0.0399858
HPS3	-3.09097	0.0399858
MED17	-3.0947	0.0449852
ACOT9	-3.10349	0.0240335
RADIL	-3.1394	0.0240335
FOXJ1	-3.14301	0.0408526
SSPOP	-3.15863	0.0071201
LINC01114	-3.21911	0.0437239
ATP8B2	-3.24151	0.0435119
HIPK3	-3.24213	0.0226581
PHYHIPL	-3.26201	0.0391216
SLC17A6-DT	-3.28262	0.0253151
SLC1A2	-3.31832	0.0274487
COX4I1	-3.32296	0.0274487
EMC3	-3.36638	0.02052
LETR1	-3.37143	0.00114539
ST6GAL2	-3.37768	0.0449852
HDAC11	-3.45711	0.0308663
POTEA	-3.45982	0.0330734
RBPMS	-3.484	0.0107328
PDGFD	-3.48744	0.0319673
SF3B1	-3.51091	0.00761357
TTLL7	-3.55462	0.0274487
PLA2G2C	-3.57866	0.044435
TBR1	-3.65427	0.0240335
GNA14	-3.65801	0.0386843
CDK4	-3.67524	0.0274487
EFNA2	-3.8245	0.0319673
CFAP44	-3.91788	0.015578
ADAMTS4	-4.01371	0.00978317
FRG2C	-4.10748	0.049637
MARS1	-4.2116	0.00620318
LINC02612	-4.22886	0.0200002
CHD4	-4.23921	0.00562391
STRIP2	-4.32618	0.0240335
ENSG00000256001	-4.33733	0.00451944
CMC2	-4.33893	0.00139088
ZNF544	-4.39543	0.0177821
RAI14	-4.39714	0.00685339
PGM3	-4.47287	0.0396459
ENSG00000264066	-4.55286	0.0222262
DANT1	-4.59487	0.0101449
ELF3-AS1	-4.6784	0.0213338
NDUFB1	-4.69583	0.0156197
HSPB8	-4.71342	0.0391216
ETFRF1	-4.83963	0.0230816
GABRP	-4.85624	0.0101449
ENSG00000241596	-4.8605	0.0156197
CA1	-5.0925	0.00451944
TOMM40	-5.22274	0.0273086
OR4U1P	-5.58272	0.00139088
ENSG00000279780	-6.84149	0.0408421
RNA5S1	-29.7014	7.43385e-06

## Sheet: LN-Met- vs CTRL
Symbol	LN-Met- vs CTRL-CTRL_log2FC	LN-Met- vs CTRL-CTRL_adjPval
ENSG00000281383	22.0304	2.62976e-05
RNA5S12	21.0471	7.18768e-05
RNA5S16	20.5979	8.15426e-05
MIR3591	20.4062	0.00011714
MIR197	20.3546	0.00011714
ASF1A	5.95787	0.00218148
ENSG00000285953	5.5401	0.0441504
ENSG00000236366	5.47137	0.00100359
PIGQ	5.19915	8.12486e-05
XYLT2	5.04956	0.0012681
CAMSAP1	4.57137	0.00214705
CIBAR1-DT	4.54286	0.00990284
HS1BP3	4.45207	0.000153953
ENSG00000263041	4.38179	0.019095
SMIM35	4.30786	0.0320279
ENSG00000288015	4.30409	0.0288479
RIN1	4.29586	0.00492697
TMEM145	4.24909	0.0443731
RNY3	4.127	0.011535
SSTR2	3.99989	0.0161249
PABPC1L	3.97159	0.0284296
LINC01635	3.94529	0.0455974
PRR12	3.92855	0.00218148
CARHSP1	3.90319	0.00909721
KCNJ2-AS1	3.87661	0.00687464
ENSG00000249176	3.80201	0.0408826
ENSG00000255508	3.80144	0.0147563
ENSG00000259754	3.75389	0.00909721
ITGB7	3.72314	0.0150446
PPIL2	3.71685	0.00955713
TBL3	3.67506	0.00928446
LINC00339	3.65613	0.0334241
NR5A2	3.62437	0.0141964
NOTCH2NLA	3.59059	0.0435873
FAM120AOS	3.55801	0.000475377
ENSG00000267506	3.48914	0.0443731
TMEM208	3.48734	0.0216108
SNORD98	3.41899	0.0216108
COL9A1	3.41017	0.00909721
RPIA	3.36929	0.0443731
TTC27	3.34123	0.0147563
MTHFS	3.33454	0.0443731
LINC01293	3.30509	0.0484484
R3HDM4	3.25698	0.0454651
CCDC194	3.19637	0.0463354
PRR13	3.17959	0.0155097
HLA-DQB1	3.14792	0.00884637
OTUD3	3.1248	0.017986
IHO1	3.09666	0.0150446
SP2-DT	3.09257	0.0354836
PLXNA3	3.05833	0.0141964
ZNF704	3.0106	0.0109234
NAV2	3.00951	0.0155097
RPS7	3.00539	0.0300388
DONSON	3.00415	0.0247599
ENSG00000280145	2.9753	0.0334241
KIF5A	2.96359	0.0216108
RPUSD1	2.9161	0.0354836
SEZ6	2.90725	0.0291961
PIK3C3	2.90221	0.026996
DGKZ	2.84813	0.0142261
WASL	2.8387	0.0207374
CD96	2.83162	0.0334241
GPC2	2.82297	0.0367276
RECQL5	2.81826	0.0318896
ICA1L	2.81795	0.0139893
ARL15	2.81351	0.0466745
COL23A1	2.77483	0.0354836
ENSG00000258661	2.72079	0.0417608
ARMCX5	2.67086	0.00401548
OSBPL3	2.65134	0.00885504
WDR44	2.64078	0.028417
IARS2	2.63272	0.017986
PLCD4	2.62406	0.0251218
DSC3	2.61411	0.0366076
PNMA8A	2.59492	0.0418839
SNORD95	2.59187	0.0456717
ENSG00000260759	2.57873	0.0354836
SALL3	2.56601	0.0281969
RBM46	2.55091	0.0354836
AHNAK	2.54085	0.0254869
CDH1	2.53402	0.0318896
ASH1L	2.52276	0.0173355
TEDC1	2.51226	0.0251577
ZNF487	2.50277	0.0300877
TENM1	2.49731	0.0126449
LRBA	2.47968	0.00934566
ISLR2	2.47882	0.0153163
POU2F2	2.44775	0.0466745
PRODH	2.43482	0.0320279
ETFDH	2.43461	0.0409573
ERCC6L2	2.4201	0.0300877
TPGS1	2.38863	0.0408826
ZNF665	2.38238	0.0456104
MMRN2	2.36866	0.0489396
SNORD32A	2.33423	0.0251218
CDK5RAP2	2.27924	0.0254869
SPRED1	2.26234	0.0450617
ZNF431	2.18474	0.0299471
NOM1	2.17385	0.0291127
PDLIM2	2.14578	0.0320818
NEDD4L	2.13585	0.0486683
B3GNT5	2.11475	0.0334241
RBM14	2.10766	0.0443731
EMP1	2.08301	0.044228
LRRN1	2.07027	0.0393467
RUNX2	2.01623	0.0471576
SNORD59A	2.00891	0.0251328
FGD2	2.00462	0.0335668
CIT	1.9965	0.0408826
SNORD58B	1.96563	0.037937
LINC02997	1.84809	0.041221
SNORD2	1.84805	0.0318896
SCAMP4	1.83455	0.0288479
SNORD6	1.71599	0.0417608
ZNF827	1.61136	0.0320818
SNORD101	1.59362	0.0443731
AP3S2	1.58548	0.0356578
ADGRL3	1.41753	0.0469317
SNORD69	1.22688	0.0462629
PPP1R12A	-1.25501	0.0408826
ZNF831	-1.28012	0.0251218
TDRD15	-1.31815	0.0443731
ITGB8	-1.36348	0.0125444
TFRC	-1.36798	0.0334241
CHD2	-1.42981	0.0471576
MARK1	-1.43765	0.0408826
LINC01572	-1.56365	0.0312208
SPOP	-1.5871	0.0225397
ADGRG3	-1.60964	0.0354836
MPPED2-AS1	-1.64745	0.0222921
RNF180	-1.67232	0.0443731
NRDC	-1.67366	0.0247599
MIR379	-1.67609	0.017986
DAP3	-1.67645	0.0288479
DNAH9	-1.69368	0.042699
CSTF1	-1.6965	0.0462986
GINS1	-1.72845	0.0354836
C11orf58	-1.74784	0.0433046
PALB2	-1.75246	0.0362535
CCR3	-1.76958	0.0419732
MIR409	-1.77356	0.0190922
ZNF248	-1.77972	0.0230157
EZH2	-1.78178	0.017986
CELF4	-1.78294	0.0201067
CENPJ	-1.78582	0.0417608
LMO4	-1.7888	0.0315387
MIR411	-1.79558	0.0197431
MIR370	-1.82375	0.0247599
UBAP1L	-1.83768	0.0354836
ENSG00000287081	-1.83898	0.0408826
MLYCD	-1.84048	0.0251879
CILP	-1.84086	0.0334241
TNIK	-1.85099	0.0216108
FNDC3A	-1.8543	0.00252206
HSPA2	-1.87232	0.0489396
ITGA9-AS1	-1.88191	0.026996
EIF2AK3	-1.88236	0.0125444
NAV1	-1.88598	0.0167859
LINC00221	-1.90274	0.037862
PYGB	-1.90957	0.0161249
RGS6	-1.91713	0.024639
TMEM18	-1.93708	0.0134188
MICALL1	-1.95989	0.0334241
CARM1	-1.9599	0.0216108
L3MBTL3	-1.96188	0.0269203
CEP57	-1.96848	0.0443731
INTS1	-1.97108	0.0450303
MON1A	-1.97556	0.0109234
PTEN	-1.98815	0.0456717
EMB	-1.99832	0.0201067
FBXO9	-2.01153	0.0334241
SOCS4	-2.0237	0.032899
MRPS27	-2.02653	0.0451442
ADAMTS10	-2.02927	0.0453352
DAG1	-2.03129	0.0250958
CD40LG	-2.0403	0.019095
RSL1D1	-2.06437	0.0497848
ST18	-2.06544	0.0288479
UNG	-2.07438	0.0150446
AGRN	-2.07957	0.0216108
ENSG00000273319	-2.08723	0.039018
MARVELD3	-2.09635	0.0161249
RASA3	-2.11032	0.00869669
KDM7A	-2.11643	0.000965769
XPO1	-2.12808	0.00222717
RADIL	-2.13371	0.041743
HVCN1	-2.13437	0.0247599
SH3BP2	-2.13859	0.0142261
GAN	-2.16581	0.0205325
ENSG00000228999	-2.16617	0.00320841
OR3A2	-2.17211	0.0329904
GSTM3	-2.1752	0.000491195
SF3B1	-2.22238	0.0320818
SUMF1	-2.22787	0.0320818
CCDC57	-2.23374	0.00245972
C2orf78	-2.2403	0.0408826
UTS2R	-2.24465	0.00345891
TCF7L2	-2.27016	0.0318896
GPN2	-2.27322	0.0408826
NAT9	-2.28147	0.0393467
LINC01619	-2.29819	0.0113392
CTSL	-2.32512	0.0281969
C19orf48	-2.35859	0.017986
HAP1	-2.37159	0.042843
GPX7	-2.3839	0.0393467
RASSF8	-2.38801	0.00787225
ABCB7	-2.40576	0.0453352
PRTFDC1	-2.41856	0.0373202
CDK11B	-2.42375	0.0315322
COL15A1	-2.42953	0.0408826
H19	-2.45847	0.0109595
SLC17A6-DT	-2.46004	0.017986
XRCC1	-2.46086	0.0216108
SCN7A	-2.46702	0.000400688
PPP3CB	-2.47909	0.0334241
NCAPD3	-2.50162	7.18768e-05
CHAMP1	-2.50182	0.0455974
ENSG00000256001	-2.50215	0.00864492
PTPN9	-2.50825	0.0251577
CHAC1	-2.51033	0.00688695
IGSF5	-2.53772	0.017986
FRMD4A	-2.55688	0.0409573
NICN1	-2.59163	0.0104257
SCNN1D	-2.63892	0.000382122
PLIN1	-2.68153	0.0281969
PROSER2-AS1	-2.68599	0.0125444
LIPH	-2.7257	0.0142598
FAP	-2.73106	0.000360342
ANKS1B	-2.7318	0.0134188
TEKT3	-2.74129	0.00565483
ENSG00000286488	-2.74735	0.00899676
NEGR1	-2.78035	0.00615016
TRIQK	-2.78844	0.0190922
IDUA	-2.78938	0.00320841
TRHDE	-2.79105	0.00222402
NXN	-2.85673	0.00214705
GPRACR	-2.86149	0.00565483
TBR1	-2.87816	0.0161249
LINC00309	-2.89604	0.0246837
ENSG00000232732	-2.8997	0.0408826
PDK4-AS1	-2.90114	0.00218148
ENSG00000250934	-2.91549	0.0334241
C7orf50	-2.91697	0.0352627
GARIN2	-2.94255	0.0164736
PDZRN3	-2.96322	0.00021526
MC1R	-3.03021	0.0132432
SLC39A3	-3.13682	0.017986
ZIK1	-3.13742	0.00189114
NUP88	-3.16252	7.18768e-05
ENSG00000288781	-3.19018	0.024639
ERF	-3.20195	0.00737116
SSPOP	-3.23112	2.62976e-05
CMC2	-3.27716	0.000876365
ENSG00000203334	-3.28188	0.0320583
ADNP2	-3.29825	0.00021526
ENSG00000260735	-3.3701	0.000400688
ENSG00000264066	-3.40008	0.0205325
OR4U1P	-3.49063	0.00200538
ENSG00000290827	-3.52607	0.00350704
ADAMTS4	-3.53422	0.000729257
DMBT1	-3.57024	2.62976e-05
HDAC11	-3.63604	0.000400688
ZDHHC2	-3.69325	0.0205325
NTS	-3.83907	0.00458934
CCDC32	-3.84978	0.00928446
LETR1	-3.89912	4.01635e-10
CA1	-4.066	0.000400688
ENSG00000254043	-5.02173	0.00218148

## Sheet: Specific to LN+
LN+ specific (n=98)
ENSG00000197332
ENSG00000270773
ENSG00000290034
ENSG00000285955
LINC02475
INSYN1-AS1
CDK3
PILRB
CLCN1
AADAC
EDDM3A
U2AF1L4
PRSS51
TARID
ENSG00000204876
LMCD1
PRR11
DTYMK
SMIM10
ZFP2
HSPA8P20
EYA2
ENSG00000264659
DOCK8-AS1
SLCO6A1
ARFGEF2
RIN2
TTTY10
LNC-LBCS
GAB3
CACNA1I
IGSF3P2
KIF21A
MYRF-AS1
ENSG00000279076
POMT2
MROH6
RPN1
ZNF329
GADD45A
H1-7
ARRDC2
ATRX
DTX1
ENSG00000287550
ENSG00000287372
ZNF701
MPP7
SLC25A33
EMC8
ENSG00000286952
FIRRE
FRG1-DT
ITPRID2
SEPTIN11
RNF214
NT5DC3
RNFT2
ALDH16A1
BRI3BP
TENT4B
ENSG00000286642
SYDE1
SLC4A8
ELL2
FCGR2B
SLC44A3-AS1
SNUPN
MUC17
MMP16
CDCA3
INO80D
ULK1
CYREN
GIMAP8
PDE7B
USP25
MCTP1
SEPTIN9
ENSG00000226149
XKR6
LINC02346
FAM186A
DLEC1
AFF3
NAA15
UBA6
BTAF1
TFAP2B
RAB4A-AS1
MIOS
DNAH5
BTG1-DT
ZNF229
LINC00472
RBBP5
VGF
EXOC7
