# Supplementary material for: Characterizing the salivary RNA landscape to identify potential diagnostic, prognostic, and follow‐up biomarkers for breast cancer
Source: Mol Oncol. 2025 Sep 1;20(2):282–306. doi: 10.1002/1878-0261.70101 (PMC12936433; doi:10.1002/1878-0261.70101)
Supplement: Supplementary file 11 — Table S11. DE genes (FDR <0.05) between baseline breast cancer patients and the same patients after 1 year of follow‐up (FL). The table includes both upregulated and downregulated transcripts, along with log2 fold changes (log2FC) and adjusted p‐values (FDR). Genes with log2FC >2 and false discovery rate (FDR) < 0.05 are highlighted in gray. A list of 7 cancer hallmark genes downregulated at follow‐up is included, along with their association to hallmark pathways. [file MOL2-20-282-s014.xlsx]

## Sheet:  Paired DE FL vs BC (FDR<0.05)
Upregulated in FL vs BC				Downregulated in FL vs BC
Symbol	Log2FC	Paired FL vs BC_adjPval		Symbol	Log2FC	Paired FL vs BC_adjPval
MIR203A	14.3943	0.000487488		MIR22	-15.3523	0.000118943
MIR103B1	11.9937	0.0104645		SNORD38B	-13.4231	0.0020304
RNU6-100P	5.17211	4.85307e-05		MIR197	-12.7943	0.00480777
NKX2-3	4.60692	6.10841e-10		RNU1-27P	-11.1759	0.0141226
RNA5SP87	4.16296	0.0323817		RNU1-3	-10.1752	0.000801866
RNA5-8SP4	4.00285	1.96312e-09		U1	-8.30708	0.00483104
IFNB1	3.83363	9.27736e-05		SNORD95	-7.30703	2.43854e-21
ENSG00000287350	3.72659	2.32924e-07		MIR218-1	-5.26046	0.00247262
MIR215	3.62649	1.60826e-10		SNORD121A	-4.96561	0.00808309
RNY4P7	3.17531	2.50939e-05		SNORD110	-4.89026	5.70059e-06
MYO6	3.16311	1.12181e-08		RPL21	-4.69577	0.00992607
MIR194-1	3.14879	0.00409273		SNORD18A	-4.62821	8.22097e-12
SNORA3B	3.09693	0.00156751		SNHG6	-4.33762	4.967e-05
RNY1	2.73035	9.56809e-10		SNORD58B	-4.26429	8.9188e-10
Y_RNA	2.67602	5.57536e-07		PLXNB3-AS1	-4.22644	0.0128855
ENSG00000279671	2.61513	0.011624		SNORD63	-4.11692	1.37995e-07
LRRC3B-AS1	2.57452	0.00854394		SNORD32A	-4.09254	3.27203e-05
ENSG00000259881	2.49893	0.0022982		SNORD49B	-4.02475	3.27203e-05
ACTG1P22	2.46009	0.0189354		SNORD49A	-3.79454	1.1331e-09
LINC00317	2.38819	0.000373156		IGHG1	-3.73612	0.0359358
SNORA62	2.38325	0.0307383		SNORD96A	-3.69576	0.00013243
MIRLET7A1	2.36764	0.00423476		SNORD41	-3.59795	0.00014697
ENSG00000283696	2.22968	2.53336e-07		RPPH1	-3.56589	0.00506525
LINC01962	2.16484	5.31313e-06		MIR20A	-3.52817	0.00010957
CACNG3	2.15158	0.0135942		MIR543	-3.3942	0.00409273
SEMA3A	2.02162	0.0178407		SNORD82	-3.37385	7.11098e-06
MS4A15	2.01699	0.0221509		SNORD56	-3.36489	0.00529581
				SNORD2	-3.24326	1.37086e-07
				SNORD59A	-3.23348	7.68967e-06
				MIR411	-3.18606	9.75126e-06
				SNORD34	-2.97931	0.0357369
				AKR1E2	-2.95782	0.0482991
				PHB2P1	-2.93129	0.00409273
				SNORD25	-2.84484	0.000417177
				MIR34A	-2.79801	2.50939e-05
				MIR590	-2.76833	0.000878163
				MIR31	-2.74485	1.47885e-06
				SNORD101	-2.73645	9.87064e-06
				SNORD58C	-2.69499	0.00397145
				RIC8B	-2.68251	0.0168583
				TRUB2	-2.66233	0.0375651
				ENSG00000288553	-2.6118	0.0499348
				BORCS8	-2.55501	0.0356112
				ENSG00000237720	-2.52764	0.000834775
				GSDMB	-2.49789	0.0174698
				MIR493	-2.49089	0.00758374
				RNU5A-1	-2.48773	0.00496465
				MIR362	-2.46257	0.0168583
				MIR29C	-2.45996	0.00496465
				PILRB	-2.40023	0.0219807
				SLC1A3	-2.39049	0.00325767
				MIR15A	-2.35156	0.000806725
				ENSG00000271780	-2.34726	0.00238935
				ENSG00000287346	-2.34501	0.0482991
				MIR409	-2.31802	0.0146051
				MIR33A	-2.30054	0.0327662
				GRIA1	-2.27885	0.0111783
				MIR1296	-2.25605	0.0496645
				LINC01409	-2.14812	0.0498578
				MIR379	-2.12032	0.00135165
				HSD17B12	-2.1171	0.0482991
				CALD1	-2.11159	0.0452927
				MYOM1	-2.09126	0.00156751
				ATP2B4	-2.06149	0.0389686
				MIR326	-2.01243	0.014801

## Sheet: Cancer hallmark genes (n=7)
FL Down
MIR31
MIR20A
MIR15A
GRIA1
MIR326
MIR34A
MIR29C

## Sheet: Cancer hallmark pathways
	Genes in hallmark genesets:
	SUSTAINING PROLIFERATIVE SIGNALING: GRIA1
	EVADING GROWTH SUPPRESSORS: MIR326, MIR20A, GRIA1, MIR29C, MIR15A, MIR34A, MIR31
