# Supplementary material for: Characterizing the salivary RNA landscape to identify potential diagnostic, prognostic, and follow‐up biomarkers for breast cancer
Source: Mol Oncol. 2025 Sep 1;20(2):282–306. doi: 10.1002/1878-0261.70101 (PMC12936433; doi:10.1002/1878-0261.70101)
Supplement: Supplementary file 12 — Table S12. Novel salivary transcripts identified through RNA sequencing that lack prior functional annotation with their Ensembl gene IDs, genomic coordinates, transcript biotype, and any available NCBI descriptions. Genes with log2FC >2 and false discovery rate (FDR) < 0.05 are highlighted in gray. The distribution of these transcripts across DE lists pertaining to histological types, molecular subtypes, and LN status is also highlighted. [file MOL2-20-282-s007.xlsx]

## Sheet: Novel genes -Discription
Gene stable ID	Gene type	Gene start (bp)	Gene end (bp)	Gene description	NCBI gene (formerly Entrezgene) description
ENSG00000197332	lncRNA	11634404	11686738	novel transcript
ENSG00000204876	lncRNA	155952030	155968391	novel transcript
ENSG00000225096	lncRNA	57961438	58438364	novel transcript	uncharacterized LOC101927293
ENSG00000226149	lncRNA	129439485	129576047	novel transcript
ENSG00000226409	lncRNA	125340148	125445222	novel transcript	uncharacterized LOC102723341
ENSG00000227769	lncRNA	215004782	215085488	novel transcript, antisense to ABCA12
ENSG00000228566	lncRNA	63664657	64693794	novel transcript	uncharacterized LOC124902438
ENSG00000228566	lncRNA	63664657	64693794	novel transcript	uncharacterized LOC124902439
ENSG00000234418	lncRNA	122144405	122225246	novel transcript
ENSG00000235615	lncRNA	131964731	131979873	novel transcript
ENSG00000236366	lncRNA	142526452	142637889	novel transcript	uncharacterized LOC153910
ENSG00000236829	transcribed_processed_pseudogene	386763	387233	ribosomal protein L23a (RPL23A) pseudogene
ENSG00000242628	lncRNA	24210650	24222201	novel transcript
ENSG00000247121	lncRNA	96814027	96936021	novel transcript, antisense to LNPEP and ERAP2
ENSG00000249176	processed_pseudogene	49939122	49939819	mRNA turnover 4 homolog (S. cerevisiae) (MRTO4) pseudogene
ENSG00000249411	processed_pseudogene	175017016	175019214	ADAM metallopeptidase domain 29 (ADAM29) pseudogene
ENSG00000249593	lncRNA	139010993	139051203	novel transcript
ENSG00000253496	lncRNA	16598758	16916099	novel transcript
ENSG00000253852	lncRNA	150608428	150615354	novel transcript
ENSG00000254400	lncRNA	6603642	6604420	novel transcript
ENSG00000254412	processed_pseudogene	49098163	49101168	Cdon homolog (mouse) (CDON) pseudogene
ENSG00000255508	protein_coding	62559603	62591531	novel protein
ENSG00000258661	lncRNA	36647083	36661386	novel transcript, antisense to PAX9	uncharacterized LOC105370455
ENSG00000259121	processed_pseudogene	39090901	39091101	ribosomal protein, large, P1 (RPLP1) pseudogene
ENSG00000259356	lncRNA	100126106	100129743	novel transcript, antisense to ADAMTS17
ENSG00000259515	lncRNA	102933574	102937177	novel transcript, antisense to CDC42BPB
ENSG00000259754	lncRNA	47812669	48050507	novel transcript	uncharacterized LOC124900354
ENSG00000259881	lncRNA	88881038	88887136	novel transcript, antisense to CBFA2T3	uncharacterized LOC101927793
ENSG00000259925	lncRNA	19343647	19401693	novel transcript
ENSG00000259993	processed_pseudogene	30223017	30225564	hyperpolarization activated cyclic nucleotide-gated potassium channel 2 (HCN2) pseudogene
ENSG00000261659	lncRNA	689001	692554	novel transcript, antisense to FBXL16
ENSG00000261840	lncRNA	30697043	30699060	novel transcript, antisense to SRCAP	uncharacterized LOC730183
ENSG00000261888	lncRNA	83104255	83106910	novel transcript
ENSG00000263041	lncRNA	117804762	117831244	novel transcript
ENSG00000264659	lncRNA	74670077	74677624	novel transcript, antisense to RAB37
ENSG00000265702	lncRNA	62699244	62754973	novel transcript, antisense to MARCH10	uncharacterized LOC105371855
ENSG00000267506	lncRNA	77546910	77737426	novel transcript
ENSG00000267648	transcribed_processed_pseudogene	35406948	35407818	DTW domain containing 2 (DTWD2) pseudogene
ENSG00000269846	lncRNA	37095750	37101437	novel transcript, antisense to RBL1
ENSG00000270773	processed_pseudogene	129345411	129346164	MARK2 pseudogene 19 [Source:HGNC Symbol;Acc:HGNC:56521]
ENSG00000273154	protein_coding	63708864	63739103	novel protein, ZGPAT-LIME1 readthrough
ENSG00000275088	lncRNA	85142696	85146001	novel transcript
ENSG00000275431	lncRNA	35983656	35990270	novel transcript, antisense to CCL14
ENSG00000275826	processed_pseudogene	188713644	188715442	heat shock 70kDa protein 8 (HSPA8) pseudogene
ENSG00000277954	lncRNA	79202624	79206739	novel transcript, antisense to WWOX
ENSG00000278743	lncRNA	25385058	25386288	novel transcript
ENSG00000279063	TEC	55467438	55467934	TEC
ENSG00000279076	TEC	44551577	44553281	TEC
ENSG00000279077	TEC	79352458	79354567	TEC
ENSG00000279774	TEC	244064330	244067909	novel transcript
ENSG00000280145	lncRNA	6630182	6670761	novel transcript	uncharacterized LOC102724701
ENSG00000280145	lncRNA	6630182	6670761	novel transcript	uncharacterized LOC124905527
ENSG00000280287	TEC	132550729	132554947	novel transcript
ENSG00000281383	lncRNA	8254592	8255514	novel transcript, similar to YY1 associated myogenesis RNA 1 YAM1
ENSG00000283959	lncRNA	102627633	102734314	novel transcript
ENSG00000284377	lncRNA	147180802	147271962	novel transcript	periphilin-1
ENSG00000284601	lncRNA	54974900	54980464	novel transcript	uncharacterized LOC105378736
ENSG00000285184	lncRNA	150020710	150067757	novel transcript
ENSG00000285953	protein_coding	92144723	92245943	novel protein
ENSG00000285955	lncRNA	122435924	122461383	novel transcript
ENSG00000286180	lncRNA	148921453	148941266	novel transcript
ENSG00000286279	lncRNA	59322745	59436874	novel transcript
ENSG00000286404	lncRNA	54721724	54731047	novel transcript
ENSG00000286620	TEC	145459798	145462007	TEC
ENSG00000286625	lncRNA	25963827	26015960	novel transcript
ENSG00000286642	lncRNA	70497923	70554132	novel transcript
ENSG00000286710	lncRNA	425326	439389	novel transcript	uncharacterized LOC116435278
ENSG00000286819	lncRNA	28489579	28491661	novel transcript
ENSG00000286952	lncRNA	57293083	57300187	novel transcript, antisense to DNAH12
ENSG00000287063	lncRNA	33706679	33710715	novel transcript
ENSG00000287069	lncRNA	19389185	19702795	novel transcript, antisense to KCNH8
ENSG00000287076	lncRNA	90719576	90793402	novel transcript
ENSG00000287247	lncRNA	53323784	53331065	novel transcript
ENSG00000287367	lncRNA	54663327	54737057	novel transcript
ENSG00000287372	lncRNA	90377942	90420396	novel transcript
ENSG00000287405	lncRNA	239194118	239197654	novel transcript, antisense to HDAC4
ENSG00000287550	lncRNA	164778052	164856375	novel transcript
ENSG00000287578	lncRNA	95917143	96016761	novel transcript
ENSG00000287772	lncRNA	96749695	96755556	novel transcript
ENSG00000288015	lncRNA	59121879	59230636	novel transcript
ENSG00000288637	protein_coding	153152435	153415081	novel protein
ENSG00000289046	lncRNA	45990001	46004901	novel transcript, antisense to SCAF11
ENSG00000289602	lncRNA	225653260	225654986	novel transcript
ENSG00000290034	lncRNA	41154450	41177861	novel transcript, antisense to TREM2
ENSG00000290577	lncRNA	99404684	99423364	novel transcript
ENSG00000290931	lncRNA	17036425	17071041	novel transcript
ENSG00000291101	lncRNA	12194974	12260573	novel transcript	uncharacterized LOC100289333
ENSG00000260759
ENSG00000236451
ENSG00000250234
ENSG00000235609

## Sheet: Novel genes -Distribution
	Category	Number	Symbols
Histological types	ILC	16	ENSG00000236829 ENSG00000261659 ENSG00000286710 ENSG00000279063 ENSG00000253852 ENSG00000259881 ENSG00000275088 ENSG00000250234 ENSG00000242628 ENSG00000287772 ENSG00000284601 ENSG00000235609 ENSG00000279077 ENSG00000249411 ENSG00000228566 ENSG00000254400
	IDC	8	ENSG00000253496 ENSG00000287578 ENSG00000236451 ENSG00000286180 ENSG00000278743 ENSG00000259356 ENSG00000289046 ENSG00000287063
	DCIS	7	ENSG00000280287 ENSG00000287247 ENSG00000279774 ENSG00000287367 ENSG00000234418 ENSG00000290577 ENSG00000275826
	Mixed	10	ENSG00000226409 ENSG00000277954 ENSG00000286625 ENSG00000283959 ENSG00000265702 ENSG00000259121 ENSG00000285184 ENSG00000286279 ENSG00000289602 ENSG00000225096
Molecular Subtypes types	Lum-A	8	ENSG00000284377 ENSG00000287405 ENSG00000247121 ENSG00000269846 ENSG00000261840 ENSG00000286819 ENSG00000273154 ENSG00000287076
	Lum-B	5	ENSG00000259515 ENSG00000259925 ENSG00000275431 ENSG00000249593 ENSG00000287069
LN Status	LN+ve	4	ENSG00000286952 ENSG00000286642 ENSG00000279076 ENSG00000290034
	LN-ve	1	ENSG00000288015
Overlapping	Overlapping	30	ENSG00000255508 ENSG00000259754 ENSG00000204876 ENSG00000236366 ENSG00000259993 ENSG00000287372 ENSG00000249176 ENSG00000226149 ENSG00000285953 ENSG00000286620 ENSG00000263041 ENSG00000261888 ENSG00000235615 ENSG00000197332 ENSG00000260759 ENSG00000264659 ENSG00000287550 ENSG00000267506 ENSG00000270773 ENSG00000281383 ENSG00000258661 ENSG00000280145 ENSG00000254412 ENSG00000267648 ENSG00000227769…
