# Supplementary material for: Characterizing the salivary RNA landscape to identify potential diagnostic, prognostic, and follow‐up biomarkers for breast cancer
Source: Mol Oncol. 2025 Sep 1;20(2):282–306. doi: 10.1002/1878-0261.70101 (PMC12936433; doi:10.1002/1878-0261.70101)
Supplement: Supplementary file 13 — Table S13. Overlap of salivary genes with known breast cancer gene signatures. This table presents the overlap of salivary genes with 33 known BC multigene panels, showing the number of overlapping genes for each panel out of the 3048 salivary genes expressed in all 40 BC patient samples. [file MOL2-20-282-s003.xlsx]

## Sheet: Overlaps with gene signatures
Sl no	Gene signature name	Short name	Used for	Platform	Prognosis	Predict	Subtyping	No of genes in the signature	No of genes present in saliva	Overlap Percentage (%)	Overlapping salivary genes
1	IHC4 Score	IHC4	ER+	IHC	Yes	Yes	No	4	3	75	ESR1, MKI67, PGR
2	GCNs of MET and HGF	GCN	HER2+	Fluorescence in situ hybridisation (FISH)	No	Yes	No	2	1	50	HGF
3	21-gene signature	RS	ER+	RT-PCR	Yes	Yes	No	16	4	25	BCL2, ESR1, MKI67, PGR
4	76-gene signature	Wang	BC	Affymetrix U133A	Yes	Yes	No	76	14	19.72	ABLIM1, AP2A2, ARHGDIB, C3, CAPN2, CD44, DUSP4, MAP4, PARP4, PPP1CC, RFX7, SAT1, TACC2, ZCCHC8
5	54-gene lung metastasis signature	LM	BC	Affymetrix U133A	Yes	No	No	54	10	18.52	ABCC3, CXCR4, EMP1, GSN, MBP, MYH10, NEDD9, PTGS2, ROBO1, SPARC
6	92-gene predictor	Chang	BC	Affymetrix U95 Av2	No	Yes	No	92	14	16.28	BRD2, CLPTM1, CTBP1, CTNNA1, DDB1, DICER1, EIF4A1, EP400, FLII, HSD17B4, P4HB, PPP2R1A, PRKDC, VAPB
7	186-invasivenessgene signature	IGS	BC	Affymetrix U133 A or B	Yes	No	No	186	28	15.05	AGPS, APLP2, BCL2, CIRBP, CLTC, COPB2, CSNK2A1, CYP4V2, DNAJB1, DNAJC13, ECHDC2, ELL2, ELP4, EMP1, ERBB4, ERN1, ETNK1, FLNB, GSK3B, KIAA1217, LRP2, LRPAP1, MAFF, MAPK14, MAPT, NEBL, RNF8, WEE1
8	28-gene expression profile	Vegran	HER2+	Affymetrix microarray	No	Yes	No	28	4	14.81	KIAA1549, LAMA3, SENP7, WEE1
9	368-gene medullary breast cancer like signature	MBC	TNBC	Affymetrix or Agilent aarray	Yes	Yes	Yes	368	54	14.67	ABCA3, ACSL3, ACTN1, AHNAK, ATL1, BOC, CAPN2, CBS, CTSS, CUL2, DAAM1, DAZAP1, DLC1, EPB41, ERBB4, FLNA, FLNC, FOXJ2, GBP5, GTF2I, IRF1, KANK2, KCTD1, KIDINS220, LAMA2, MKI67, MPRIP, MYH10, MYH9, MYLK, NBN, NPR3, OBSL1, PARP8, PARVA, PCSK6, PDE5A, PICALM, PSAP, RUNX1, SEMA5A, SGPL1, SH3PXD2A, SLIT3, SNHG12, SOD2, SORT1, SPEG, STAT1, TLN2, TNFAIP2, TRAF3, UACA, ZNF385D
10	Multigene HRneg/Tneg signature	Multigene	TNBC	Affymetrix U133A	Yes	No	No	14	2	14.29	EXOC7, RFX7
11	512-gene signature	Olaf	BC	Human Oligo set 2.1	No	Yes	No	512	48	13.52	ACTG1, ARID1A, ARMC8, ASPSCR1, ATP11A, BCL6, CACNA1H, CCNL1, CHD8, COL12A1, CORO1C, CSNK2A2, ENC1, EP300, EXOC7, EXT2, FAM8A1, GPRC5C, HELLS, HEMK1, HIVEP1, HPS4, MKRN2, MRPS22, MYO5A, MYO9A, NF1, NFIB, PACSIN2, PIK3C2B, PITPNM2, PLCB4, PLXNA1, POLR1D, PRKCH, PRPF18, PSD4, PTPN13, RAD51C, SLC1A3, TNRC18, TP53BP1, TRIM41, TRIP10, UBAP2, UBTF, VAV3, ZDHHC14
12	158-gene HER2-derived prognostic predictor	HDPP	HER2+	SWEGENE H_v2.1.1 55 K	Yes	No	Yes	158	21	13.29	ANPEP, ATOH8, CD55, CDON, CXCR4, EPB41, FGF2, FLNC, KIAA1549, LPGAT1, LTBP4, MAP4, MTHFR, PXDN, SENP5, SH3KBP1, SLK, SPTBN2, ST3GAL2, TF, ZNF609
13	127-gene classifier	Robust	BC	Affymetrix microarray	Yes	No	No	127	16	12.6	ABCA8, ASPM, CIRBP, COQ9, ERBB4, KIF13B, KIF14, LRP2, MKI67, MSH6, NTRK2, PPARG, PTGER3, STAT5B, SYNE1, TREM1
14	T-cell metagene	Tcell	ER-	Affymetrix U133A	Yes	No	No	50	6	12	CORO1A, CSF2RB, IL10RA, IRF8, PIK3CD, PTPRC
15	26-gene stroma-derived prognostic predictor	SDPP	BC	Agilent 44 k	Yes	No	No	26	3	11.54	ADM, LCP1, PLEK
16	85-gene signature	Iwao	BC	ATAC-PCR	No	Yes	No	85	8	10.96	AKT1, AP1M1, ARHGDIB, CFL1, COL6A3, CTNNB1, MX1, SLC25A3
17	PAM50 assay	PAM50	BC	Agilent human 1Av2	Yes	Yes	Yes	50	5	10	BCL2, ESR1, MAPT, MKI67, PGR
18	32-gene p53 status signature	p53	BC	Affymetrix U133 A or B	Yes	Yes	Yes	32	2	9.52	GBP5, LRP2
19	64-gene expression signature	Pawitan	BC	Affymetrix U133	Yes	Yes	No	64	4	8.33	ASPM, FLRT2, MKI67, SLIT2
20	Cell cycle pathway signature	CCPS	BC	Affymetrix U95 Av2 or U133	Yes	No	No	26	2	7.69	BRCA2, MKI67
21	70-gene signature	Mamma	ER+	Agilent Hu25K	Yes	Yes	No	70	4	6.06	CDC42BPA, COL4A2, FLT1, PITRM1
22	97-gene genomic grade index	GGI97	ER+	Affymetrix U133A	Yes	Yes	No	97	5	5.32	ASPM, CENPE, MKI67, SESN1, TIMELESS
23	8-gene genomic grade index	GGI8	ER+	qRT-PCR	Yes	Yes	No	4	0	0
24	EndoPredict assay	Endo	ER+	qRT-PCR	Yes	Yes	No	8	0	0
25	Breast cancer index	BCI	ER+	qRT-PCR	Yes	Yes	No	7	0	0
26	HOXB13:IL17 BR ratio	HI	ER+	Agilent Arcturus 22 k	Yes	Yes	No	2	0	0
27	14-gene metastasis score	MS14	ER+	RT-PCR	Yes	No	No	14	0	0
28	8-gene score	SMS	ER+	qRT-PCR	Yes	No	No	8	0	0
29	7-gene immune response module	IR7	ER-	Agilent and Affymetrix microarray	Yes	No	Yes	7	0	0
30	26-gene signature	Novel1	TNBC	Affymetrix U133	Yes	Yes	No	26	0	0
31	264-gene signature	Novel2	TNBC	Affymetrix U133	Yes	No	No	264	0	0
32	B-cell:IL8 ratio	Bcell	TNBC	Affymetrix U133A or U133 Plus 2.0	Yes	No	No	22	0	0
33	MAGE-A	MAGEA	TNBC	Affymetrix U133	Yes	No	No	2	0	0

## Sheet: Gene analysis
Sl no	Gene	Number of Signatures present	Present in Signatures
1	MKI67	8	CCPS, GGI97, IHC4, MBC, PAM50, Pawitan, Robust, RS
2	PGR	3	IHC4, PAM50, RS
3	TREM1	3	vel1, vel2, Robust
4	ASPM	3	GGI97, Pawitan, Robust
5	ESR1	3	IHC4, PAM50, RS
6	EMP1	3	IGS, LM, vel2
7	BCL2	3	IGS, PAM50, RS
8	LRP2	3	IGS, p53, Robust
9	ERBB4	3	IGS, MBC, Robust
10	EXOC7	2	Multigene, Olaf
11	RUNX1	2	MBC, vel2
12	MYH10	2	LM, MBC
13	NF1	2	vel2, Olaf
14	RFX7	2	Multigene, Wang
15	SULF1	2	vel1, vel2
16	SORT1	2	MBC, vel2
17	CXCR4	2	HDPP, LM
18	CAPN2	2	MBC, Wang
19	EPB41	2	HDPP, MBC
20	ARHGDIB	2	Iwao, Wang
21	KIAA1549	2	HDPP, Vegran
22	MAP4	2	HDPP, Wang
23	GREM1	2	vel1, vel2
24	FLNB	2	IGS, vel2
25	GBP5	2	MBC, p53
26	ADM	2	vel2, SDPP
27	ACTN1	2	MBC, vel2
28	CIRBP	2	IGS, Robust
29	WEE1	2	IGS, Vegran
30	FLNC	2	HDPP, MBC
31	MAPT	2	IGS, PAM50
32	PICALM	1	MBC
33	PDE5A	1	MBC
34	PDK1	1	vel2
35	ABAT	1	vel2
36	PITRM1	1	Mamma
37	PIK3C2B	1	Olaf
38	PIK3CD	1	Tcell
39	PITPNM2	1	Olaf
40	PCSK6	1	MBC
41	PLAUR	1	vel2
42	PLCB4	1	Olaf
43	PLEK	1	SDPP
44	PLXNA1	1	Olaf
45	POLR1D	1	Olaf
46	PDE4D	1	vel2
47	OBSL1	1	MBC
48	PARVA	1	MBC
49	PARP8	1	MBC
50	MBP	1	LM
51	MCCC2	1	vel2
52	MKRN2	1	Olaf
53	MPRIP	1	MBC
54	MRPS22	1	Olaf
55	MSH6	1	Robust
56	MTHFR	1	HDPP
57	MX1	1	Iwao
58	MYH9	1	MBC
59	MYLK	1	MBC
60	MYO5A	1	Olaf
61	MYO9A	1	Olaf
62	MYT1L	1	vel2
63	NBN	1	MBC
64	NEBL	1	IGS
65	NEDD9	1	LM
66	NFIB	1	Olaf
67	NPR3	1	MBC
68	NTRK2	1	Robust
69	PPP1CC	1	Wang
70	P4HB	1	Chang
71	PACSIN2	1	Olaf
72	PARP4	1	Wang
73	PPARG	1	Robust
74	PTGS2	1	LM
75	PPP2R1A	1	Chang
76	SPEG	1	MBC
77	ST3GAL2	1	HDPP
78	STAT1	1	MBC
79	STAT5B	1	Robust
80	SYNE1	1	Robust
81	TACC2	1	Wang
82	TF	1	HDPP
83	THBS1	1	vel2
84	TIAM1	1	vel2
85	TIMELESS	1	GGI97
86	TLN2	1	MBC
87	TNFAIP2	1	MBC
88	TNRC18	1	Olaf
89	TP53BP1	1	Olaf
90	TRAF3	1	MBC
91	TRIM41	1	Olaf
92	TRIP10	1	Olaf
93	UACA	1	MBC
94	UBAP2	1	Olaf
95	UBTF	1	Olaf
96	VAPB	1	Chang
97	VAV3	1	Olaf
98	VLDLR	1	vel2
99	ZCCHC8	1	Wang
100	ZDHHC14	1	Olaf
101	ZNF385D	1	MBC
102	SPTBN2	1	HDPP
103	SPARC	1	LM
104	PRKCH	1	Olaf
105	SOD2	1	MBC
106	PRKDC	1	Chang
107	PRPF18	1	Olaf
108	PSAP	1	MBC
109	PSD4	1	Olaf
110	PTGER3	1	Robust
111	PTPN13	1	Olaf
112	PTPRC	1	Tcell
113	PXDN	1	HDPP
114	RAD51C	1	Olaf
115	RNF8	1	IGS
116	ROBO1	1	LM
117	SAT1	1	Wang
118	SEMA5A	1	MBC
119	SENP5	1	HDPP
120	SENP7	1	Vegran
121	SESN1	1	GGI97
122	SGPL1	1	MBC
123	SH3KBP1	1	HDPP
124	SH3PXD2A	1	MBC
125	SLC1A3	1	Olaf
126	SLC25A3	1	Iwao
127	SLIT2	1	Pawitan
128	SLIT3	1	MBC
129	SLK	1	HDPP
130	SNHG12	1	MBC
131	MAPK14	1	IGS
132	KIF14	1	Robust
133	MAFF	1	IGS
134	LTBP4	1	HDPP
135	CD44	1	Wang
136	CD55	1	HDPP
137	CDC42BPA	1	Mamma
138	CDON	1	HDPP
139	CENPE	1	GGI97
140	CFL1	1	Iwao
141	CHD8	1	Olaf
142	CLPTM1	1	Chang
143	CLTC	1	IGS
144	COL12A1	1	Olaf
145	COL4A2	1	Mamma
146	COL6A3	1	Iwao
147	COPB2	1	IGS
148	COQ9	1	Robust
149	CORO1A	1	Tcell
150	CORO1C	1	Olaf
151	CSF2RB	1	Tcell
152	CSNK2A1	1	IGS
153	CSNK2A2	1	Olaf
154	CTBP1	1	Chang
155	CTNNA1	1	Chang
156	CTNNB1	1	Iwao
157	CTSS	1	MBC
158	CUL2	1	MBC
159	CUL4B	1	vel2
160	CCNL1	1	Olaf
161	CBS	1	MBC
162	CACNA1H	1	Olaf
163	AP1M1	1	Iwao
164	ABCA8	1	Robust
165	ABCC3	1	LM
166	ABLIM1	1	Wang
167	ACSL3	1	MBC
168	ACTG1	1	Olaf
169	ADAM10	1	vel2
170	AGPS	1	IGS
171	AHNAK	1	MBC
172	AKT1	1	Iwao
173	ANP32A	1	vel2
174	ANPEP	1	HDPP
175	AP2A2	1	Wang
176	C3	1	Wang
177	APLP2	1	IGS
178	ARID1A	1	Olaf
179	ARMC8	1	Olaf
180	ASPSCR1	1	Olaf
181	ATL1	1	MBC
182	ATOH8	1	HDPP
183	ATP11A	1	Olaf
184	BCL6	1	Olaf
185	BOC	1	MBC
186	BRCA2	1	CCPS
187	BRD2	1	Chang
188	CYP4V2	1	IGS
189	DAAM1	1	MBC
190	DAZAP1	1	MBC
191	JAG1	1	vel2
192	GTF2I	1	MBC
193	HELLS	1	Olaf
194	HEMK1	1	Olaf
195	HGF	1	GCN
196	HIVEP1	1	Olaf
197	HPS4	1	Olaf
198	HSD17B4	1	Chang
199	IL10RA	1	Tcell
200	IL13RA1	1	vel2
201	IRF1	1	MBC
202	IRF8	1	Tcell
203	KANK2	1	MBC
204	GSK3B	1	IGS
205	KCTD1	1	MBC
206	KIAA1217	1	IGS
207	KIDINS220	1	MBC
208	KIF13B	1	Robust
209	ABCA3	1	MBC
210	KLRD1	1	vel2
211	LAMA2	1	MBC
212	LAMA3	1	Vegran
213	LCP1	1	SDPP
214	LPGAT1	1	HDPP
215	LRPAP1	1	IGS
216	GSN	1	LM
217	GPRC5C	1	Olaf
218	DDB1	1	Chang
219	EP300	1	Olaf
220	DICER1	1	Chang
221	DLC1	1	MBC
222	DLGAP1	1	vel2
223	DNAJB1	1	IGS
224	DNAJC13	1	IGS
225	DUSP4	1	Wang
226	ECHDC2	1	IGS
227	EIF4A1	1	Chang
228	ELL2	1	IGS
229	ELP4	1	IGS
230	ENC1	1	Olaf
231	EP400	1	Chang
232	FOXJ2	1	MBC
233	ERN1	1	IGS
234	ETNK1	1	IGS
235	EXT2	1	Olaf
236	FAM8A1	1	Olaf
237	FAS	1	vel2
238	FGF2	1	HDPP
239	FLII	1	Chang
240	FLNA	1	MBC
241	FLRT2	1	Pawitan
242	FLT1	1	Mamma
243	FN1	1	vel2
244	ZNF609	1	HDPP
