# Supplementary material for: Characterizing the salivary RNA landscape to identify potential diagnostic, prognostic, and follow‐up biomarkers for breast cancer
Source: Mol Oncol. 2025 Sep 1;20(2):282–306. doi: 10.1002/1878-0261.70101 (PMC12936433; doi:10.1002/1878-0261.70101)
Supplement: Supplementary file 14 — Table S14. List of salivary DE genes that also show >1‐fold enrichment in blood‐derived CTC datasets from breast cancer patients. [file MOL2-20-282-s013.xlsx]

## Sheet: Comparision Blood CTC
Salivary DE genes also enriched in BC-Blood CTC (>1 folds)
R3HDM4
ID2
AMZ2
ZSCAN29
HAX1
CPT1A
HACD3
GID8
POP4
SLC38A1
RBM10
RAB4A
CAPZA2
ATXN2
ASH1L
TRPM2-AS
FAM30A
ZNF667-AS1
LINC02303
IQCH-AS1
LTBP1
ARHGEF12
CD59
MINK1
LRBA
GNB1
LAMTOR5
ATXN10
KIF2A
APLP2
TMCO1
SH3KBP1
SNX17
ZKSCAN1
MAP2K2
USP14
MAP1B
PLXNA3
EFTUD2
CMTM4
IARS2
MFF
DCAF8
USF2
ENTPD3-AS1
LINC01588
MIATNB
TPI1
PDE5A
HACD4
LUC7L3
TIA1
HDAC3
NCBP2
SF3B5
ARRDC2
CFAP45
BHLHE40-AS1
MIR9-3HG
PTPN18
MLPH
YWHAB
RBM5
CALM3
GATA3
UBAC2
MARK3
CALM1
THUMPD1
TACC1
KLHL6
HSPB1
ERP29
DGKZ
UBE2K
PDK1
HSD17B4
GADD45A
PRR13
KIAA0319L
SHISA5
CDC14B
EBNA1BP2
HMG20B
ATRX
MAPK8IP3
NUTM2A-AS1
SAMMSON
PSMC5
CTDSP2
UBL4A
PSMB7
AHNAK
LMNA
MCTP1
RNF7
WDR45
CKAP5
NPM1
ASCC2
RPS7
FOXJ2
ARHGAP18
CALD1
ETV6
GATAD2B
ULK1
VEPH1
SPARC
TRA2B
TOP2B
NUCKS1
HTT
ZNF431
HMBS
SEC61A1
LINC00511
